# Supplementary material for: Brain transcriptome variation among behaviorally distinct strains of zebrafish (Danio rerio)
Source: BMC Genomics. 2012 Jul 20;13:323. doi: 10.1186/1471-2164-13-323 (PMC3434030; doi:10.1186/1471-2164-13-323)
Supplement: Additional file 1 — Microarray analysis revealed 1,752 probe sets that differed significantly in expression among strains of zebrafish (Danio rerio). [file 1471-2164-13-323-S1.xls]

## Sheet: Supplemental Table S1
Supplemental Table S1: Microarray analysis revealed 1,752 probe sets that differed significantly in expression among strains of zebrafish (Danio rerio).
Abbreviations: Zebrafish strains: N = Nadia, G = Gaighata, SH = Scientific Hatcheries, TM1 = Transgenic Mosaic 1
				Benjamini-Hochberg Adjusted P-Values (FDR = 5%)							RMA Normalized Intensity Data for Individual Microarrays
Affymetrix Probe ID	Gene Description	Gene Symbol	Average Log2 Intensity	N vs. G	SH vs. G	TM1 vs. G	SH vs. N	TM1 vs. N	TM1 vs. SH	Maximum Log2 Fold Change	G-1 Female	G-2 Female	G-3 Male	G-4 Male	N-1 Female	N-2 Female	N-3 Male	N-4 Male	SH-1 Female	SH-2 Female	SH-3 Male	SH-4 Male	TM1-1 Female	TM1-2 Female	TM1-3 Male	TM1-4 Male
AFFX-Dr-M62653-1_at			4.73	0.704844	0.87871	0	0.892732	0	0	7.00221	3.04323	2.98858	3.35937	3.06418	2.79676	2.87806	2.97172	2.97362	3.17966	2.99692	2.92541	2.92743	8.58335	10.1537	10.4588	10.4332
AFFX-Dr-M62653-1_s_at			4.14	0.971271	0.962305	0	0.939719	0	0	6.05313	2.50041	2.71092	2.70663	2.61829	2.46289	2.59944	2.57928	2.78915	2.7318	2.54226	2.77376	2.64141	7.23178	8.94641	9.21528	9.24981
AFFX-Dr-AF292560-1_s_at			4.62	0.826538	0.830548	0	0.985421	0	0	5.89263	3.07413	3.30131	3.56991	3.10038	3.12464	3.09389	3.23753	3.04367	3.20767	2.93312	2.99012	3.3043	7.60807	9.21695	9.6664	9.51433
Dr.3374.1.S1_at	Similar to cathepsin B, clone MGC:55862	zgc:55862	7.81	0.85748	0.781028	0	0.927718	0	0	4.92029	8.29998	8.48408	9.83038	9.85052	9.436	8.84944	8.9246	8.80662	9.13101	9.01353	8.8685	8.68642	4.30442	4.10921	3.72707	4.64309
Dr.13609.1.A1_at			6.23	0.001507	0.085274	0.801328	0.082744	0.000188	0.02129	4.16367	7.61665	8.00431	6.49895	8.45596	3.54438	4.82426	3.07782	3.49658	3.40731	6.26897	6.2433	6.69074	8.59811	8.26309	6.96463	7.7719
Dr.13531.1.A1_at	zgc:110832	zgc:110832	7.49	0.32333	0.004078	0.056686	0.027103	0.005378	2.4e-05	4.09002	8.84249	8.73117	7.07192	7.52416	6.58696	8.45796	8.14606	5.69248	5.50055	5.21191	5.33903	5.15624	9.48461	9.42727	9.33762	9.31832
Dr.13609.2.S1_at			6.37	0.014504	0.31268	0.161235	0.161154	0.000278	0.013516	4.0456	5.51145	7.91601	6.85392	7.98513	3.51727	5.31779	4.12151	4.12946	3.95703	6.7073	5.74608	6.9656	8.97774	8.65514	7.46712	8.16844
Dr.9478.1.S1_at	cytochrome P450, family 1, subfamily A	cyp1a	6.26	0.001547	0.000412	0.002332	0.498024	0.414869	0.094023	4.03985	3.77155	3.93975	3.68379	3.59069	6.44966	6.95344	8.14089	6.81511	7.51261	8.14058	8.53056	6.96143	5.32094	5.15166	7.06195	8.07194
Dr.23469.1.S1_s_at	zgc:92049	zgc:92049	5.46	0.001836	0.488445	0	0.000211	0	2e-06	4.02855	5.94893	5.51635	6.10119	5.93782	7.45808	7.11564	7.22863	7.06338	5.91437	4.93387	5.19529	6.24437	3.12519	3.32397	3.16745	3.1349
Dr.9117.1.A1_at	major histocompatibility complex class II DAB gene	mhc2dab	6.48	0.000246	0.88795	0.29734	0.000131	7e-06	0.49173	3.99068	6.68569	6.96266	8.30586	6.50748	2.8731	4.3322	4.81577	3.04964	7.38668	7.88352	7.26896	6.52295	7.86481	8.05753	7.58626	7.52483
Dr.10066.1.A1_at			3.67	7e-06	1.1e-05	1e-06	0.934703	0.899197	0.993463	3.90232	7.5929	6.58903	5.12148	6.98802	2.56859	2.54666	3.18708	2.72661	2.62128	2.57172	2.81242	2.69948	2.64561	2.56704	2.68432	2.78515
Dr.26538.1.A1_at	G protein-coupled receptor 177	gpr177	5.16	0.411656	0.005758	0	0.028431	0	2.4e-05	3.86509	7.05938	6.32512	6.37003	6.64796	5.8736	6.08639	6.76886	6.06115	4.10244	5.05703	5.51639	5.71919	2.53913	2.91369	2.72742	2.7619
Dr.5569.2.A1_at	wu:fl08f01	wu:fl08f01	5.3	0.195173	0.80565	0.018027	0.387299	0.000821	0.010203	3.83566	4.09011	6.62997	4.07451	5.84675	3.80896	3.75349	3.41643	3.86918	4.55539	3.7166	3.66694	7.19998	7.60574	7.44475	6.87278	8.26745
Dr.4198.1.S1_at	major histocompatibility complex class I UFA gene	mhc1ufa	5.22	0.000152	0.002492	0.106246	0.200085	1e-06	2.5e-05	3.80869	3.24446	3.9525	5.17625	4.19317	7.60902	7.22326	6.59552	7.06662	6.45071	6.53164	5.33032	6.91211	3.51416	3.16462	3.51674	3.06415
DrAffx.2.21.S1_at	growth hormone 1	gh1	6.7	0.073435	0.157729	0.97277	0.872159	0.045732	0.091627	3.66819	4.8042	5.07443	5.16726	4.8138	9.12156	12.094	5.41306	7.90388	8.25023	11.5136	5.05342	7.78051	4.80407	6.00975	4.83099	4.5117
Dr.16385.1.A1_at	si:ch211-284a13.1	si:ch211-284a13.1	5.98	0.016858	0.222408	0.000603	0.267419	0.302749	0.022425	3.56528	4.18276	3.80337	4.38391	3.95968	6.28054	7.91985	7.10448	5.47062	5.11233	4.65954	4.38412	7.79375	8.20845	7.76962	7.13559	7.47717
Dr.19934.1.S1_s_at	proopiomelanocortin a	pomca	5.53	0.031	0.166201	0.71206	0.558938	0.006185	0.039677	3.30875	4.20069	4.69413	4.35402	4.44015	7.47494	9.45347	4.63954	7.59142	6.61053	8.15586	4.60035	6.28743	3.82175	4.24672	3.93781	3.91809
Dr.23469.1.S1_x_at	zgc:92049	zgc:92049	3.84	2.1e-05	0.358565	0.176361	0.00013	0	0.0192	3.19711	3.4086	3.01318	2.91691	3.35829	6.30988	5.66375	5.48002	5.97348	3.57711	2.83726	3.59907	4.60177	2.76821	2.63324	2.71627	2.52096
Dr.14121.1.A1_at			5.34	0.037717	0.000627	3.4e-05	0.046409	0.004685	0.542177	3.17925	3.31895	3.49475	4.04087	3.13148	5.40701	4.93127	3.38778	5.8891	6.31445	6.70049	6.20178	5.88283	6.47936	6.49542	6.49063	7.23765
Dr.20008.2.A1_at	zgc:92061	zgc:92061	8.67	0.450342	0.886477	0.009602	0.364294	0.076222	0.007489	3.12833	10.2722	9.45195	8.88991	9.6494	8.75325	7.66943	9.88467	8.1443	8.1912	12.2444	9.64554	9.1987	6.46684	5.15497	7.67994	7.46477
Dr.5739.1.S1_at	neuropeptide Y receptor Y8b	npy8br	4.3	0.886641	0.462331	0	0.559361	0	0	3.08672	3.40434	3.62254	4.0141	3.68435	3.6161	3.47607	3.7106	3.6965	3.31973	3.22829	3.44767	3.63964	6.02439	7.14444	6.50483	6.30855
Dr.3984.1.A1_at	kelch repeat and BTB (POZ) domain containing 10	kbtbd10	4.69	0.463485	0.600496	1e-06	0.186818	0	2e-06	3.04495	4.42615	3.64814	4.53465	3.46918	3.92558	3.81291	3.56206	3.54972	4.1868	4.57756	4.57761	3.75331	6.91994	6.33224	6.99742	6.78046
Dr.11010.1.S1_at	zgc:64003	zgc:64003	3.73	0.205397	0.009281	0.235732	0.000328	0.828103	0.000218	2.97817	3.68682	4.39409	3.18464	3.14964	2.734	2.66675	2.74291	2.73211	3.90524	6.11625	6.05522	6.71173	2.94394	2.91044	2.90822	2.81132
Dr.26360.1.A1_at	glycoprotein hormones, alpha polypeptide	cga	5.23	0.172282	0.239538	0.574256	0.99053	0.038132	0.045648	2.84799	5.20173	5.68921	2.58553	4.07343	6.97882	8.32671	4.10747	6.44556	7.24943	7.85953	4.56538	6.08276	3.14166	5.54906	3.17516	2.60071
Dr.21035.1.S1_at	major histocompatibility complex class I UAA gene	mhc1uaa	4.79	0	0	0.488865	0.894597	0	0	2.80056	5.97654	5.88841	6.50829	5.84525	3.39183	3.44353	3.62283	3.46167	3.12475	3.61656	3.54401	3.40332	6.62434	6.22135	6.17315	5.87206
Dr.17144.1.A1_at	hypothetical protein LOC100006562	DKEYP-15A6.1	4.92	0.680522	0.037408	0.149718	0.075275	0.059133	0.000566	2.59091	4.19725	3.89956	5.44147	4.9651	4.57658	5.18789	3.86546	6.22462	5.4354	6.28515	6.97557	6.63524	3.85327	3.83767	3.56478	3.712
Dr.10293.2.S1_a_at	zgc:73310	zgc:73310	8.01	0.141902	0.312398	0.011604	0.831534	0.375293	0.224312	2.47748	9.52482	9.62036	8.69862	9.52642	7.37699	6.1635	9.03632	8.45947	9.4234	7.99856	8.25123	6.69859	5.67981	7.93925	6.06283	7.77839
Dr.10293.2.S1_at	zgc:73310	zgc:73310	6.26	0.143733	0.297065	0.007175	0.856142	0.255893	0.157649	2.44601	7.43207	8.0415	6.7919	7.80385	5.54018	4.6887	7.52221	6.59151	7.62271	6.23483	6.38132	5.16289	4.34843	6.03554	4.30271	5.59861
Dr.26139.1.A1_at	solute carrier family 25 (mitochondrial carrier, brain), member 14	slc25a14	5.57	0.099714	0.24302	0.000486	0.805086	0.031723	0.015478	2.41	4.53088	5.17381	3.60392	4.57135	5.88742	5.26799	6.30124	4.90146	4.26841	6.29631	5.05357	5.80696	6.64783	7.16528	6.84928	6.85756
Dr.8636.1.S1_at			4.79	0.039059	0.806988	0.006608	0.020078	4.3e-05	0.019654	2.3901	6.19715	4.43066	4.55332	4.37059	6.23787	6.21357	5.85292	5.62375	4.55189	4.78684	4.95564	4.57631	3.89679	3.53212	3.65412	3.28467
Dr.25556.1.S1_at	keratin 15	krt15	6.46	0.380615	0.529953	0.095426	0.120739	0.605968	0.020882	2.38949	6.96988	7.21421	5.91882	7.4797	5.24622	6.01864	7.08847	5.25726	6.05224	9.84204	7.642	7.3649	4.85341	4.61644	5.18593	6.68746
Dr.24989.1.S1_at	zgc:110679	zgc:110679	6.85	0.430319	0.322875	0.141539	0.826247	0.023289	0.012047	2.38246	8.30653	5.3095	7.24469	5.8373	7.69319	8.15236	5.95674	8.16307	7.05017	7.54998	7.53214	9.10306	5.37808	5.56551	5.38276	5.37915
Dr.10719.1.S1_at	ATPase, Na+/K+ transporting, alpha 1a.4 polypeptide	atp1a1a.4	4.86	0.024144	0.325457	0.777346	0.239829	0.021037	0.373622	2.3206	3.77783	3.8111	4.31807	3.84772	5.77153	7.02832	4.84132	7.39597	6.96456	3.93089	4.38488	4.86837	3.69411	4.6294	3.7318	4.76179
Dr.23228.1.A1_at	septin 8b	sept8b	5.93	0.353384	0.735135	0	0.189299	0	0	2.31176	6.43955	6.63655	6.11824	6.52002	6.71038	6.64918	6.36658	6.79757	6.34181	6.24309	6.39043	6.36273	4.03656	4.51668	4.3619	4.36153
Dr.11748.1.A1_at	similar to patatin-like phospholipase domain containing 8	LOC559664	5.3	0.285277	0.500751	1.9e-05	0.857704	2e-06	4e-06	2.27654	5.64579	5.73669	5.04446	5.97975	5.95712	6.3051	6.02921	5.68418	5.66239	5.66103	5.66673	6.5934	3.75215	3.92564	3.65196	3.5397
Dr.6411.1.S1_at			5.75	0.26054	0.162951	0.099288	0.012602	0.799459	0.002839	2.27602	5.83122	6.01696	5.76626	6.11429	4.47149	5.12504	5.65123	5.05409	5.49634	8.73554	6.70124	7.6146	4.60169	5.02966	4.91237	4.89992
Dr.10688.1.S1_at	cyclin-dependent protein kinase 5	cdk5	5.72	0.35169	0.445317	0.001693	0.083001	0.000174	0.019546	2.2529	6.62504	6.34857	5.35091	6.22767	7.19458	6.36671	6.36504	6.74686	5.84648	5.99847	6.26182	4.45426	4.39191	4.57191	4.49215	4.20563
Dr.25093.1.A1_x_at	si:dkey-7c18.24	si:dkey-7c18.24	6.85	0.126114	0.170668	0.011731	0.998688	0.425682	0.445033	2.24454	9.36471	7.18104	7.53196	8.59133	6.287	5.75158	8.06858	6.52743	5.58627	5.95573	6.90939	8.1753	5.51284	5.41735	6.4566	6.30412
Dr.5549.1.S1_at	zgc:66286	zgc:66286	4.81	0.425743	0.690251	0.134856	0.821474	0.021679	0.054435	2.2393	6.60026	3.42859	5.33336	3.81558	6.0039	6.09768	3.93352	6.67443	4.72545	5.36896	4.72535	6.50094	3.52783	3.49291	3.23977	3.49181
Dr.1552.1.A1_at			3.12	0.69247	0.786996	1e-06	0.963337	0	0	2.21458	2.74282	2.56647	2.7811	2.54445	2.51857	2.47743	2.60531	2.48399	2.51741	2.51333	2.59522	2.56596	5.11886	5.24544	4.48701	4.09232
Dr.4200.1.A1_at	slow myosin heavy chain 1	smyhc1	4.42	0.351343	0.624879	0.195779	0.803615	0.024525	0.065899	2.21126	6.372	2.90891	4.20671	3.69534	6.01055	5.87263	3.24077	6.17165	4.66754	5.20596	4.47327	5.42902	3.21132	3.1434	2.79732	3.2985
Dr.18583.1.S1_at	hypothetical LOC560947	LOC560947	4.21	0.728564	0.700151	0	0.962895	0	0	2.20056	3.72088	3.64612	4.09359	3.5797	3.38606	3.66773	3.94249	3.5981	3.63974	3.64018	3.76017	3.45613	5.64014	5.88114	6.30648	5.47071
Dr.16478.1.A1_at			5.26	0.995905	0.002633	6.5e-05	0.001665	5.2e-05	0.278878	2.1809	6.60432	6.8344	6.05751	5.41401	6.55664	6.29293	6.14301	5.93011	4.9923	4.08895	5.0077	4.06345	3.92072	3.88613	4.42569	3.96655
Dr.20010.7.S1_at	ATPase, Ca++ transporting, cardiac muscle, fast twitch 1	atp2a1	6.3	0.776998	0.573998	0.045326	0.805086	0.022787	0.010812	2.17646	7.47864	5.24255	6.36314	6.77289	7.40923	6.66101	5.45502	7.52546	6.66157	8.53999	6.14713	6.95771	4.76265	4.79976	4.54611	5.49206
Dr.7728.1.A1_at	wu:fi38a11	wu:fi38a11	5.82	0.038033	0.039626	0.003506	0.907081	0.502732	0.661887	2.17446	5.89597	4.61826	4.3976	2.69546	6.51636	6.4977	5.70038	5.57223	6.00062	5.95499	6.41192	6.512	6.97165	6.89597	6.40516	6.03233
Dr.9920.1.A1_at	si:dkey-52h23.1	si:dkey-52h23.1	8.06	0.003239	0.112673	0.000224	0.131041	0.556404	0.02025	2.1259	9.12716	9.83611	8.88941	9.28245	7.66831	7.63053	6.89604	7.68322	8.69744	8.69199	8.86603	7.06821	7.04003	7.03926	7.13263	7.41962
Dr.10376.1.S1_at			4.8	0.077818	0.087024	0.025574	0.953928	0.883115	0.954607	2.11909	4.52214	4.72858	8.62166	7.41173	4.10763	4.93607	4.38017	4.13099	4.12864	4.45579	3.95164	4.58585	4.20433	4.28301	4.2411	4.07934
Dr.20740.1.A1_at	wu:fe26c10	wu:fe26c10	4.78	0.687876	0.693457	3.4e-05	0.387299	9e-06	8.8e-05	2.04898	5.05894	5.66048	4.76416	5.54301	5.36116	5.19726	5.53572	5.63002	5.05693	5.22431	4.39113	5.59135	3.32307	3.09766	3.48181	3.62572
Dr.14230.1.S1_at	zgc:152791	zgc:152791	5.19	0.06105	0.112318	0.009563	0.927718	0.66558	0.552007	2.02829	5.88111	5.54685	7.35639	7.1798	3.78275	4.28256	4.98833	6.31686	3.95677	5.30559	5.30389	5.33255	4.70547	4.18141	3.9478	5.01631
Dr.636.1.S1_at	myoglobin	mb	6.89	0.012256	0.354069	0.148384	0.121062	0.093226	0.897197	2.02532	6.43674	5.75487	5.90555	5.7417	8.17597	7.7465	7.87054	8.14713	7.26569	5.43546	7.2942	7.02941	6.37166	7.90948	5.63244	7.56773
Dr.16148.1.S1_at			4.09	0.255807	0.264102	0.234641	0.023403	0.91876	0.01558	1.963	3.89553	4.91996	3.72181	4.52751	2.97113	3.41292	3.86193	3.12832	3.78331	6.70702	4.65153	6.08443	3.1819	3.19436	3.20864	4.19316
Dr.12904.1.A1_at	RAR-related orphan receptor C b	rorcb	5.86	0.000743	0.062745	0.00019	0.060211	0.992869	0.033086	1.96211	6.86445	7.39696	6.97449	7.14098	5.04082	5.00361	4.88608	5.59794	6.11479	6.62836	6.65349	4.97128	5.02428	4.94503	5.0691	5.5108
Dr.21316.1.A1_at	wu:fc10b02	wu:fc10b02	6.38	0.000172	0.242496	0.000234	0.001665	0.302749	0.007098	1.9542	7.11516	7.79358	7.51368	7.14331	4.86767	5.38224	5.48283	6.0162	7.26575	6.60214	7.0805	6.48142	5.72488	5.89401	6.19709	5.44607
Dr.18793.1.A1_at	similar to coiled-coil domain containing 39	LOC100005620	6.34	0.998907	0.000193	0	0.000116	0	0.005344	1.92921	5.15292	5.62227	5.79988	5.62008	5.37332	5.55951	5.7723	5.49185	6.60134	6.87499	6.974	6.7359	7.2675	7.31281	7.82372	7.50795
Dr.24249.1.S1_at	unkempt homolog (Drosophila)	unk	5.49	0.081957	0.058628	0.003213	0.809905	5e-05	2.6e-05	1.91584	5.4804	4.97112	5.42719	5.67382	6.49182	6.10586	5.48768	6.22046	6.28164	6.35654	5.78925	6.41062	3.82207	4.5602	4.0655	4.72692
Dr.5434.4.S1_at	parvalbumin 9	pvalb9	5.11	0.014949	0.300694	0.38955	0.171414	0.035765	0.67588	1.90918	4.24299	3.9811	4.8643	4.03006	6.85481	6.17139	6.59711	5.13188	4.92071	4.12066	5.32897	6.18172	4.16017	5.72479	4.41357	4.97444
Dr.8153.1.S5_a_at	wu:fb08a06	wu:fb08a06	8.87	0.652402	0.977324	0.050431	0.662798	0.01662	0.071824	1.88103	7.93653	9.54776	10.571	8.47045	10.338	8.69956	10.1069	9.09635	8.80583	9.65719	9.26719	8.65728	7.94369	8.27996	7.88399	6.60905
Dr.10460.1.S1_at	SRY-box containing gene 9a	sox9a	5.44	0.038444	0.296787	0.000284	0.389091	0.055877	0.006118	1.85385	6.43116	6.13403	5.53934	7.1172	4.72599	5.32399	6.02343	5.02892	5.57712	5.82834	5.4656	6.05702	4.59234	4.56624	4.42045	4.22729
Dr.23357.1.A1_at	similar to transmembrane protein 90A	LOC569467	4.78	0.119249	0.270761	0.012788	0.824429	0.47793	0.29206	1.82835	4.44715	4.67021	7.30777	6.83057	4.58086	4.37054	4.86521	4.3368	4.62608	5.41381	4.41894	4.73088	3.77775	4.12614	3.7724	4.26598
Dr.18181.1.S1_a_at			4.74	0.008295	0.239538	0.323222	0.000322	0.023534	0.020101	1.8261	4.67883	4.44468	4.72281	4.09819	5.7274	6.37029	5.00876	5.83347	4.05406	3.6798	3.73085	4.17078	4.7227	4.77579	4.41027	5.48412
Dr.20115.1.S1_at	cofilin 1 (non-muscle)	cfl1	6.89	0.396926	0.737958	0.09055	0.219292	0.565207	0.04283	1.8235	7.64784	7.68189	6.43439	7.60397	6.60641	5.83991	7.98686	5.54004	6.42641	9.19362	7.89266	7.55251	5.6339	5.18636	5.83388	7.11706
Dr.25140.5.S1_at	ictacalcin 2	icn2	4.56	0.068876	0.750932	0.003647	0.170945	0.32632	0.012983	1.82151	5.75771	5.65777	4.5977	5.53784	3.92812	3.57593	5.30108	3.83878	4.05286	5.82102	5.25357	5.33626	3.50675	3.10519	3.61044	4.0426
Dr.1514.2.S1_at	RAD51 homolog (RecA homolog, E. coli) (S. cerevisiae)	rad51	3.91	1e-06	0.735135	0.457992	5e-06	0	0.248426	1.818	3.4212	3.54705	3.59762	3.43557	4.79249	5.24306	5.03579	5.63222	3.54777	3.58676	3.58597	3.66951	3.35811	3.45049	3.29627	3.32667
Dr.9357.1.A1_at	allograft inflammatory factor 1-like	aif1l	7.74	0.902415	0.911462	0.008553	0.992233	0.014386	0.017347	1.81011	8.30001	8.21526	8.11091	8.39293	8.19688	8.08714	8.11745	8.14407	8.19592	8.11091	7.97844	8.21864	7.20332	7.12879	4.29213	7.15443
Dr.13028.1.A1_at	zgc:171808	zgc:171808	6.55	0.558782	0.30856	0.003527	0.091276	0.018644	0.000223	1.79666	6.76418	5.96673	7.40488	7.07976	5.99593	6.59608	6.61989	6.85889	7.74931	7.41351	7.50365	6.66651	5.61813	5.58424	5.53586	5.40814
Dr.26095.1.A1_at			6.43	0.074487	0.230789	0.026578	0.726002	0.000302	0.001113	1.78818	6.60756	6.90654	6.36312	6.41293	6.04406	5.89159	5.48871	5.4202	6.23009	6.40308	6.33334	4.74357	7.42388	7.70597	7.5154	7.35203
Dr.25135.1.A1_x_at	COP9 constitutive photomorphogenic homolog subunit 4 (Arabidopsis)	cops4	4.1	0.777184	0.086145	0.83856	0.033536	0.912231	0.024194	1.76964	3.59205	3.7954	4.27372	3.64223	3.52467	3.52015	3.58276	3.62684	4.93852	7.2088	5.54112	3.64454	3.40012	3.83244	3.79832	3.64043
Dr.4083.1.A1_at			4.45	0.070146	0.533723	7e-06	0.301486	0.000278	2.6e-05	1.73848	3.83474	3.7393	3.63335	4.07644	4.54443	4.45518	4.32907	4.22374	3.92838	3.68591	3.98848	4.59303	5.15798	5.55034	5.56727	5.96219
Dr.13746.1.S1_at			4.4	0.276875	0.026678	0.000262	0.181535	0.003644	0.134763	1.73105	5.23824	5.57706	4.89337	5.20857	4.75258	5.0952	4.09037	5.04111	3.77021	3.48177	4.69127	4.51368	3.25667	3.62607	3.84151	3.2688
Dr.18186.1.S1_at	similar to Protein S100-A1 (S100 calcium-binding protein A1) (S-100 protein alpha subunit) (S-100 protein alpha chain)	LOC569958	5.62	0.165034	0.619191	0.079246	0.060441	0.923924	0.024296	1.72013	6.44917	5.9969	5.70861	6.20015	4.84216	4.72489	5.68387	4.58989	5.06038	8.21529	6.7213	6.34275	4.68963	4.12455	4.87888	5.76612
Dr.12666.1.S1_x_at	ring finger protein 146	rnf146	5.83	0.97147	0.758271	0	0.803454	0	0	1.71407	5.57416	5.51841	5.12353	5.57113	5.41141	5.64621	5.21886	5.4694	5.31857	5.33246	5.43965	5.36449	6.852	7.01597	7.14771	7.29579
Dr.14502.1.S1_at	hypothetical LOC100002043	LOC100002043	4.64	0.345131	0.052923	0.015503	0.004204	0.00156	0.997391	1.69501	4.22653	4.30906	4.42687	3.7707	3.67814	3.71281	3.477	3.78708	4.19466	5.78458	5.76959	5.68621	5.23506	5.32941	4.70859	6.15329
Dr.52.1.A1_at	phosphatidylinositol binding clathrin assembly protein, like	picalml	4.67	0.216688	0.539072	0.003904	0.705914	0.091538	0.031863	1.68338	5.05003	6.33618	4.76251	5.4226	3.8366	5.17462	4.68275	4.86399	5.11277	5.83743	4.08258	4.721	3.87267	3.71914	3.89343	3.35256
Dr.24097.1.A1_at	glutamine and serine rich 1	qser1	4.84	0.737356	0.168964	0.00019	0.067361	0.000397	8e-06	1.678	4.61724	4.68011	4.65698	4.55574	4.05679	4.72556	5.10239	5.08671	4.14804	4.07766	4.21093	4.21926	5.65035	5.7785	5.77553	6.16351
Dr.23614.1.A1_at			4.94	0.001547	0.081081	0.00071	0.094643	0.817483	0.101289	1.64894	4.98153	6.51206	6.15009	6.14982	3.80785	4.75524	4.14652	4.48813	5.27599	5.19608	4.6415	5.22611	4.43521	4.33807	4.48056	4.40459
Dr.17764.1.A1_at			4.87	0.042744	0.087024	0.56965	0.909994	0.006063	0.011129	1.64087	4.41698	4.1388	4.58831	4.15753	6.31133	4.05045	5.8525	6.36177	6.09407	5.67268	5.02992	5.3086	3.93997	4.06911	4.19679	3.80671
Dr.25140.2.S1_a_at	ictacalcin	icn	9.74	0.205397	0.894288	0.019404	0.171414	0.370768	0.015578	1.63488	10.5811	10.5542	9.50701	10.5473	9.21265	9.20896	10.2432	8.94289	9.46935	11.435	10.3991	10.4532	8.42683	8.09979	8.74274	9.94769
Dr.12666.1.S1_at	ring finger protein 146	rnf146	5.72	0.735032	0.786996	2e-06	0.515994	2e-06	1e-06	1.62756	5.19936	5.29492	5.13836	5.7154	5.47837	5.46588	5.44169	5.3351	5.30534	5.17007	5.26547	5.26089	6.49342	6.88543	6.86706	7.26612
Dr.914.1.A1_a_at	similar to WH2 domain-containing protein 1	LOC794202	5.7	0.027369	0.11561	0.004204	0.649079	0.720708	0.321199	1.62149	5.6501	5.97605	7.73207	7.49499	5.27288	4.93691	5.55846	5.51806	5.53179	6.15314	5.58304	5.36955	5.2664	5.14748	5.02324	4.93013
Dr.25976.1.A1_at			5.68	0.042744	0.544351	0.724861	0.19886	0.009463	0.260434	1.61126	4.4133	7.10717	6.31126	6.54493	4.63205	4.92644	4.34856	4.90686	6.03776	5.29506	5.42285	5.67776	5.93456	6.24046	6.61041	6.47353
Dr.2377.1.A1_at	keratin, type 1, gene 19d	krt1-19d	5	0.419836	0.465985	0.112253	0.109717	0.60811	0.019099	1.60781	5.88349	4.93911	5.05864	5.09912	4.18582	4.03862	6.06455	4.25202	4.75184	6.49571	6.16179	6.07002	3.92099	3.69699	4.69755	4.73258
Dr.4213.1.S1_at	zgc:111986	zgc:111986	8.06	0.67289	0.461302	0.000451	0.205995	0.001461	6.9e-05	1.60451	8.57763	8.51291	7.97682	8.33761	8.08446	8.42657	8.0356	8.181	8.86179	8.67138	8.30949	8.79481	7.18342	7.26105	7.48086	6.29408
Dr.12857.1.A1_at			4.5	0.915372	0.386888	0.000855	0.288177	0.000631	0.013	1.5917	5.0954	5.53129	4.39361	4.91041	4.80699	5.34165	5.11922	4.91542	5.29786	4.39132	3.77074	4.64614	3.43861	3.72204	3.54522	3.11061
Dr.1514.1.A1_at	RAD51 homolog (RecA homolog, E. coli) (S. cerevisiae)	rad51	4.35	8.4e-05	0.890372	0.072798	4.9e-05	1e-06	0.148606	1.58643	4.01746	4.21583	4.28562	4.05754	5.38131	5.29067	5.11147	5.71126	4.1645	3.88358	4.07073	4.2693	3.97113	4.00642	3.55848	3.61297
Dr.13943.1.A1_at			3.42	0.024144	0.011553	0.015948	7.5e-05	0.846041	2.3e-05	1.57798	3.26686	3.65896	3.55837	3.69625	2.71212	2.96293	2.70693	2.93107	4.145	3.87821	4.62388	4.97786	2.93577	2.83653	2.91778	2.889
Dr.19518.1.S1_at	similar to CCAAT displacement protein, CDP	LOC797445	5.55	0.82766	0.304065	0.000331	0.174683	0.000174	0.006957	1.57428	6.3652	6.00188	5.79955	5.87216	5.74818	6.09375	6.10782	6.49382	5.85193	5.41711	5.64658	5.29523	5.07527	4.08292	4.9668	4.02148
Dr.4461.1.S1_at	wu:fc30f01	wu:fc30f01	5.93	0.612734	0.05997	0.001972	0.144171	0.008562	0.337089	1.57194	6.70253	6.68497	5.98621	7.30157	6.19787	7.11237	6.63311	5.57415	5.00354	5.6126	5.54596	6.1347	5.03077	5.00691	4.91128	5.43858
Dr.12334.1.A1_at			4.52	0.037896	0.000295	0	6e-06	0	0.008802	1.57095	4.06138	4.23525	4.24802	3.89122	3.70521	3.77253	3.72976	3.78476	5.02254	4.93818	4.93371	4.69099	5.277	5.49048	5.25076	5.25784
DrAffx.2.18.S1_at	glutamate decarboxylase 2	gad2	6.16	0.00115	0.320348	0.005265	0.011933	0.16168	0.110316	1.57031	7.26277	7.13414	6.59749	6.72164	5.05131	5.30025	5.57632	5.50691	7.22372	6.15669	6.15235	6.32989	5.81062	6.09982	6.24031	5.32264
Dr.25140.2.S1_x_at	ictacalcin	icn	10.14	0.290133	0.803543	0.034508	0.187247	0.397499	0.019836	1.56791	10.7691	10.7468	10.0438	10.8296	9.51657	9.66115	10.7066	9.46813	9.78732	11.9837	10.7928	10.7889	8.93434	8.55631	9.2097	10.3807
Dr.12560.1.A1_at	wu:fj21g01	wu:fj21g01	4.89	0.613546	0.460347	1.4e-05	0.829652	3.5e-05	8.1e-05	1.5477	4.4893	4.32048	4.3369	4.43424	4.21212	4.48336	5.04037	4.4933	4.57564	4.51365	4.96844	4.53689	5.84219	6.40058	5.62755	5.90141
Dr.25140.2.S1_at	ictacalcin	icn	9.49	0.292275	0.701579	0.062481	0.146482	0.58036	0.025258	1.53359	10.1097	9.96572	9.38718	10.1119	8.88387	8.98628	9.97572	8.62806	9.11027	11.4061	10.3008	10.1821	8.3236	8.02767	8.63839	9.8752
Dr.5188.1.A1_at			4.18	0.451817	0.569211	0.068093	0.165054	0.403643	0.016717	1.53212	4.80716	4.5728	3.96002	4.52491	3.66922	3.56245	5.0155	3.49299	3.97168	6.28822	5.04506	4.43527	3.37172	3.16256	3.38498	3.69249
Dr.15204.1.A1_at	novel protein with a Interferon-induced 6-16 family domain	DKEY-188I13.7	4.79	0.083805	0.357613	0.007563	0.54997	0.458834	0.128627	1.53173	4.9362	4.85337	5.642	7.02075	4.06099	4.59465	4.54392	4.87657	4.47604	4.76842	5.17477	5.39015	4.37082	3.66714	3.89504	4.39238
Dr.25714.1.A1_at	cathepsin S, b.2	ctssb.2	5.97	0.021333	0.289401	0.001127	0.243075	0.401413	0.029439	1.52835	6.00182	6.24197	7.43023	7.47621	5.5056	5.60758	5.61228	5.79524	6.05008	6.62229	6.25865	5.93186	5.56685	5.16899	4.86996	5.43103
Dr.1809.1.A1_at	calreticulin, like 2	calrl2	7.48	0.211417	0.079024	0.129088	0.003806	0.965498	0.001401	1.51415	7.56977	7.41831	7.36389	7.32046	8.21774	8.10076	7.69795	7.96226	7.42359	5.42605	6.44905	6.72376	7.95756	7.99074	7.84789	8.28284
Dr.16573.2.A1_at	zgc:112524	zgc:112524	4.88	0.82387	0.00021	0.079012	0.000171	0.04885	2e-06	1.50895	4.71346	4.68565	4.7298	4.54024	4.69343	4.62339	4.85828	4.74429	5.83161	5.77764	5.57923	6.10235	4.43704	4.58602	3.84943	4.38255
Dr.14095.1.S1_at			3.72	0.000271	0.651719	0.097487	9.2e-05	3e-06	0.375058	1.49518	3.57326	3.63965	3.45211	3.54724	4.24023	5.17928	4.56987	4.79399	3.54521	3.30597	3.56196	3.24184	3.21945	3.25132	3.08958	3.24231
Dr.1015.2.S1_x_at	hypothetical LOC798921	CH211-217K17.8	5.25	0.984648	0.583757	0.06932	0.557348	0.086738	0.018483	1.4932	5.89135	4.99861	5.24676	5.4722	5.23289	4.55937	6.80738	4.94122	4.99513	5.55485	6.33701	6.50629	4.27688	4.10294	4.68745	4.35321
Dr.25291.4.S1_at	wu:fb18f06	wu:fb18f06	5.1	0.944954	0.290868	0.487456	0.224064	0.602397	0.049069	1.49212	4.97651	5.24536	5.02052	4.72079	4.603	4.51061	6.3289	4.22511	4.53884	7.28721	6.22838	5.8762	4.1017	4.08124	4.57966	5.19954
Dr.1090.1.A1_at			3.37	0.192013	0.404812	0.005148	0.82059	0.000228	0.000564	1.49142	3.24087	3.55061	3.30729	3.22823	2.88983	3.06424	2.60347	2.79416	2.90828	2.91786	3.06777	2.95925	4.49633	3.53348	4.15728	5.13027
Dr.25782.3.S1_at	thioredoxin-related transmembrane protein 2	tmx2	5.14	0.006575	0.302436	0.748481	0.084234	0.004717	0.361778	1.49008	4.64078	4.63469	4.39201	4.65334	6.34683	6.3708	5.26708	6.29645	6.15739	5.32806	4.57354	4.59226	4.5761	4.64835	4.82638	4.87362
Dr.3710.1.A1_at	wu:fc01c03	wu:fc01c03	3.6	0.066106	0.602835	0.000606	0.237591	8e-06	0.000143	1.48769	3.75538	3.38485	3.42336	3.55095	3.04509	2.90854	3.04013	3.0447	3.37991	3.70469	2.9954	3.34212	4.21501	4.19118	4.66254	4.92048
Dr.21556.1.A1_at			5.24	0.22745	0.70623	0.004271	0.115575	0.000241	0.018766	1.47771	5.08503	5.01176	5.25526	4.84679	4.61846	4.64049	4.45126	4.67039	4.76939	5.36027	5.54571	5.24953	6.58046	6.40375	5.23488	6.07236
Dr.21814.1.S1_at	zgc:136864	zgc:136864	5.83	0.016532	0.725387	0.000121	0.005182	0.056786	4.2e-05	1.46823	5.19976	5.18222	5.74517	5.21507	5.76982	5.88276	6.14707	6.74552	4.92534	5.39269	5.21403	5.2474	6.80463	6.53643	6.57712	6.73419
Dr.446.1.S1_at	neural adhesion molecule L1.2	nadl1.2	5.33	0.236835	0.076378	0.017531	0.473759	0.001037	0.000159	1.46762	5.70293	5.29154	5.03939	5.64668	4.6009	4.7346	5.62421	5.04799	4.57308	4.74544	5.08506	4.44644	6.34147	6.36974	6.16369	5.84561
Dr.7532.1.A1_at	hm:zeh0402	hm:zeh0402	6.72	0.834636	0.402888	0.004797	0.252405	0.0101	0.000515	1.45419	6.73049	6.92949	6.45439	5.99444	6.99802	6.47678	6.83865	6.19512	5.7145	6.06339	5.89783	6.86984	7.71778	7.65815	7.55856	7.4278
Dr.20764.1.A1_at			5.63	0.005568	0.301328	0.148532	0.000308	0.038096	0.011342	1.44971	5.47761	6.02145	6.1234	5.94454	4.82325	5.05651	4.5477	4.94446	6.51073	6.57592	6.55839	5.52574	5.52915	5.40636	5.50073	5.46843
Dr.15745.1.S1_at	prepro-urotensin II-related peptide	LOC100001008	5.6	0.388602	0.977613	0.000262	0.403061	0.002175	0.000237	1.4492	6.05535	6.4562	6.38714	5.26344	5.68528	5.97565	5.45808	5.73279	5.81385	6.26804	6.23679	5.90127	4.4058	4.76403	4.34056	4.91278
Dr.14235.1.S1_at			4.41	0.738649	0.029971	0.00242	0.049406	0.00684	0.641261	1.44244	5.11309	4.81302	4.334	6.21692	5.49094	4.57732	4.71706	4.93919	3.99623	3.9053	3.67175	4.08915	3.67075	3.90043	3.72235	3.41376
Dr.17820.1.S1_at			4.66	0.833995	0.081119	0.000479	0.110294	0.000876	0.067514	1.43984	4.97024	5.97813	4.75562	5.23535	5.33324	4.72143	5.34273	5.14614	4.30521	4.13186	4.46902	4.95013	4.07745	3.73045	3.88699	3.48509
Dr.18930.1.A1_at	wu:fb72e05	wu:fb72e05	5.03	0.033942	0.088569	1.3e-05	0.000433	0	0.000751	1.43561	4.69329	4.75175	4.86563	4.84538	4.32285	4.37781	4.65913	4.1285	4.93792	5.37291	5.10073	5.1798	5.74449	5.79396	5.7787	5.91356
Dr.12839.1.S1_at	zgc:171674	zgc:171674	6.13	0.027369	0.526401	0.000145	0.142141	0.036574	0.000842	1.43121	6.67451	6.85741	6.77305	6.68936	5.92659	5.70631	6.06555	6.13458	6.08325	6.46294	6.69231	6.71719	5.83061	5.63642	4.68462	5.11785
Dr.18137.1.S1_at	wu:fc47b11	wu:fc47b11	5.46	0.615455	0.223911	0.011379	0.462017	0.003202	0.000436	1.42834	5.69847	4.93993	6.02445	5.31272	5.93039	5.52002	5.69947	5.68238	5.72682	6.63912	5.83615	5.91737	4.55883	4.59986	4.22641	5.021
Dr.20990.2.S1_at	titin a	ttna	5.25	0.645994	0.576856	0.171283	0.920502	0.062227	0.047369	1.42547	5.91407	4.52942	5.64559	4.8795	5.96202	5.90423	4.61287	6.07913	5.78776	7.27122	5.00039	5.01715	5.03783	4.28404	4.01712	4.03562
Dr.25914.1.A1_at			5.84	0.365654	0.735135	0.00627	0.706034	0.070343	0.02442	1.42416	5.79732	5.69581	4.18752	5.50504	6.31191	6.1807	5.93282	4.83578	5.60803	5.41727	5.22502	5.92473	6.87514	6.66474	6.44184	6.90061
Dr.5521.1.S1_at	collagen, type I, alpha 2	col1a2	7.63	0.022091	0.114058	0.75363	0.570682	0.019817	0.110856	1.42271	7.55733	6.92505	6.21679	7.18085	8.07387	8.14875	8.31035	9.03788	7.78243	8.43307	8.30465	7.48617	7.33899	6.11762	7.25084	7.86979
Dr.25257.1.A1_at	basic helix-loop-helix domain containing, class B, 3 like	bhlhb3l	9	0.053549	0.465772	0.0014	0.290312	0.196179	0.014891	1.41837	8.4256	8.22721	8.18059	8.4666	9.04912	9.57413	9.40317	8.85263	8.43605	8.42097	8.22619	9.75837	10.1856	9.61313	9.4611	9.71368
Dr.10904.2.S1_at	adducin 3 (gamma) a	add3a	5.39	0.003499	0.128331	0.003623	0.125279	0.574444	0.250974	1.40759	6.4309	6.79414	5.37653	6.25038	4.39921	4.77977	4.89096	5.15166	5.1141	6.0338	5.56571	5.27489	5.19044	5.03556	4.91127	5.02284
Dr.10476.1.A1_at	hypothetical LOC567461	LOC567461	5.57	0.007522	0.677298	0.004626	0.02162	0.785489	0.022317	1.40606	5.74001	6.10816	6.33274	7.02944	4.66582	5.00403	4.7387	5.17755	6.42568	6.5544	5.97581	5.2651	5.0425	5.42836	5.10928	4.57014
Dr.3030.1.A1_at	si:dkeyp-73d8.9	si:dkeyp-73d8.9	3.64	0.109733	0.29661	0.004609	0.00951	9.4e-05	0.109973	1.40525	3.11086	3.11379	3.53193	4.06278	2.95044	2.99076	2.95702	2.79327	4.1449	3.8094	3.81759	3.6108	4.26335	3.92799	4.70532	4.41585
Dr.5696.1.S1_at	protein regulator of cytokinesis 1	prc1	4.66	0.059588	0.366789	0.115583	0.425492	0.001132	0.012126	1.4049	5.36507	4.68026	4.51595	4.78263	4.06705	4.02519	4.01707	3.9096	4.12189	4.36275	4.25524	4.80874	4.86678	4.99564	5.46559	6.3105
Dr.17612.1.A1_at	similar to Serine/threonine-protein kinase Pim-3	LOC562657	3.55	0.02918	0.032917	0.013233	0.935206	0.977307	0.883369	1.40123	3.19371	5.80081	4.8936	4.31646	3.1296	3.09821	3.40748	3.28597	3.09848	3.13029	3.08985	3.28105	3.18459	3.26696	3.4157	3.13792
Dr.14328.1.A1_at			4.5	0.007668	0.29661	0.000152	0.097581	0	1.2e-05	1.39791	4.79229	4.44406	4.33122	4.43272	3.9752	4.04797	3.7546	3.9085	4.43297	4.27421	4.27612	4.08099	5.30643	5.35222	5.11533	5.50395
Dr.24225.1.S1_at	heterogeneous nuclear ribonucleoprotein K, like	hnrpkl	5.68	0.148183	0.985883	1.7e-05	0.166301	1e-06	1.8e-05	1.39013	6.16757	5.51778	5.93284	5.89111	6.32858	6.15289	6.11775	6.12049	5.77516	6.00749	5.94956	5.75576	4.99835	4.71344	4.81819	4.62922
Dr.20125.1.A1_s_at	zgc:56382	zgc:56382	4.77	0.822553	0.251928	0.144111	0.138332	0.288201	0.008074	1.38597	4.69309	4.50641	4.64945	5.35264	4.37716	4.40711	5.22497	4.60895	4.58608	6.6197	5.52828	5.31211	3.94827	4.0144	4.00262	4.53699
Dr.10185.1.S1_at	similar to Transmembrane protein 108	LOC563089	6.25	0.176912	0.719222	0.000126	0.088442	0.002763	4.5e-05	1.38301	5.87015	5.71621	5.91077	6.00846	5.90023	6.59917	6.16425	6.41935	5.91469	5.3137	5.60961	6.12477	7.02423	7.43687	6.92777	7.10596
Dr.11230.1.A1_at			4.11	0.003677	0.678172	0.287625	0.000889	0.000117	0.717916	1.38182	3.86116	3.6612	4.59265	3.69544	4.47909	5.1621	5.13018	5.37537	3.85276	3.62391	3.86557	3.78593	3.5717	3.74924	3.77167	3.52685
Dr.9263.1.A1_at	wu:fk68g08	wu:fk68g08	6.19	0.014362	0.763571	0.152563	0.032527	0.106371	0.399914	1.3776	6.83609	7.27831	6.31984	6.51842	4.59266	5.76313	5.0563	6.03018	7.07488	6.28181	5.94725	6.82313	5.9709	6.38276	6.38718	5.69903
Dr.18736.1.A1_at	sodium channel, voltage-gated, type IV, beta b	scn4bb	7.28	0.308316	0.915824	0.00493	0.438856	0.07198	0.00963	1.36948	7.75398	8.14052	7.62905	7.58409	6.78904	7.00156	7.64717	7.53307	7.67094	7.60557	7.85225	7.65199	6.5802	6.75377	5.16687	7.1289
Dr.13914.1.S1_at			3.31	0.115011	0.815296	0.000625	0.23215	1.6e-05	0.000303	1.36717	3.14708	3.35469	3.02798	3.26309	2.62705	2.7602	2.70146	2.99708	3.04984	3.1987	3.05724	3.14686	3.97179	4.46971	4.4936	3.61937
Dr.2166.1.S1_at	uroporphyrinogen decarboxylase	urod	5.69	0.650448	0.928585	0.00019	0.794885	5.4e-05	0.000131	1.36376	5.97987	5.40452	6.08567	6.29932	6.20403	6.15995	5.83709	6.17188	6.05845	5.94895	5.73767	6.18849	4.56372	4.88321	5.05294	4.41807
Dr.3811.1.A1_at	tousled-like kinase 1a	tlk1a	6.54	0.802818	0.867777	0.000202	0.975822	9e-05	0.000119	1.35523	6.92285	6.87318	6.68195	6.75819	6.99671	6.86159	6.86864	6.88069	7.03229	6.80476	6.79995	6.89875	5.11826	6.15207	5.04166	5.87471
Dr.18806.1.A1_at	similar to zinc finger, FYVE domain containing 1	LOC100005732	5.62	0.148183	0.939316	0.0029	0.211292	9.1e-05	0.002836	1.35371	5.4742	5.41902	6.0034	5.16767	4.90231	4.70489	5.50327	5.13935	5.55415	5.04511	5.65459	5.66624	6.3606	6.49292	6.44796	6.36318
Dr.11357.1.S1_at	wu:fc17e06	wu:fc17e06	6.39	0.03952	0.546515	0.150679	0.186804	0.322974	0.638895	1.33938	5.71228	5.93106	5.81288	5.54862	7.02864	7.07432	6.87948	7.37992	6.77843	6.85743	6.34226	4.85766	6.71416	6.98009	6.93902	5.43738
Dr.3499.2.S1_a_at	claudin i	cldni	5.3	0.90695	0.387169	0.264481	0.283385	0.394239	0.035942	1.32916	5.91479	5.39506	4.65834	5.31018	5.02403	4.62406	6.49991	4.72049	5.11266	6.95816	6.03665	5.90118	4.47129	4.28222	4.91912	5.01938
Dr.18080.1.S1_at	RING1 and YY1 binding protein b	rybpb	4.84	0.021333	0.39861	0.220876	0.16438	0.112444	0.966135	1.3223	5.36773	6.66518	4.9188	4.82596	4.13198	4.26796	4.12424	3.96428	4.92572	4.53499	4.79748	5.40802	4.7505	4.54496	4.72288	5.52764
Dr.13074.1.A1_at	abl-interactor 1	abi1	6.76	0.848372	0.960949	0.00019	0.928014	0.000275	0.000207	1.31702	7.29282	7.0265	7.37518	6.76008	6.51406	6.96534	7.40171	7.2743	6.80935	6.85438	7.34327	7.34566	5.52617	5.85961	5.92915	5.87156
Dr.25123.1.A1_at	wu:fb51h11	wu:fb51h11	4.4	0.238212	0.021949	0.218145	0.000993	0.915848	0.00051	1.31459	4.42908	3.73247	4.82284	4.48621	3.74086	3.97827	4.0501	4.06306	5.19898	5.26922	4.79786	5.82457	4.05328	3.94064	4.12967	3.8877
Dr.19532.1.A1_at			5.64	0.098183	0.009729	0.000725	0.242308	0.0508	0.625435	1.31067	5.37473	4.07303	4.91405	5.13102	5.29796	5.57834	5.87917	5.31204	6.41462	5.85299	5.88264	5.81499	6.10662	6.45199	6.1012	6.07569
Dr.21822.2.A1_a_at			4.61	0.429565	0.013156	0.000101	0.06169	0.000553	0.088932	1.30658	5.02216	5.40587	5.12092	5.29533	4.76459	5.17001	4.70583	5.22382	4.61648	4.11005	4.84293	3.92483	4.06033	3.85438	3.86409	3.83917
Dr.17018.1.S1_at	zgc:165381	zgc:165381	3.55	0.008791	0.685364	0.000826	0.025021	0.621533	0.003727	1.30399	2.62766	2.67045	3.33404	2.94822	4.02771	3.71476	4.27668	4.01118	3.14799	3.4866	3.20879	2.52058	3.92342	4.36641	4.74372	3.76278
Dr.14687.1.A1_at	coatomer protein complex, subunit beta 2	copb2	5.74	0.948714	0.465138	0.000654	0.390929	0.000528	0.006609	1.2919	6.08606	6.34114	5.60931	6.48059	6.35756	6.22172	5.8152	6.24658	5.94403	5.76113	5.62567	5.94349	5.18597	4.96203	5.15387	4.17158
Dr.25576.1.A1_at	damage-specific DNA binding protein 2	ddb2	6.06	0.013829	0.162951	0.001735	0.30698	0.698629	0.102668	1.29006	5.38119	5.29116	5.29368	5.21824	6.27125	7.04493	6.51346	5.83163	5.73768	5.84311	5.43544	6.80872	6.71325	6.62193	6.46899	6.54035
Dr.6291.1.S1_at	transportin 2 (importin 3, karyopherin beta 2b)	tnpo2	5.26	0.068876	0.951064	0.004103	0.094643	0.36239	0.006887	1.28993	6.27308	6.20342	5.67947	5.11728	4.86953	4.97475	5.04665	4.83571	5.8146	6.7634	5.276	5.23812	4.65122	4.52795	4.56101	4.37333
Dr.4106.1.A1_at	wu:fb36b08	wu:fb36b08	4.69	0.106538	0.304065	0.000367	0.00951	8e-06	0.007755	1.28742	4.33559	4.62762	4.58116	4.44311	3.98612	4.35343	3.9587	4.1181	4.64956	5.14035	4.71441	4.60678	5.56223	5.49223	5.49405	5.01753
Dr.19224.1.S1_at	aldolase b, fructose-bisphosphate	aldob	6.5	0.93161	0.326428	0.207716	0.243356	0.298897	0.01973	1.28513	6.55765	6.62174	6.48358	6.37707	6.39371	5.78963	7.3018	6.28578	6.42496	8.3352	6.71474	7.20597	5.87211	5.462	5.81273	6.39349
Dr.26332.1.A1_s_at	wu:fa04d04	wu:fa04d04	3.7	0.102167	0.192045	5.5e-05	0.907081	0.002181	0.001583	1.27962	3.46175	3.31084	3.10039	2.79763	3.81844	3.91196	3.33895	3.42648	3.76563	3.32328	3.51583	3.68198	4.66184	4.38958	4.19134	4.54635
Dr.6007.1.S1_at	cadherin 1, epithelial	cdh1	4	0.796581	0.21844	0.306639	0.107583	0.565207	0.015804	1.27624	3.62604	4.23949	3.9923	4.00581	3.45532	3.65609	4.31739	3.75156	4.13512	6.07736	4.44801	4.35362	3.26881	3.0398	3.69506	3.90548
Dr.15952.1.A1_at	hypothetical protein LOC553303	DKEYP-117H8.1	4.93	0.009556	0.108199	0.262202	0.000171	0.000294	0.381943	1.2745	4.9438	4.94577	4.82198	4.96991	6.03926	5.61689	5.05821	6.09291	4.51458	4.34913	4.42144	4.42412	4.75065	4.62369	4.66878	4.59018
Dr.26087.1.A1_at			6.1	0.007786	0.301772	0.694652	0.000415	0.006482	0.093212	1.27144	6.30154	6.51746	5.80444	6.44867	5.3681	5.46354	5.15684	5.4542	6.6619	7.02373	6.35799	6.48481	6.44626	6.23576	5.67676	6.26171
Dr.3681.1.S1_at	zgc:110380	zgc:110380	8.61	0.192839	0.677398	0.024775	0.499144	0.465172	0.109973	1.26631	9.02649	8.77499	9.83001	9.2425	8.71986	8.35275	7.79291	8.71807	8.54735	9.19843	8.97302	8.83324	8.35164	8.21456	6.47466	8.7679
Dr.301.1.S1_at	hypothetical LOC799355	LOC799355	9.2	0.257013	0.218329	0.000401	0.851466	0.006531	0.015281	1.26405	9.19816	9.67638	10.004	10.0316	9.49668	9.18664	9.61215	9.075	8.98556	9.59931	9.17923	9.2244	8.65372	8.85477	8.14585	8.19963
Dr.1201.1.S1_at	S100 calcium binding protein A10b	s100a10b	8.56	0.135058	0.50672	0.001485	0.54476	0.066906	0.013363	1.2561	8.87829	9.13997	9.30473	9.09073	8.20798	8.59473	8.94885	8.26342	8.18496	9.60887	8.73455	8.61658	7.80587	7.54275	7.89973	8.14095
Dr.18514.1.S1_at	zgc:92739	zgc:92739	6.3	0.543161	0.860776	0.000357	0.768276	7.2e-05	0.000203	1.25209	6.39856	6.70646	6.42763	6.48372	6.46421	6.78595	6.77508	6.73285	5.99268	6.56558	6.63168	7.10829	5.34065	5.38632	5.42977	5.593
Dr.14868.1.S1_at	zgc:103699	zgc:103699	5.89	0.055106	0.001574	6e-06	0.080252	0.000294	0.037199	1.24729	6.66304	6.4556	6.68005	6.25902	6.1828	6.01439	6.05705	6.09475	5.73594	5.28271	5.83	5.89194	5.18255	5.3742	5.15573	5.35609
Dr.15260.2.A1_at	nuclear receptor subfamily 1, group D, member 2b	nr1d2b	9.42	0.001648	0.028219	6.5e-05	0.269241	0.328164	0.025102	1.24487	8.88668	8.43614	8.84885	8.57386	9.74642	9.84715	9.69097	9.45758	9.38731	9.19557	8.99705	9.86602	10.0635	9.89338	9.72214	10.046
Dr.7692.1.A1_at	occludin	ocln	5.64	0.316257	0.820024	0.03102	0.547992	0.336906	0.085124	1.23996	5.99085	6.41236	6.04608	6.22021	5.4646	4.67617	6.43004	5.45392	4.97789	6.98192	5.96938	5.92616	4.50177	4.66281	4.73715	5.80792
Dr.4882.1.S1_at	carboxypeptidase A5	cpa5	4.76	0.61749	0.00826	0.888724	0.001665	0.467848	0.003754	1.23908	4.24823	4.46765	5.17491	4.25675	4.16381	4.36167	4.28215	4.5751	5.91446	5.07348	5.50545	5.84568	4.30191	4.75146	4.75834	4.53635
Dr.17995.1.A1_at			5.99	0.003677	0.158616	0.216937	0.107583	0.014658	0.595961	1.23152	5.37764	5.0098	5.63746	5.72108	7.33603	6.72764	6.17933	6.42905	5.65688	6.03014	6.07056	6.36331	5.66118	5.97177	6.07055	5.6041
Dr.4716.2.A1_at	notch-regulated ankyrin repeat protein a	nrarpa	4.64	0.010207	0.974297	0.000123	0.010902	0.101342	0.000123	1.22969	5.74587	4.99541	4.8024	5.05524	4.31298	4.32375	4.41612	4.31483	4.80044	5.05989	5.26762	5.41636	4.00209	4.05532	3.94152	3.68123
Dr.2877.1.A1_at	wu:fb08e07	wu:fb08e07	5.56	0.803643	0.819216	0.076999	0.616306	0.044447	0.198482	1.22896	5.68763	6.38528	4.88941	6.32469	6.68382	5.62925	6.57017	5.2051	4.6933	6.33621	6.2255	5.18003	4.71898	4.62189	4.6538	5.17781
Dr.26063.1.S1_at	similar to PolyA Binding protein family member (pab-1)	LOC100001363	4.72	0.071662	0.310968	0.02228	0.562185	0.000252	0.001567	1.22466	4.69631	4.74298	4.68456	4.44031	5.84532	4.74786	5.45718	4.84483	5.09174	5.09468	5.10891	4.73649	3.98614	4.16118	3.97283	3.87638
Dr.23163.1.A1_at			5.01	0.901837	0.000577	1.3e-05	0.000199	7e-06	0.292071	1.21996	4.34876	4.75747	4.30258	4.53811	4.43779	4.682	4.16163	4.52479	5.4964	5.46951	5.26314	5.56908	5.67838	5.90847	5.64828	5.45093
Dr.2906.1.S1_at	zgc:153679	zgc:153679	3.95	0.144817	0.168964	0.000492	0.960707	0.01889	0.027052	1.21937	3.36208	3.55438	3.37847	3.28064	3.77388	4.46151	3.80623	3.50191	3.94065	3.77585	3.70382	4.24779	4.75057	4.95599	4.69239	4.0541
Dr.8125.1.S1_at	thyroid hormone receptor beta	thrb	5.49	0.569189	0.554816	0.006286	0.956971	0.001512	0.001367	1.21861	5.26393	5.73978	5.38816	5.11686	4.53734	5.32654	4.84557	5.87701	5.17208	4.93421	5.41255	4.92191	6.45059	6.28002	6.44052	6.14407
Dr.13466.1.A1_at	vitronectin b	vtnb	4.31	0.024144	0.210752	0.024957	0.380954	7.6e-05	0.000888	1.21617	4.41434	4.35418	3.89145	4.05818	5.2016	4.67372	4.46879	5.03097	4.64777	4.37173	4.58126	4.69924	3.55039	3.45463	3.97893	3.52644
Dr.25277.1.S1_at	anterior gradient homolog 2 (Xenopus laevis)	agr2	5.21	0.115512	0.671331	0.01735	0.324639	0.581222	0.081131	1.21493	6.43974	5.71051	5.26744	5.858	4.59883	4.47641	5.70978	4.87035	4.63395	6.5597	5.47621	5.39704	4.46657	4.65284	4.55717	4.73941
Dr.10295.1.A1_at	wu:fb20b10	wu:fb20b10	8.6	0.00984	0.002142	0.063197	0.445533	7e-05	1.4e-05	1.2131	8.36119	8.49259	7.91799	8.49274	8.98989	9.15102	8.88535	8.83431	9.0667	9.40732	9.11391	9.06179	7.80907	8.10108	8.12223	7.76493
Dr.17599.1.A1_at	v-myb myeloblastosis viral oncogene homolog (avian)-like 1	mybl1	4.33	0.734768	0.714913	0.000153	0.445533	5.4e-05	0.000431	1.21093	3.90917	3.88523	4.30966	4.1023	3.92243	3.92569	4.0123	3.93166	3.98651	4.27005	3.91029	4.53845	5.48227	5.35048	4.77475	5.02832
DrAffx.1.3.S1_at	FAT tumor suppressor homolog 1	fat1	5.65	0.075657	0.834865	0.000725	0.150117	0.069049	0.001707	1.20133	5.3102	5.24366	5.17516	4.9236	5.48928	5.65876	5.7485	6.29131	5.5819	5.40467	5.11062	4.95367	6.4961	6.5071	6.72469	5.73004
Dr.24487.1.A1_at	zgc:136930	zgc:136930	5.55	0.844251	0.965802	0.032869	0.920502	0.067007	0.050336	1.1955	5.54387	6.28729	5.70738	6.06367	6.03469	5.33815	6.75344	4.87419	4.66259	6.00178	6.58194	6.17924	4.52024	4.84975	4.64719	4.80302
Dr.25781.1.S1_at	si:dkey-260j18.2	si:dkey-260j18.2	3.75	0.046352	0.967747	0.000121	0.044082	1e-06	0.000123	1.18062	3.79984	4.04361	3.74769	3.83843	4.12963	4.21075	4.42134	4.19867	3.68788	3.78608	3.94877	3.95913	3.11445	3.00533	3.29074	2.82739
Dr.16290.1.A1_at			3.65	0.699326	0.735135	2.8e-05	0.997952	8e-06	1e-05	1.17497	3.40235	3.46946	3.41049	3.44192	3.21279	3.21306	3.44045	3.4781	3.3298	3.29454	3.29095	3.42633	4.8737	4.40469	4.10653	4.65659
Dr.6703.1.A1_at	hypothetical LOC561742	CH211-106H4.12	4.91	0.880951	0.207389	0.321277	0.242051	0.256771	0.015698	1.17351	4.8081	4.99404	4.79759	4.62393	4.27552	4.68667	5.46844	5.17765	4.91242	6.70544	5.47701	5.08034	4.3753	4.48209	4.32306	4.30071
Dr.17890.1.S1_at	zgc:85723	zgc:85723	3.15	0.936441	0.50692	0.00079	0.560663	0.001052	0.006923	1.17307	2.77114	2.90668	2.70608	2.74474	2.76242	2.82263	2.72555	2.96431	3.29529	3.19334	2.85772	2.87241	4.44492	4.23434	4.02075	3.12089
Dr.14231.1.A1_at			3.18	0.151465	0.010802	0.005458	0.169251	0.000178	1e-05	1.17065	3.43279	3.35363	3.10137	3.20846	2.95611	3.10197	2.96967	2.84686	2.62768	2.74292	2.66187	2.59659	3.69556	3.75722	3.58761	4.27128
Dr.12608.1.S1_at	LAG1 homolog, ceramide synthase 2 (S. cerevisiae)	lass2	5.41	0.154361	0.467026	0.005072	0.031036	0.180784	0.000752	1.16858	4.96613	4.9472	5.35868	5.29587	5.63748	5.54613	5.52546	5.76762	5.04822	4.2654	4.87444	5.2319	6.10639	6.39013	6.12233	5.47545
Dr.4314.1.A1_x_at	wu:fb95d03	wu:fb95d03	4.29	0.081829	0.000956	0.738349	3.3e-05	0.022066	0.000396	1.16823	4.06091	4.02272	4.30753	4.23951	3.68625	3.7676	3.75303	3.99721	4.75381	5.0858	5.13889	4.89854	4.48631	4.24591	4.14563	4.007
Dr.26339.1.A1_at	si:busm1-266f07.2	si:busm1-266f07.2	3.35	0.191915	0.131626	0.033808	0.006377	0.001513	0.875856	1.16593	2.75146	3.27683	3.75779	2.78803	2.56431	2.74603	2.77802	2.57185	3.71872	4.2229	3.78346	3.32413	3.87951	4.24969	3.5048	3.68992
Dr.10914.1.A1_at	zgc:154020	zgc:154020	3.3	0.821386	0.070218	0.839561	0.09799	0.955686	0.048252	1.16543	2.98077	2.83538	2.98196	2.98007	3.0281	2.9172	3.23569	3.22022	2.88188	4.84702	3.5372	5.17379	2.93762	3.17274	2.95384	3.17232
Dr.17167.1.A1_at			5.65	0.651256	0.305646	0.364943	0.5722	0.152211	0.035942	1.16299	5.41263	6.18801	5.14568	6.3948	4.2304	5.78115	6.11753	5.81025	5.25933	5.58482	4.96851	4.53334	6.17326	6.50319	6.13885	6.18265
Dr.9618.1.S1_at	RAP2B, member of RAS oncogene family	rap2b	5.46	0.893692	0.039306	0.000449	0.018142	0.000661	4e-06	1.16219	5.5693	5.22924	5.54678	5.22689	5.24235	5.58041	5.40382	5.47793	4.78794	5.02297	4.83669	5.10959	6.17911	6.11649	6.20953	5.90082
Dr.1031.1.S1_at	zgc:110158	zgc:110158	5.7	0.732456	0.444221	0.061023	0.227915	0.027334	0.46514	1.16086	5.93428	6.60137	5.68241	5.7949	6.68263	6.66898	5.36472	6.20579	5.59479	6.53115	4.61509	5.199	5.29038	5.12642	4.90551	4.95635
Dr.18310.1.S1_at	cryptochrome DASH	cry-dash	4.9	0.028523	0.285239	0.000324	0.322641	0.09184	0.007604	1.15962	4.23339	4.33721	4.53594	4.26451	4.86575	5.50459	5.09762	4.69881	4.72798	4.49355	4.35831	5.28314	5.48853	5.57879	5.52191	5.42032
Dr.25782.2.S1_at	thioredoxin-related transmembrane protein 2	tmx2	6.05	0.005048	0.273106	0.702658	0.07268	0.003728	0.35243	1.15283	5.69242	5.7746	5.26304	5.71827	6.89677	7.01531	6.15176	6.99577	6.69317	5.92442	5.7735	5.88301	5.6856	5.78945	6.05153	5.44574
Dr.6224.1.A1_at	wu:fj17a06	wu:fj17a06	4.84	0.955007	0.259607	0.517054	0.197875	0.62077	0.044419	1.15134	5.05733	4.77083	4.36276	4.78515	4.30975	4.36278	5.39715	4.71866	4.48598	6.92405	5.61729	5.13612	4.39453	4.23398	4.44418	4.4854
Dr.16749.1.A1_at			6.99	0.22745	0.000956	0.394081	0.008701	0.032044	3.9e-05	1.1487	6.82031	6.53015	6.57561	6.93597	7.15466	7.04168	6.76298	7.05177	7.52096	7.34699	7.84762	8.03525	6.62307	6.40048	6.49855	6.63394
Dr.23877.2.S1_at			3.73	0.959831	0.03715	0.013064	0.021931	0.012328	0.92571	1.14664	3.72672	4.38744	3.9659	4.97918	4.031	5.23425	3.83267	4.09267	2.95078	3.11942	2.94666	3.58716	3.18885	3.09907	3.23574	3.29617
Dr.785.1.A1_at	zgc:101719	zgc:101719	4.37	0.114648	0.77568	0.013748	0.062495	0.51605	0.007019	1.13642	5.31329	4.34391	4.81571	4.51237	4.38032	3.98794	3.92761	3.90276	5.52679	4.56386	4.39575	5.15941	3.52474	3.84867	4.32993	3.39679
Dr.16197.1.A1_at			3.46	0.019724	0.051584	6.7e-05	0.840406	0.02403	0.013198	1.13227	3.84673	4.05278	3.88143	4.36294	3.60095	3.22543	3.46378	3.36854	3.46083	3.47611	3.43202	3.58361	3.15607	2.87934	3.12746	2.45194
DrAffx.2.32.S1_s_at	adrenergic, alpha-2B-, receptor	adra2b	5.36	0.000216	0.000627	4.2e-05	0.715962	0.967928	0.61567	1.1303	5.94587	6.28577	6.5618	5.90485	4.7916	4.93898	5.27192	5.22263	5.1884	5.03759	5.19275	5.25101	5.03011	5.1775	5.06152	4.90795
Dr.15260.1.S1_at	nuclear receptor subfamily 1, group D, member 2b	nr1d2b	8.03	0.01057	0.142209	0.001897	0.284439	0.824322	0.130602	1.12995	7.57272	6.87672	7.77576	7.11417	8.49862	8.49619	8.42987	8.06103	8.20462	7.68993	7.39112	8.4908	8.63144	8.43542	8.52024	8.27205
Dr.17960.1.S1_at	zgc:172209	zgc:172209	7.91	0.399742	0.067262	0.957955	0.273806	0.312998	0.024528	1.12971	8.05774	8.60756	8.01897	8.47922	7.40056	8.49314	7.24535	8.1554	6.65824	6.91937	7.78431	7.40498	7.69008	8.03104	8.49276	9.07188
Dr.22657.1.A1_at	flotillin 1	flot1	5.11	0.426061	0.117732	0.0123	0.406342	0.001721	0.000197	1.12828	5.04502	5.03205	5.10217	5.16656	5.46306	5.39109	5.08275	5.33744	6.13421	5.46041	5.46281	5.25142	4.62204	4.49168	4.04408	4.63792
Dr.20841.1.S1_at	zgc:174637	zgc:174637	4.42	0.025481	0.003204	0.060575	0.304057	0.436576	0.046951	1.1253	3.66811	4.01342	3.91806	3.65484	4.5571	4.61165	4.58541	4.56471	4.71215	5.21906	4.38625	5.43817	4.76429	4.37438	4.17878	4.04375
Dr.2377.2.S1_at	keratin, type 1, gene 19d	krt1-19d	5	0.716041	0.214494	0.160405	0.084305	0.413279	0.00709	1.12358	5.07568	4.96767	5.12584	4.90161	4.57314	4.40297	5.77791	4.59603	5.05516	6.1403	5.68772	5.63262	4.54164	4.18298	4.75467	4.5422
Dr.9850.1.A1_at	opsin 1 (cone pigments), medium-wave-sensitive, 2	opn1mw2	3.83	0.176942	0.215134	0.038415	0.972413	0.648949	0.709053	1.12235	4.28253	5.36794	3.44961	5.0526	3.1403	3.07697	4.47166	4.12324	4.17219	3.47132	3.71121	3.29103	3.30865	3.39861	3.2273	3.72872
Dr.20080.1.S1_at	hypothetical LOC792230	LOC792230	6.66	0.004413	0.058434	0.845542	0.31721	0.000823	0.014063	1.12026	6.95144	7.10927	7.53882	6.74276	5.86484	5.77424	6.12986	6.34619	6.41572	6.80971	6.12744	6.18216	6.82559	7.27071	7.50795	6.99192
Dr.7379.1.A1_at	selenoprotein W, 2b	sepw2b	3.39	0.186205	0.804486	0.037658	0.122891	0.613662	0.021941	1.11478	4.0387	4.34077	3.01964	3.61119	2.89382	3.11125	3.40603	2.88277	3.063	4.4793	3.73917	4.42329	2.77897	2.45874	2.66448	3.34345
Dr.14053.1.A1_at	synaptoporin	synpr	4.43	0.54134	0.265336	0.003506	0.069428	0.000728	0.097946	1.11069	4.08292	3.79671	4.27447	4.46054	4.07903	3.85267	3.98832	3.85022	4.57169	4.95728	4.13625	4.58432	5.47482	4.88915	4.6098	5.23923
Dr.4027.1.A1_at	syntaxin 6	stx6	4.14	0.072423	0.364926	0.738999	0.488716	0.018919	0.140455	1.10918	4.11076	4.54237	4.96874	4.28161	3.48516	3.85579	3.44165	3.33361	3.60906	4.10081	3.75927	4.27458	4.28583	3.79541	4.7393	5.73239
Dr.16040.1.A1_at			3.45	0.856771	0.683838	6.2e-05	0.529696	7.6e-05	2e-05	1.10857	3.1048	3.35244	3.16583	3.2516	2.89523	3.54661	3.35497	3.26703	2.94064	3.12253	3.23592	3.13272	4.38069	4.24618	3.95344	4.28578
Dr.16655.1.S1_at	zgc:56518	zgc:56518	8.18	0.076088	0.719781	0.008651	0.031036	0.541062	0.003697	1.10727	8.42649	8.76022	8.36593	8.6175	7.68025	8.06833	8.03966	7.58686	8.5378	8.6721	8.98685	8.68575	8.18827	8.09256	6.91744	7.25516
Dr.12451.1.S1_at	retinal pigment epithelium-specific protein 65a	rpe65a	5.2	0.351176	0.614785	0.02075	0.812688	0.219356	0.115907	1.10342	4.7897	4.45751	5.14024	4.48091	5.72818	4.84667	5.14782	5.18259	5.00254	4.4751	4.8384	5.86163	5.46572	6.83719	5.44213	5.53698
Dr.8166.1.S1_at	glycogen synthase kinase 3 beta	gsk3b	6.86	0.213082	0.987325	0.005369	0.239101	0.000275	0.007489	1.09712	6.74133	6.82957	7.11848	6.34342	6.10003	6.33974	6.77359	6.40854	6.97571	6.89791	6.61436	6.57142	7.34505	7.40158	7.81979	7.44396
Dr.11829.1.A1_at	phosphotidylinositol transfer protein, beta	pitpnb	3.83	0.203677	0.050328	0.053748	0.383793	0.002658	0.000262	1.09179	4.2339	3.9759	3.38713	4.23041	3.40893	3.41582	3.77852	3.81178	3.40023	3.18501	3.27815	3.47109	4.55101	4.56656	4.39996	4.18411
Dr.2022.1.A1_at	arginase, type II	arg2	8.65	0.070002	0.290114	0.001248	0.588696	0.131816	0.03221	1.09163	8.33253	8.18492	7.75464	8.20922	8.6716	9.13339	9.00332	8.20288	8.26898	8.68193	8.18568	8.99655	9.26842	9.06551	9.38135	9.13254
Dr.20067.1.S1_at	calreticulin like	calrl	5.08	0.208069	0.066202	0.103465	0.003055	0.906185	0.000844	1.09048	5.11847	4.54129	5.56149	4.8982	5.18264	5.62256	5.312	5.58344	4.33151	4.68864	4.37737	4.11853	5.34936	5.39879	5.3072	5.82261
Dr.7977.1.S1_at	glutathione peroxidase 1a	gpx1a	9.49	0.00403	0.260346	0.42983	0.000198	0.006566	0.034203	1.08936	9.33989	9.04121	9.42147	9.52405	10.1426	9.89683	10.2204	10.1912	8.77617	8.72217	9.19455	9.40075	9.47079	9.50073	9.56502	9.44718
Dr.10073.1.S1_at			4.81	0.44768	0.60751	0.137952	0.182879	0.641479	0.042146	1.08807	5.11688	5.05886	4.95555	4.93345	4.2506	4.27435	5.32856	4.38671	4.46884	6.65621	5.29256	5.08517	4.1175	3.99334	4.32026	4.71939
Dr.10986.1.A1_at	zgc:175186	zgc:175186	6.42	0.518541	0.289416	0.037454	0.07273	0.20963	0.002418	1.08488	6.5377	6.54887	5.79617	6.32803	6.50294	6.70144	6.34692	6.64527	5.88783	6.07958	5.27062	6.23833	6.55232	7.11706	6.82458	7.32191
Dr.24899.1.A1_at	wu:fb15e04	wu:fb15e04	6.31	0.545338	0.694467	0.04008	0.927718	0.206161	0.161392	1.08437	6.6146	6.98828	6.67556	6.7558	6.53715	5.73555	7.42742	5.75979	5.43988	6.34786	7.43791	6.60824	5.69809	5.53736	5.75598	5.70531
Dr.17587.1.A1_at			6.04	8.4e-05	0.077513	1.2e-05	0.003036	0.89882	0.000775	1.0832	6.79726	6.75328	6.55211	6.58077	5.6961	5.83263	5.62776	5.31525	6.41757	6.23916	6.31318	6.14356	5.6986	5.72385	5.34127	5.58692
Dr.6182.1.A1_at			4.95	0.005193	0.983316	0.004701	0.004198	0.644445	0.005782	1.08004	5.576	5.64506	4.67152	5.85935	4.26676	4.3003	4.42702	4.4789	5.55222	5.65996	5.59476	4.98622	4.40281	4.7225	4.45626	4.53243
Dr.7559.1.S1_at	nuclear protein 1	nupr1	5.94	0.549997	0.232534	0.00211	0.538737	0.000441	9.5e-05	1.07846	5.9979	5.72092	6.14498	6.12855	6.16369	6.36752	5.84088	6.25855	6.06306	6.71541	6.14054	6.41857	5.16495	5.17949	5.39964	5.27964
Dr.8135.1.S1_at	proteasome activator subunit 1	psme1	6.4	0.032248	0.014738	0.00017	0.675495	0.036229	0.141335	1.07555	6.69356	6.65846	7.27572	7.35299	6.25204	6.45743	6.54782	6.39292	6.20871	6.38619	6.15206	6.35408	5.84459	5.74369	5.83905	6.25121
Dr.15153.2.S1_at	RAD23 homolog B (S. cerevisiae)	rad23b	5.96	0.045163	0.608687	0.00745	0.012807	5.5e-05	0.044727	1.07431	6.25972	6.01535	5.86018	5.93743	6.48171	6.50568	6.62419	6.41599	5.5341	6.12874	5.75446	6.06955	5.58339	5.5992	5.44581	5.10192
Dr.13560.1.S1_at			3.4	0.024144	0.084173	0.005701	0.000286	2.2e-05	0.507391	1.07162	3.51926	3.44117	3.53792	3.54662	4.42561	3.80359	3.84361	4.02994	2.88805	3	3.3681	3.12774	2.83058	2.95898	2.99223	3.03448
Dr.18643.1.A1_at			4.01	0.330002	0.317208	0.095446	0.04248	0.683085	0.007755	1.06813	4.50986	3.8517	4.01475	4.176	3.87871	3.54274	3.85562	3.6225	4.85237	4.83883	5.19195	3.58043	3.53318	3.46099	3.64214	3.55476
Dr.10330.1.S1_at	cryptochrome 2b	cry2b	5.89	0.230352	0.219061	0.001082	0.891262	0.022852	0.044419	1.06752	6.26166	6.73177	5.97011	6.49975	6.53253	5.72069	5.64533	6.00951	6.1776	5.93303	5.97502	5.54329	5.19655	5.19691	5.52729	5.27247
Dr.25639.1.A1_at	similar to LON peptidase N-terminal domain and ring finger 1	DKEY-258F14.5	7.86	0.252546	0.500615	0.001781	0.818117	0.032744	0.016741	1.06721	7.63673	7.37725	7.17751	7.51793	7.66666	8.2446	7.94191	7.44218	7.68842	7.37493	7.34579	8.4223	8.60863	8.52046	8.41395	8.43521
Dr.15970.1.S1_at	zgc:114081	zgc:114081	4.16	0.669037	0.889336	3.4e-05	0.559337	7.5e-05	2.1e-05	1.06314	3.66848	4.20365	3.70515	3.97537	3.86924	4.11353	4.03881	3.93398	3.80544	3.81227	3.76519	3.99769	4.66893	5.00021	4.84846	5.11553
Dr.20359.1.A1_at	wu:fd20e03	wu:fd20e03	6.36	0.165692	0.00225	0.237366	0.000108	0.010496	0.006399	1.05939	6.44206	6.86605	6.37349	6.44491	6.97341	6.85537	6.63293	6.8276	5.85364	5.72403	5.96388	5.5102	6.30009	6.36108	6.46333	6.15749
Dr.15875.1.S1_at			10.09	0.247234	0.674451	0.00019	0.6053	0.00279	0.000649	1.05898	10.3629	10.4732	10.5784	10.4552	10.0333	10.172	10.3833	10.0816	10.09	10.2158	10.5189	10.4953	8.87928	9.47545	9.52702	9.75198
Dr.5756.1.S1_at	homeo box B5b	hoxb5b	5.76	0.183256	0.980689	0.084485	0.227635	0.00371	0.102178	1.05716	5.44121	5.92474	5.94737	5.75407	6.56896	5.93458	6.31955	6.24471	6.34651	5.1003	5.65342	6.01678	4.93968	4.9713	5.36654	5.56165
Dr.1330.1.S1_at	selenoprotein P, plasma, 1a	sepp1a	10.31	0.880144	0.013613	0.000303	0.015528	0.000447	0.273449	1.05615	9.97589	9.8723	9.64143	9.88535	10.2515	9.77206	9.51896	10.0403	10.8499	10.5829	10.4442	10.5757	11.069	11.0652	11.0288	10.4366
Dr.12808.1.S2_at	similar to 3-ketodihydrosphingosine reductase	LOC100007137	7.81	0.097305	0.029234	0.108881	0.50023	0.001891	0.000303	1.05519	8.04004	8.29989	8.02223	7.65998	7.30781	7.6031	7.62454	7.61932	7.14399	7.40056	7.83265	6.92683	8.35315	8.40905	8.37858	8.38403
Dr.3761.1.S1_at	collagen type II, alpha-1a	col2a1a	4.8	0.006575	0.410822	0.056927	0.051538	0.126326	0.486081	1.05419	4.24303	4.36715	4.34408	4.29102	5.34316	5.21909	5.6132	5.28662	4.79169	4.24673	4.8599	4.68536	4.31262	5.45561	4.51096	5.2682
Dr.19214.1.A1_at			3.96	0.668374	0.366789	0.000961	0.648904	0.000294	9.4e-05	1.05348	3.84459	4.06486	3.65173	3.85837	3.51061	3.92448	3.68137	3.83742	3.7548	3.69208	3.64479	3.31707	4.39317	4.51696	4.67487	5.03766
Dr.18137.2.A1_at			5.61	0.384854	0.166382	0.068414	0.574741	0.008642	0.001884	1.05324	5.70347	5.23455	5.85334	5.33545	6.06682	5.64938	5.8725	5.74529	5.68303	6.51652	6.1548	5.87515	4.82487	4.73022	4.91119	5.55026
Dr.10524.1.S1_at	zgc:85694	zgc:85694	6.11	0.447386	0.016166	0.052783	0.001921	0.335897	8.8e-05	1.04247	5.94201	6.15416	6.15193	6.1412	5.86056	5.93653	6.03813	5.80279	6.7602	6.59898	6.41245	7.19114	5.68386	5.80678	5.87647	5.42577
Dr.22480.1.A1_at	wu:fd99c07	wu:fd99c07	4.9	0.000487	0.5876	1.4e-05	0.000121	0.258235	4e-06	1.04197	4.46137	4.3139	4.6983	4.58551	5.25264	5.26914	5.30601	5.22059	4.46601	4.58765	4.20527	4.34129	5.54238	5.31041	5.353	5.56231
Dr.578.2.S1_a_at	thyrotroph embryonic factor	tef	7.83	0.001045	0.090262	0.000572	0.053051	0.727973	0.069929	1.0418	7.12425	7.41411	7.08361	7.22444	8.43372	8.30537	8.2118	8.06272	7.91525	7.6072	7.23003	8.09293	8.30785	8.25665	8.15935	7.89236
Dr.6105.1.A1_at	hypothetical protein LOC553461	LOC553461	5.82	0.984422	0.564103	0.001085	0.56929	0.001236	0.007816	1.03899	5.25341	5.48119	5.61013	5.67869	5.37332	6.24362	4.97639	5.46291	5.7488	5.90687	5.58742	5.67221	6.62326	6.54212	6.42545	6.58855
Dr.25557.1.A1_x_at			5.04	0.200986	0.976063	0.024273	0.250375	0.001132	0.028137	1.03767	4.86061	5.3729	4.59191	5.11896	4.70268	5.04258	4.29955	4.28844	5.2799	5.00062	4.94239	4.66545	5.80641	5.58364	5.39207	5.70182
Dr.14245.1.S1_at			5.34	0.001045	0.914105	0.071627	0.000993	7e-06	0.063653	1.03185	5.0759	5.39034	5.19385	5.20088	5.81202	5.99381	6.16672	5.84964	5.2624	5.40833	5.00145	5.31336	4.9879	5.08367	4.79593	4.82729
Dr.7471.1.A1_at	zgc:112212	zgc:112212	9.14	0.224207	0.77745	0.000407	0.136601	0.00818	0.00018	1.03018	8.8531	8.99682	8.6818	8.88499	9.13391	9.50101	8.99098	9.01377	8.75331	8.55341	8.75029	8.97791	9.66514	9.50233	9.75842	10.2297
Dr.26197.1.S1_at	similar to E3 ubiquitin-protein ligase RNF19A (RING finger protein 19A) (Dorfin) (Double ring-finger protein) (p38)	LOC557995	5.15	0.576626	0.000755	0.062501	0.001665	0.016354	6e-06	1.02826	5.11214	4.97477	4.97891	4.96887	4.9191	5.07462	5.24817	5.22576	5.79118	5.99002	5.71146	5.51035	4.80215	4.77508	4.58028	4.73244
Dr.12206.2.S1_at	transcription elongation factor B (SIII), polypeptide 2 (18kD, elongin B)	tceb2	5.39	0.419576	0.395939	0.01294	0.085779	0.113942	0.001429	1.02682	5.64449	5.68344	5.19117	5.70293	5.17122	5.36651	5.36966	5.25087	6.22539	6.10624	5.30361	5.83801	4.721	5.02692	5.166	4.45205
DrAffx.1.57.S1_at	zgc:73226	zgc:73226	6.1	0.283148	0.160956	0.021902	0.013653	0.293014	0.000514	1.02678	5.93342	6.48554	6.38158	6.03858	5.99266	6.02833	5.89342	5.7047	6.7997	6.70297	6.37373	6.75708	5.88126	5.6686	5.87137	5.10514
Dr.25714.2.S1_at	cathepsin S, b.2	ctssb.2	4.84	0.06188	0.39479	0.005827	0.399721	0.501613	0.086208	1.02411	4.82024	4.87278	5.8232	6.03284	4.48052	4.50383	4.64226	4.86127	4.6836	5.45258	5.07961	4.75755	4.31132	4.41258	4.27001	4.45871
Dr.11175.1.A1_at			4.68	0.888603	0.000627	0.001941	0.000211	0.001339	0.179793	1.02192	4.41824	4.37142	4.29477	4.01806	4.16823	4.33705	4.0588	4.37566	5.36679	4.91656	5.18094	5.56313	4.75537	5.05974	5.12867	4.94049
Dr.6801.1.S1_at	ATPase, Ca++ transporting, cardiac muscle, slow twitch 2a	atp2a2a	6.83	0.493023	0.766285	0.151866	0.820209	0.031875	0.081131	1.02124	7.7213	6.21734	6.98672	6.46054	7.63902	7.36665	6.20186	7.70361	6.90469	6.86663	7.09116	7.35379	6.16568	6.09054	6.09429	6.47568
Dr.1793.1.A1_at	wu:fc58c05	wu:fc58c05	5.44	0.684796	0.921926	4.8e-05	0.828973	0.000102	6.2e-05	1.01592	5.70857	5.73132	5.79114	5.65635	5.52102	5.45561	5.65669	5.85699	5.95621	5.45411	5.51388	5.83668	4.80637	4.61582	4.48059	4.92092
Dr.14160.1.A1_at	zgc:123267	zgc:123267	5.09	0.12242	0.001913	3e-06	0.037973	5.8e-05	0.014741	1.01056	4.69565	4.59186	4.79175	4.39612	4.86612	4.94754	4.78458	4.91713	5.37684	5.18181	5.34511	5.07604	5.70986	5.66168	5.50076	5.64532
Dr.2418.1.A1_at			6.73	0.040877	0.195017	0.060372	0.584392	0.621796	0.896945	1.01031	5.73002	6.03319	6.74045	5.95278	6.52899	7.559	7.615	6.79468	6.89992	7.3234	6.5587	6.47196	6.88908	7.12513	7.25448	6.28112
Dr.22753.1.A1_at	zgc:153623	zgc:153623	7.72	0.316257	0.03715	0.011117	0.200723	0.000983	4.9e-05	1.01019	7.66892	7.42106	7.66287	7.90181	7.78145	7.99122	7.78866	7.96764	8.27423	8.01378	8.17153	8.23908	7.3188	7.16086	7.38103	6.79717
Dr.12451.2.A1_at	retinal pigment epithelium-specific protein 65a	rpe65a	6.06	0.402998	0.747416	0.037795	0.736289	0.299193	0.131882	1.00768	5.59352	5.42084	6.0294	5.49105	6.46948	5.66033	6.09327	6.2313	5.88773	5.0958	5.64876	6.83978	6.12737	7.54431	6.26012	6.63373
Dr.22106.1.A1_at	wu:fc88b07	wu:fc88b07	6.69	0.504924	0.412031	0.002741	0.87107	0.017469	0.037103	1.00746	6.34339	6.54972	6.1508	6.12087	6.97375	6.66277	6.16268	6.35023	6.98397	6.6594	6.61518	6.23555	7.43	7.7426	7.22872	6.79331
Dr.18853.1.A1_at	wu:fc22g01	wu:fc22g01	4.74	0.049655	0.004078	0.316471	0.215942	0.003026	0.00013	1.00726	4.26496	4.71685	4.63628	4.25115	5.11447	4.97832	4.90352	4.81602	4.89658	5.17254	5.60151	5.40666	4.35041	4.31652	4.17929	4.20206
Dr.14275.1.A1_at	zgc:92185	zgc:92185	5.23	0.039674	0.052339	0.021459	0.973841	0.951985	0.905616	1.00628	5.1337	5.32217	6.8511	6.54294	4.99542	4.83003	5.08118	5.03389	4.92269	4.91504	4.98127	5.00578	5.01474	5.1319	4.95796	4.97834
Dr.10615.1.A1_at	si:dkey-261h15.1	si:dkey-261h15.1	8.21	0.023232	0.25958	0.000729	0.294047	0.261972	0.022003	1.00434	8.19766	7.19509	7.71768	7.62557	8.38772	8.45022	8.60504	8.11504	8.13648	8.32957	7.9293	7.84683	8.64534	8.80067	8.49511	8.81223
Dr.16727.1.A1_at	similar to solute carrier family 22 (organic cation transporter), member 17	LOC570565	4.98	0.00512	0.556476	0.633773	0.000843	0.000531	0.805672	1.00236	4.64985	4.74996	4.92231	5.08937	5.97634	5.99754	5.32708	5.37908	4.47268	4.72028	4.59869	4.87895	4.61897	4.67549	4.86713	4.79783
Dr.15494.1.A1_at			4.56	0.255451	0.854016	0.010397	0.189787	0.000676	0.025375	0.999413	4.32905	4.69745	4.46198	4.34922	3.98661	4.399	4.05683	4.09196	4.04792	4.45943	4.72542	4.89941	4.93988	5.46224	4.89143	5.23851
Dr.11622.1.A1_at	wu:fc43b12	wu:fc43b12	9.16	0.100273	0.445973	0.086001	0.016436	0.001577	0.571598	0.996399	9.18	9.50924	8.92815	8.81781	8.51012	8.93114	8.36114	8.50656	9.47454	9.11396	9.64062	9.33918	9.193	9.32309	9.90737	9.87109
Dr.25188.1.S1_at	clock homolog 3 (mouse)	clock3	5.08	0.012739	0.005187	0.000406	0.69445	0.283288	0.644087	0.99435	5.53709	6.00836	5.88483	5.49587	4.72906	4.90665	5.09003	5.28132	5.0726	4.60538	5.06384	4.72771	4.57741	4.92343	4.95138	4.49652
Dr.3432.1.S1_at	capping protein (actin filament), gelsolin-like	capg	3.77	0.177537	0.465985	0.010531	0.705914	0.278497	0.108848	0.992726	4.17127	4.06666	3.90516	4.8511	3.47941	3.40325	4.12979	3.69799	3.65168	4.74857	3.64911	3.48698	3.15456	3.14299	3.24324	3.4825
Dr.6154.1.A1_at	wu:fj19d05	wu:fj19d05	5.67	0.053549	0.168964	0.000513	0.734915	0.073064	0.028132	0.987527	5.18325	5.25967	4.98182	5.30016	5.52607	5.91301	5.95644	5.52005	5.56097	5.48859	5.23812	6.13922	6.3549	6.03188	6.20947	6.07877
Dr.10452.2.S1_a_at	mitogen-activated protein kinase 1	mapk1	8.28	0.789522	0.003468	0.006212	0.004605	0.015296	0.369467	0.985758	8.83816	8.51568	8.57267	9.00253	8.28179	8.75855	8.98963	8.53672	8.13535	7.39267	7.79485	7.66315	7.93715	8.11995	8.16679	7.75759
Dr.17664.1.S1_at	hypothetical LOC555593	CH211-80H18.1	6.56	0.160347	0.242518	0.044283	0.972413	0.744537	0.689259	0.982908	5.57623	5.93029	5.68095	6.54982	7.40106	6.80195	6.57747	6.09429	6.75096	6.29327	6.67366	7.00785	5.96192	7.81307	7.05489	6.83905
Dr.5677.1.S1_at	c6orf115 homolog (H. sapiens)	c6orf115	6.15	0.019285	0.806433	0.334216	0.039605	0.059967	0.636235	0.980488	6.09708	6.247	6.94749	6.73393	5.18882	5.49253	6.3275	5.09471	6.11743	6.44635	6.41108	6.53034	5.98667	6.14208	6.1922	6.41302
Dr.7101.1.S1_at	wu:fj37c10	wu:fj37c10	8.3	0.209236	0.31467	0.573555	0.023857	0.051288	0.515055	0.979855	8.26188	8.66856	8.2243	7.87311	7.90066	7.84391	7.37248	7.87831	8.90552	8.2906	8.61305	9.10563	8.93824	8.35534	8.82165	7.73971
Dr.10038.1.S1_at	sprouty-related, EVH1 domain containing 1	spred1	6.98	0.456418	0.046326	0.001062	0.161818	0.007918	0.28902	0.979724	7.51865	7.32058	7.4447	7.50675	6.98014	7.25556	7.48284	7.14191	7.267	6.46306	6.73606	6.61311	6.54257	6.46163	6.85719	6.01039
Dr.2237.1.S1_at	wu:fc47a10	wu:fc47a10	3.54	0.011173	0.131626	0.002922	0.313339	0.939167	0.20523	0.978973	3.84201	4.74245	4.23267	3.82496	3.17881	3.37505	3.05913	3.24696	3.39896	4.23541	3.4588	3.25239	3.23063	3.15721	3.23123	3.10712
Dr.20715.1.S1_at	signal sequence receptor, alpha	ssr1	6.48	0.050766	0.676737	0.309309	0.017204	0.203335	0.132978	0.977006	6.73946	6.59084	7.13183	6.35076	5.17917	6.01382	6.54674	5.96999	6.70175	6.7722	6.96832	7.17548	6.55047	6.5725	6.21113	6.14227
Dr.16020.1.A1_at			4.18	0.120697	7.3e-05	3e-06	0.000549	6.7e-05	0.675526	0.975004	3.59712	3.56623	3.81882	3.6013	4.12322	3.70488	3.85381	3.91871	4.58719	4.66341	4.50623	4.44031	4.62837	4.58475	4.57524	4.69513
Dr.25782.1.S1_at	wu:fa09g10	wu:fa09g10	5.61	0.003119	0.766517	0.39608	0.005969	0.005299	0.756284	0.973522	5.27197	5.38244	5.19943	5.28954	6.49709	6.39744	5.67617	6.46676	5.86956	5.31398	5.18504	5.22603	5.46837	5.46971	5.63771	5.40874
Dr.263.1.S1_a_at	peripherin	prph	4.72	0.003692	0.058853	0.000508	0.27275	0.775807	0.106086	0.973167	4.08788	3.9646	4.40405	3.99103	5.05834	5.03601	5.07985	4.82925	5.1113	4.15292	4.66639	4.79952	5.22032	5.01154	4.92207	5.18628
Dr.16791.1.S1_at	insulin receptor a	insra	3.88	0.002772	0.989878	0.663732	0.002192	0.000256	0.69158	0.971404	3.7285	3.55576	3.95051	3.52688	4.68492	4.64951	4.11438	4.79783	3.76586	3.93179	3.63204	3.45014	3.60409	3.60768	3.76109	3.38816
Dr.15832.1.S1_at	platelet-activating factor acetylhydrolase, isoform Ib, alpha subunit a	pafah1b1a	7.95	0.024059	0.063188	0.045213	0.821929	0.499523	0.761684	0.966286	8.51859	8.66874	8.68654	8.44053	7.0576	7.73068	7.51631	8.14466	8.47882	7.31355	7.82587	7.35138	7.90807	8.05754	8.01179	7.52523
Dr.3197.1.A1_x_at			7.72	0.002772	0.00225	0.013673	0.90934	0.170242	0.124662	0.965838	7.39786	6.83852	7.08216	7.0878	8.0147	7.77499	8.12252	8.15856	8.16183	8.46179	7.87998	7.7661	7.71555	7.69212	7.42558	7.93348
Dr.18974.1.A1_at			4.38	0.977689	0.664583	9.9e-05	0.638427	7e-05	0.000295	0.964943	4.30961	3.91706	3.90634	4.31393	4.26622	4.16398	4.05664	3.92626	4.50843	4.05949	4.10436	4.2454	5.22488	5.10973	5.06793	4.87034
Dr.8149.1.A1_at	insulin-like growth factor binding protein 2b	igfbp2b	7.63	0.030011	0.009066	8.3e-05	0.541952	0.016469	0.104734	0.963666	7.40658	7.0208	6.76328	7.23693	7.59302	7.72556	7.50481	7.5565	7.79204	7.56328	7.67477	7.96234	7.93849	8.16827	7.97379	8.2017
Dr.1380.1.A1_at			6.98	0.8321	0.962305	0.004313	0.820209	0.009182	0.004789	0.962813	6.92859	6.56736	6.28886	7.14503	7.12254	7.15668	6.36794	6.63618	6.69775	6.62906	6.67011	6.82707	7.65483	7.68079	7.25021	8.08941
Dr.24974.1.S1_at	chromodomain helicase DNA binding protein 1-like	chd1l	5.67	0.005568	0.529953	0.204534	0.000843	0.000127	0.770214	0.961888	5.51384	6.06753	5.90185	5.48283	4.98126	4.94552	4.90075	5.28165	5.98302	6.09205	5.78971	5.79686	6.16279	5.94903	6.04411	5.8008
Dr.7114.1.A1_at			3.38	0.899614	0.650288	9.2e-05	0.533649	5.2e-05	0.000289	0.960775	2.98853	3.04855	3.24298	3.22344	3.14984	3.09047	3.08647	3.03954	3.13012	3.49675	3.33832	3.00804	4.04629	3.84124	3.9292	4.39269
Dr.8682.1.S1_at	RNA binding motif protein 4.1	rbm4.1	7.25	0.245473	0.743306	0.003799	0.533629	0.074211	0.014343	0.959984	7.11747	6.67985	6.86021	6.81937	7.14357	7.16192	7.51713	7.26518	7.21649	6.77023	6.90819	7.18201	7.95524	8.30523	8.033	7.02337
Dr.25140.7.A1_at	epithelial cell adhesion molecule	epcam	3.6	0.093353	0.891435	0.73605	0.154989	0.025455	0.615398	0.959299	3.57175	3.40288	3.45338	3.20027	3.99113	3.51551	5.47986	3.87583	3.52869	3.30257	3.51412	3.66272	3.25794	3.30255	3.309	3.15566
Dr.14045.1.A1_at			5.62	0.382219	0.284961	0.008898	0.823325	0.093226	0.206849	0.957794	4.93683	5.26261	5.88512	4.57406	5.30491	5.94098	5.19329	5.65619	5.82718	5.48572	5.64411	5.65071	6.03147	6.34715	6.43008	5.68109
Dr.12556.1.A1_at	zgc:123166	zgc:123166	9.47	0.090207	0.058628	0.001432	0.778301	0.112807	0.278377	0.955534	9.33032	8.80266	8.35847	9.2556	9.52203	9.41216	9.49977	9.41504	9.64755	9.62038	9.26793	9.78728	9.81561	9.73616	9.78981	10.2276
Dr.12134.4.A1_at			5.39	0.680706	0.906349	8.3e-05	0.847392	0.000195	0.000111	0.955318	4.95449	4.82609	5.49267	5.21075	5.2315	5.14172	5.27672	5.23327	5.22918	5.2933	5.18212	4.93409	6.07549	5.94416	6.2439	6.04171
Dr.16809.1.S1_at	si:dkey-8l13.1	si:dkey-8l13.1	5.07	0.133998	0.431821	0.002411	0.634025	0.107205	0.029644	0.954607	4.52326	4.42717	5.01459	4.57457	5.03829	4.791	5.35973	5.29958	4.3876	5.15222	5.13778	5.05208	5.48982	5.51457	5.33803	6.01559
Dr.1999.1.S1_at	zgc:109940	zgc:109940	7.29	0.896009	0.750932	0.07931	0.635398	0.136392	0.039158	0.953172	7.52798	7.74825	7.01751	7.50182	7.08467	6.92616	8.18858	7.26267	7.14056	8.27813	7.62573	7.57712	6.77505	6.2872	6.3434	7.4032
Dr.796.1.S1_at	sb:cb170	sb:cb170	6.34	0.132089	0.049823	0.003451	0.535123	9e-05	2.3e-05	0.952009	6.39136	6.17958	6.39517	6.56311	6.09283	6.23283	6.02802	6.03176	6.19965	5.96343	5.85047	5.82751	6.95743	7.0907	6.92255	6.6784
Dr.24041.1.A1_at			3.2	0.85748	0.223219	0.015503	0.275362	0.010168	0.000586	0.949831	2.9434	3.02325	3.13826	3.53219	3.31669	2.93079	3.48949	2.6693	2.70216	2.85229	2.82058	2.78265	3.73623	3.77235	3.87686	3.57157
Dr.12986.1.A1_a_at	v-fos FBJ murine osteosarcoma viral oncogene homolog	fos	7.2	0.201356	0.963582	0.399621	0.26769	0.028144	0.409865	0.949426	7.88557	6.73353	7.23988	7.24572	6.57052	7.19145	6.35819	6.57249	7.2432	7.06818	8.07675	6.57834	7.93795	7.74114	7.29283	7.51843
DrAffx.1.35.S1_at	progestin and adipoQ receptor family member VII, b	paqr7b	5.23	0.169375	0.905458	0.007155	0.143611	0.210553	0.005837	0.945698	5.43791	4.9888	5.12161	4.05583	5.37587	5.29748	5.34176	5.52	4.97724	4.66378	4.80308	4.90219	5.67345	5.70385	6.11135	5.64044
Dr.26209.1.A1_at	zgc:152753	zgc:152753	3.27	0.000596	8e-05	0.5535	0.25984	3.7e-05	4e-06	0.939545	2.99568	2.90858	2.81835	2.93318	3.58291	3.61398	3.598	3.51666	3.75256	3.77074	4.00002	3.55417	2.84835	2.86653	2.92355	2.68088
Dr.7520.1.A1_at	aconitase 1, soluble	aco1	3.84	0.17138	0.009729	0.174858	0.000286	0.849291	0.000171	0.939082	4.08835	3.75642	3.55436	3.86319	3.52553	3.70492	3.52946	3.31327	4.24098	4.64965	4.2733	4.66558	3.47654	3.51241	3.68136	3.59228
Dr.25416.1.A1_at	zgc:154095	zgc:154095	4.51	0.032042	0.993951	0.071767	0.033536	0.000306	0.095458	0.938274	4.30209	4.4713	4.25597	4.82609	5.07365	5.27089	4.58385	5.14613	4.58221	4.46015	4.31805	4.48699	3.99504	4.27852	3.94833	4.09951
Dr.14855.1.S1_a_at	RAB35, member RAS oncogene family	rab35	5.51	0.686982	0.249285	0.070676	0.446845	0.027334	0.003817	0.937984	4.93721	5.61309	5.64311	5.92763	5.22984	5.57872	5.19678	5.51798	5.22072	5.02954	5.02486	5.1258	5.53043	6.05446	6.13295	6.43501
Dr.12078.1.A1_at			5.57	0.197538	0.217894	0.124756	0.012807	0.006321	0.932155	0.936477	5.07261	5.27912	5.37028	6.05474	4.58977	5.02699	5.01036	5.36575	6.31298	5.68828	6.04607	5.69145	6.16474	5.81682	5.66766	5.94634
Dr.16433.1.A1_at			4.88	0.485323	0.124167	0.318155	0.373995	0.076146	0.007755	0.932067	4.77438	4.62258	4.66525	4.89909	5.30418	5.09941	4.66518	4.9567	5.70926	5.51617	5.49509	4.73021	3.84919	4.85789	4.41228	4.6031
Dr.11971.1.A1_at	zgc:92317	zgc:92317	4.4	0.003737	0.087237	0.000193	0.192091	0.418799	0.022253	0.92988	5.15958	4.82623	4.77536	4.95217	4.25246	4.30895	3.86987	4.26262	4.33902	4.41834	4.38894	4.81815	4.03445	4.17986	3.72348	4.05603
Dr.16670.1.S1_at	sialidase 3.2	neu3.2	5.06	0.041025	0.193155	0.003189	0.001665	2.3e-05	0.141335	0.926513	4.87755	4.79928	5.15193	5.01429	4.3561	4.56889	4.79104	4.5423	5.116	5.3316	5.2675	5.22948	5.36238	5.46501	5.72403	5.41296
Dr.16296.1.S1_a_at	hypothetical LOC565189	LOC565189	8.43	0.090712	0.144959	0.031394	0.002815	0.000461	0.813797	0.926237	8.45942	8.12738	8.19338	8.4768	8.17147	8.02562	7.46347	7.82828	8.70042	8.52599	8.76081	8.9339	8.49835	8.75796	8.9579	8.97957
Dr.13517.1.S1_at	mago-nashi homolog, proliferation-associated (Drosophila)	magoh	6.5	0.23019	0.505006	0.117554	0.061174	0.905966	0.023181	0.925717	7.20654	6.75384	5.98726	6.79117	5.82257	6.07511	6.39528	6.37471	6.93934	6.85871	7.33109	6.99605	6.60138	5.96732	6.46338	5.39025
Dr.8301.4.S1_a_at	heat shock transcription factor 1	hsf1	5.29	0.091986	0.473536	0.305034	0.016362	0.362646	0.061918	0.92354	5.48322	5.3292	5.48398	5.48766	4.28649	4.73162	5.45452	4.83595	6.0902	5.56769	5.78646	5.55839	4.81439	4.97253	5.68893	5.05144
Dr.14446.1.S1_at			5.68	0.037717	0.418645	0.146144	0.004605	0.000857	0.793343	0.922477	5.88253	5.90955	5.54468	5.35977	4.87549	5.37165	4.80522	5.29787	5.8642	6.1902	6.01641	5.65029	6.11543	6.05398	5.75057	6.12015
Dr.14041.1.S1_at	complement component 1, q subcomponent, C chain	c1qc	5.49	0.066141	0.02135	0.003017	0.54241	0.294528	0.824646	0.919943	5.51825	5.72807	6.59541	6.47734	5.481	5.55042	5.41648	5.43182	5.16011	5.50006	5.05189	5.2522	5.23144	5.31705	4.94677	5.14403
Dr.3904.1.A1_at			5.84	0.155186	0.766235	0.00091	0.346522	3.5e-05	0.000391	0.918962	5.56999	5.90134	5.74546	5.84018	5.44672	5.48366	5.6083	5.42252	5.77447	5.78004	5.65005	5.54819	6.53249	6.46834	6.05454	6.58169
Dr.16344.1.A1_at	similar to Tripartite motif-containing protein 25 (Zinc finger protein 147) (Estrogen-responsive finger protein) (Efp) (RING finger protein 147)	LOC100148946	4.14	0.032248	0.005823	0.358004	0.400209	0.002073	0.000226	0.917643	3.59134	4.02038	3.91711	3.95775	4.22104	4.48544	4.31175	4.53987	4.35456	4.60498	4.4452	5.0196	3.64719	3.73942	3.83126	3.53589
Dr.23638.1.A1_at	wu:fb09h12	wu:fb09h12	7.93	0.028523	0.125221	0.00066	0.636612	0.184331	0.054158	0.917642	7.29523	7.36842	7.46847	7.62532	7.98093	8.37187	8.03921	7.77597	7.77513	7.79486	7.64721	8.3394	8.55522	8.4089	8.05948	8.40442
Dr.15456.1.A1_at	zgc:174263	zgc:174263	3.61	0.330188	0.097877	0.016474	0.448749	0.001552	0.000203	0.917217	3.521	3.46577	3.79218	3.50121	3.8335	3.96164	3.4718	3.92321	4.34948	3.74296	4.07103	3.80808	3.01196	3.18707	3.00809	3.09557
Dr.16319.1.A1_at			7.14	0.028498	0.446173	0.001876	0.186194	0.425191	0.021941	0.914207	7.71785	7.83986	7.18617	7.6711	6.87528	6.93082	6.76254	7.09334	7.56153	7.60012	7.48249	6.70182	6.54601	6.69006	6.66533	6.85674
Dr.5659.2.S1_at	zgc:92174	zgc:92174	6.01	0.067659	0.743939	0.753905	0.029024	0.076625	0.45999	0.911858	5.64514	5.29773	6.6114	5.79391	6.78042	6.29601	6.4697	6.77296	5.67821	5.3719	5.69457	5.92698	5.70978	5.95002	6.46943	5.69
Dr.742.1.S1_at	transforming growth factor, beta-induced	tgfbi	4.8	0.062605	0.019934	0.000826	0.537114	0.101714	0.445284	0.911825	4.2195	4.49582	4.21466	4.13644	5.10444	4.73249	4.53712	4.75888	4.98675	5.48943	4.72466	4.70484	5.25749	5.28129	5.19678	4.97816
Dr.575.1.S1_at	opioid receptor, delta 1	oprd1	5.28	0.06219	0.517317	0.00093	0.286889	0.114986	0.007944	0.911091	4.85275	5.04262	5.05976	4.52964	5.15916	5.26228	5.30895	5.85589	5.11809	5.03679	4.96549	5.21295	5.84679	5.74854	6.08978	5.44403
Dr.2357.1.A1_at	similar to mannosidase, alpha, class 2B, member 2	LOC100003570	5.18	0.90695	0.451729	9.7e-05	0.526667	5.5e-05	1.4e-05	0.910541	5.20839	5.58079	5.33112	5.19849	5.29048	5.42065	5.33803	5.37327	5.48171	5.43097	5.49715	5.5184	4.47714	4.77584	4.66313	4.36997
Dr.18603.1.A1_at			5.54	0.008919	0.429261	0.00285	0.064954	0.996329	0.035942	0.910397	4.9409	4.80181	5.2815	5.02198	5.86613	6.12197	5.83805	5.86162	4.71075	5.61983	5.49016	5.39249	5.88628	5.67069	5.7173	6.40564
Dr.25685.1.A1_at	si:dkey-31f5.7	si:dkey-31f5.7	5.38	0.011186	0.176153	0.000527	0.244643	0.377238	0.027107	0.909792	5.87146	6.05971	5.64802	5.95117	5.37515	5.25861	4.91653	5.17761	5.74993	5.69246	5.54466	4.99746	4.95807	4.91569	4.86997	5.14746
Dr.15192.1.A1_at	cytochrome P450, family 4	cyp4	7.21	0.233181	0.09806	0.00237	0.577853	0.04881	0.237613	0.906607	6.40148	7.15167	6.75601	6.70606	7.39237	7.07711	6.81902	7.17948	7.21269	7.01037	7.4637	7.59118	7.28219	7.55887	8.00573	7.79487
Dr.14567.1.A1_at			5.22	0.916449	0.422983	0.011441	0.483466	0.009119	0.001429	0.906598	5.32974	5.26466	4.73396	5.19525	5.49467	5.13726	4.95896	4.77914	4.9067	5.09918	4.4728	4.99856	5.77384	5.84096	5.62038	5.86845
Dr.26493.1.A1_a_at	guanine nucleotide binding protein (G protein), beta polypeptide 1	gnb1	9.38	0.017429	0.441449	0.265296	0.11807	0.000607	0.045686	0.904504	9.36671	9.21708	8.82408	9.47626	9.92765	9.84105	9.98347	9.77496	9.29623	9.68547	9.38709	9.44217	9.13207	9.16366	9.08472	8.52867
Dr.8212.1.S1_at	proteasome (prosome, macropain) subunit, beta type, 9a	psmb9a	4.21	0.262133	0.400531	0.000803	0.934703	0.013621	0.011055	0.903246	4.0567	4.55859	4.84898	4.85124	4.27293	4.33387	4.20354	4.31626	3.98709	4.40664	4.33484	4.54775	3.7459	3.52556	3.865	3.56607
Dr.7908.1.S1_at	calmodulin 1a	calm1a	11.04	0.018369	0.743162	0.915734	0.045007	0.009277	0.769056	0.898969	11.3486	11.2014	11.121	11.5585	9.67414	10.5386	10.5858	10.8352	11.2831	11.2895	11.3485	10.7003	11.2246	11.2941	11.5397	11.0174
Dr.17476.1.A1_at	hypothetical protein LOC100151106	LOC100151106	5.9	0.497379	0.082426	0.154525	0.013989	0.032986	0.457815	0.897591	6.22761	6.01148	6.14212	6.05204	6.63265	6.68037	5.6697	6.42196	5.04787	5.33239	5.56106	5.87301	5.89872	5.43488	5.64987	5.81837
Dr.8210.1.S1_at	proteasome (prosome, macropain) subunit, beta type, 11	psmb11	4.43	0.294694	0.877278	0.002402	0.462685	0.0354	0.005297	0.896962	4.24435	4.55989	5.30984	4.90513	4.47471	4.42227	4.6238	4.21839	4.44545	4.54696	4.7902	4.96533	3.86675	3.82736	4.02154	3.71572
Dr.25767.1.S1_at			4.58	0.393849	0.158557	0.26701	0.020078	0.957673	0.008377	0.89688	4.75112	4.56496	4.35159	4.7384	4.1201	4.02272	4.53405	4.48557	5.88556	4.70854	5.30239	4.75999	4.0906	4.38681	4.43329	4.15825
Dr.6577.1.S1_at	hypothetical LOC559610	LOC559610	5.21	0.00984	0.050328	0.00944	0.616492	0.65747	0.897054	0.896466	5.35711	5.54987	6.39636	5.89963	4.58674	4.80728	5.05805	5.16503	4.99945	5.23836	5.32934	4.81928	4.98221	5.0819	5.16434	4.96247
Dr.13641.1.A1_at	zgc:91896	zgc:91896	5.83	0.06972	0.156915	0.037331	0.002192	0.978056	0.000883	0.894288	5.56556	6.01524	5.81267	5.36833	6.31135	6.22992	5.9322	6.21407	4.9149	5.40313	5.47879	5.31356	6.11145	5.91635	6.22268	6.40067
Dr.13785.1.A1_at			5.55	0.272978	0.358185	0.099091	0.985421	0.007872	0.009888	0.89411	5.85776	5.57717	5.55488	5.47639	4.83562	5.31179	5.08868	5.6608	5.40394	5.02105	5.83245	4.68384	5.93667	6.208	6.38747	5.94119
Dr.11174.1.A1_at			5.64	0.158578	0.500615	0.001876	0.623447	6.7e-05	0.000292	0.893234	5.80351	5.77422	5.71263	5.42309	6.10927	5.75587	6.08787	5.88819	5.78538	5.64447	6.13513	5.79519	5.05385	5.18999	5.02558	4.99886
Dr.15641.1.A1_at	similar to tumor necrosis factor receptor superfamily, member 14 (herpesvirus entry mediator)	LOC798191	5.43	0.757371	0.802615	0.045121	0.553896	0.021411	0.12775	0.892593	6.1298	4.48641	5.96437	5.86022	5.80863	6.05556	5.69185	5.49024	5.38194	5.39141	5.52308	5.57199	4.8403	4.85326	4.94789	4.83446
Dr.5635.3.S1_at			9.07	0.892851	0.488986	0.000731	0.584741	0.000483	0.000118	0.8925	8.92814	8.90389	8.6597	9.29056	8.71915	9.13133	8.86858	8.91899	8.96107	8.68705	8.73419	8.71078	9.59224	9.77884	9.7258	9.56621
Dr.5683.1.A1_at	wu:fa11h11	wu:fa11h11	4.73	0.578843	0.969096	0.049196	0.574026	0.221472	0.054906	0.889491	5.00119	4.74482	5.56534	4.74461	4.52572	4.44242	5.36793	4.50651	4.27111	5.87029	5.21148	4.82578	3.76854	3.95785	4.4	4.49432
Dr.24492.1.A1_at	wu:fl05f10	wu:fl05f10	6.46	0.003644	0.005187	0.000369	0.954339	0.68322	0.611743	0.885792	7.21569	7.15589	6.65788	7.26161	6.39139	6.64609	6.00482	6.10869	6.32855	6.29038	6.28965	6.33766	6.23567	6.10692	6.12309	6.28221
Dr.26000.1.A1_at	growth factor receptor-bound protein 10	grb10	6.88	0.361102	0.276979	0.012653	0.836316	0.13871	0.280729	0.885244	6.40238	6.44546	6.31734	6.61914	6.58226	7.12699	6.73413	6.80837	6.59448	7.3381	6.76024	7.03165	6.95667	6.94944	7.19875	8.22044
Dr.11982.3.S1_at	zgc:110122	zgc:110122	6.68	0.000223	0.006353	0.000629	0.138168	0.18795	0.713431	0.882513	5.97542	6.25792	6.2371	6.11278	6.97777	7.02149	6.86781	7.2462	6.56022	6.65998	6.754	6.95244	6.6468	6.72297	6.92268	6.92891
Dr.17792.1.S1_at	im:7163473	im:7163473	5.9	0.540802	0.491996	3.4e-05	0.924746	0.000113	0.000182	0.88179	6.40028	6.07184	6.12945	6.13781	5.86633	6.08015	6.00836	6.30945	6.11689	5.95521	6.0353	6.03992	5.45687	5.3726	5.1265	5.25625
Dr.12323.1.A1_at			4.44	0.378301	0.011839	0.049056	0.066764	0.005809	6.2e-05	0.876658	4.35172	4.45331	4.24516	4.30003	4.82846	4.34958	4.33737	4.5318	5.01892	4.65161	4.94475	4.927	3.86077	4.03922	4.08683	4.04883
Dr.10639.1.S1_at	scinderin like a	scinla	4.98	0.8321	0.271522	0.069233	0.156927	0.043756	0.779608	0.873464	5.01431	4.62975	4.21812	4.81666	4.50008	4.57005	4.83663	4.28282	4.70872	6.41806	4.84912	5.11414	5.31793	5.19093	5.41285	5.76172
Dr.23448.1.A1_at	zgc:153240	zgc:153240	7.15	0.766352	0.024742	0.109662	0.038337	0.056786	0.000262	0.871123	7.46459	7.27513	7.09982	7.11835	7.06785	7.14686	7.09352	7.34049	6.77489	6.78518	6.7456	6.38507	7.49313	7.66248	7.80802	7.2116
Dr.15226.1.A1_at			4.11	0.015716	0.000972	0.502552	0.186194	0.001346	5.7e-05	0.870562	3.63068	3.9752	3.82633	3.86811	4.29631	4.37699	4.24192	4.36071	4.56902	4.52956	4.38388	4.85309	3.93156	3.53563	3.63594	3.75017
Dr.9892.2.S1_at	similar to CG9117 CG9117-PA	LOC564200	3.97	0.050515	0.749846	0.06664	0.021931	0.000503	0.215393	0.869723	3.49212	4.27473	3.99628	4.12833	3.49942	3.59083	3.52904	3.31923	3.92465	4.26103	3.93973	4.1688	4.39373	4.25514	4.2237	4.54486
Dr.6162.1.S1_at	solute carrier family 25 (mitochondrial carrier; dicarboxylate transporter), member 10	slc25a10	3.56	0.833995	0.21925	0.011739	0.283491	0.007058	0.000432	0.869687	3.60855	4.04629	3.28087	3.43623	3.64913	3.77488	3.66564	3.51851	3.70857	4.11585	3.9819	3.88604	2.88754	3.20368	3.0955	3.02689
Dr.7957.1.S1_at	proteasome (prosome, macropain) subunit, beta type, 8	psmb8	4.82	0.123187	0.5244	0.006493	0.48979	0.284856	0.055304	0.868737	4.65274	5.07871	6.01237	5.20879	4.66535	4.47271	4.91485	4.76822	4.85078	5.10058	4.9649	4.98541	4.36072	4.49773	4.51344	4.10576
Dr.25427.1.A1_at			6.12	0.308754	0.744188	0.032532	0.622998	0.002808	0.014737	0.868632	6.43156	6.39263	5.51736	6.01091	5.41367	5.98344	5.81442	5.91311	5.92481	6.04173	5.95366	5.92102	6.69108	6.57115	6.41058	6.92635
Dr.17349.1.S1_at	zgc:153759	zgc:153759	5.14	0.156957	0.330048	0.000153	0.844044	0.004173	0.002373	0.868395	5.58751	5.23215	5.70038	5.44228	5.29232	5.19276	5.0089	5.29242	5.08724	5.14905	5.35413	5.43705	4.79083	4.35328	4.69654	4.6481
Dr.14472.1.A1_at	amyloid beta (A4) precursor-like protein 2	aplp2	6.86	0.747539	0.481571	0.011473	0.263738	0.032053	0.001833	0.866967	6.49921	6.76162	7.10837	6.57615	6.49202	6.65509	7.15401	7.05224	6.43104	6.6039	6.35764	6.63068	7.21734	7.57437	7.57697	7.12244
Dr.11567.1.S1_at	adaptor-related protein complex 1, gamma 1 subunit	ap1g1	8.25	0.167898	0.553454	0.004891	0.579072	0.157046	0.038279	0.864776	7.70497	7.49174	8.20608	8.03679	7.58207	8.40965	8.64675	8.60025	8.0559	8.14511	8.11921	8.0574	8.60723	8.75411	8.66681	8.87054
Dr.1089.1.S1_at	thrombospondin 3a	thbs3a	4.77	0.000743	0.521714	0.330957	0.000131	2.5e-05	0.963608	0.863607	4.53156	4.77888	4.75207	4.59224	5.27973	5.30908	5.55852	5.37646	4.65057	4.57764	4.51002	4.37346	4.46554	4.66601	4.29441	4.64339
Dr.8153.5.A1_at	wu:fb07d03	wu:fb07d03	12.56	0.936441	0.890219	0.05234	0.831542	0.046597	0.108848	0.862869	12.455	13.0386	13.2233	12.3822	13.2333	12.3779	12.9536	12.7366	12.5432	12.9481	12.9295	12.2841	12.4076	12.4978	11.8814	11.0632
Dr.12803.1.A1_at	nuclear receptor subfamily 4, group A, member 2b	nr4a2b	3.56	0.140084	0.919918	0.000202	0.212886	0.007035	0.000278	0.862119	3.43521	3.28832	3.15903	3.16581	3.85721	3.49788	3.44548	3.51283	3.45155	3.21143	3.4815	3.03209	4.22358	4.16313	4.25607	3.85406
Dr.4212.1.S1_at	lactate dehydrogenase A4	ldha	7.93	0.316172	0.419546	0.000361	0.96837	0.004386	0.004353	0.862115	7.61718	7.70393	7.13592	7.94687	8.01434	7.96224	7.74453	7.61595	7.85613	7.89801	7.76588	7.74754	8.50321	8.48981	8.40736	8.45198
Dr.25133.8.S1_at	guanidinoacetate N-methyltransferase	gamt	4.62	0.67138	0.863437	0.090203	0.534046	0.033021	0.198482	0.860213	4.59097	4.53802	5.55214	4.34246	5.32884	5.06115	4.51654	4.97342	4.48165	5.40294	4.18251	4.51985	4.32338	4.21093	3.94725	3.95754
Dr.9122.1.S1_at	similar to CC chemokine SCYA103	LOC795788	7.31	0.197377	0.405173	0.356324	0.828973	0.023123	0.056769	0.859642	6.83338	7.20983	6.98467	7.59125	7.59212	8.34055	7.56952	7.24261	6.98667	7.70771	7.62776	7.90118	6.58837	6.44838	7.10601	7.16347
Dr.12854.1.A1_at	similar to protein tyrosine phosphatase, receptor type, F	LOC560714	8.08	0.629054	0.234867	8.5e-05	0.468357	0.000228	0.002046	0.856353	8.55154	8.44364	8.17181	8.38012	8.10815	8.20316	8.42298	8.40141	8.20503	8.13418	7.88309	8.28348	7.35121	7.50978	7.65562	7.60508
Dr.1603.1.A1_at	cytochrome P450, family 51	cyp51	2.97	0.047714	0.02135	0.149234	0.657889	0.37616	0.136777	0.855141	2.46554	2.50688	2.50074	2.45862	3.26067	3.00538	3.61979	2.74347	3.25871	2.94206	3.29248	3.85909	2.62879	2.71988	3.27838	2.91477
Dr.4975.1.A1_at	wu:fb99e11	wu:fb99e11	6.65	0.062461	0.048798	0.00874	0.821929	0.624345	0.886755	0.854576	6.06421	5.93718	5.5569	6.71481	7.02602	7.05349	6.46148	6.45229	7.05481	7.02114	6.81733	6.55802	7.00828	7.14135	6.84073	6.70105
Dr.6156.1.A1_at	wu:fj20a04	wu:fj20a04	8.46	0.959742	0.37186	0.024324	0.384001	0.023123	0.002422	0.853501	8.58553	8.53711	7.96834	8.49017	8.57412	8.39435	7.92425	8.6094	8.22836	8.10703	7.92163	8.16211	9.13585	9.09176	8.9991	8.60642
Dr.8150.2.S1_a_at	signal transduction and activation of transcription 3	stat3	5.88	0.983534	0.32683	0.023802	0.282745	0.025243	0.356248	0.853303	5.4791	6.10491	6.77794	6.442	5.93477	6.78786	5.86991	6.25811	5.88217	5.73178	5.77942	5.52468	5.08488	5.55707	5.74144	5.05404
Dr.15283.2.S1_at	similar to Ankyrin repeat domain-containing protein 11 (Ankyrin repeat-containing cofactor 1)	LOC793422	6.97	0.007096	0.031821	0.84731	0.654453	0.003672	0.017456	0.851691	7.65682	7.27489	7.3122	7.25058	6.04417	6.59439	6.72589	6.72328	6.78095	7.01546	6.70166	6.22276	7.25223	7.38498	7.44404	7.19731
Dr.14456.1.A1_at	DnaJ (Hsp40) homolog, subfamily C, member 12	dnajc12	6.23	0.008007	0.993951	0.244177	0.007025	0.031699	0.294425	0.850314	6.18004	6.94015	6.21335	6.73737	5.48755	5.84094	5.35506	5.99543	6.4906	6.5575	6.63498	6.39715	6.36334	6.32886	5.9722	6.26107
Dr.11220.1.A1_at			3.79	0.751437	0.239538	0.071987	0.375269	0.034364	0.003642	0.850034	3.54772	3.83217	3.8434	3.89234	3.50987	4.04817	3.52231	4.46441	4.1613	4.0278	4.15184	4.35752	3.22037	3.43761	3.13058	3.50976
Dr.25947.1.A1_at	zgc:136791	zgc:136791	3.24	0.087475	0.029234	0.748573	0.000328	0.106731	0.004768	0.849621	3.1821	3.15864	3.3299	3.22264	2.82845	2.97093	2.82749	2.85747	4.11513	3.3897	3.57436	3.80363	3.11044	3.12806	3.19164	3.21732
Dr.18139.1.S1_at			5.27	0.838244	0.919918	0.020896	0.775528	0.043596	0.019062	0.846066	5.62358	5.15755	4.68721	4.80363	5.14781	5.26081	4.92947	5.30771	5.28994	5.48675	4.68478	4.58144	6.04177	6.22836	5.53901	5.61802
Dr.17980.1.A1_at			4.37	0.519089	0.8351	0.113914	0.377908	0.025497	0.263147	0.839479	4.14651	5.01766	3.92196	3.99443	3.89546	4.2131	3.90522	3.92881	3.89849	4.31217	4.25919	5.08139	4.98086	4.5185	4.67398	5.12715
Dr.7337.1.S1_at	solute carrier family 16 (monocarboxylic acid transporters), member 3	slc16a3	5.5	0.007522	0.26825	0.024902	0.109401	0.289244	0.457815	0.839193	5.2092	4.54856	5.04971	5.41879	5.7944	6.09388	6.08036	5.6144	5.23797	5.28866	5.35462	5.77449	5.49709	5.63335	5.73986	5.61171
Dr.16324.1.A1_at			5.9	0.353676	0.002492	0.000369	0.01405	0.003773	0.90315	0.836919	5.52907	5.47739	5.24873	5.50145	5.7569	5.59473	5.63983	5.61536	6.52682	6.38496	5.89561	6.16726	6.4763	5.95735	6.33088	6.33979
Dr.15949.3.S1_a_at	ras homolog gene family, member Ad	rhoad	7.39	0.296575	0.02693	0.000343	0.170883	0.004532	0.171812	0.835619	7.05895	7.03453	6.89513	6.96111	7.30007	7.5334	7.16583	6.8791	7.31537	7.54867	7.64563	7.6584	8.00732	7.59699	7.7268	7.96108
Dr.8276.1.S1_at	aryl hydrocarbon receptor nuclear translocator-like 1a	arntl1a	6.59	0.036009	0.624879	0.001085	0.137797	0.232065	0.006118	0.834337	6.90584	7.17203	6.89299	6.91623	6.58202	6.29297	6.12163	6.65997	7.08481	6.84527	6.97803	6.36454	6.0974	6.14461	5.97028	6.33745
Dr.12951.1.A1_x_at			3.87	0.12635	0.219306	0.007153	0.935206	0.294528	0.242631	0.83249	4.08743	4.67795	3.66851	4.85212	3.92918	3.75469	3.78644	3.76531	3.92953	3.85547	3.89077	3.74372	3.76217	3.19227	3.64785	3.35375
Dr.25521.1.A1_at	zgc:158843	zgc:158843	3.79	0.155186	0.625924	0.003888	0.466339	0.000131	0.001098	0.831608	3.74065	3.85352	3.83091	3.57375	3.44367	3.52727	3.54156	3.35165	3.86109	3.72479	3.62302	3.31269	4.33431	4.41104	4.40305	4.04218
Dr.12425.5.S1_at	wu:fj24c01	wu:fj24c01	6.07	0.109347	0.018386	0.511736	0.336965	0.251805	0.025414	0.830691	6.20037	6.48127	6.28029	6.84257	6.03934	6.05066	6.11246	5.57733	5.42221	5.56655	5.61563	5.87736	5.88612	5.99814	6.56461	6.63201
Dr.12590.1.S1_at	jagged 1a	jag1a	5.58	0.959742	0.65583	0.002056	0.709065	0.002599	0.01016	0.830587	5.28146	5.27416	5.63778	5.11183	5.50268	5.32011	5.16989	5.39008	5.69504	5.58297	5.39098	5.24521	6.60511	6.28653	5.74891	5.98702
Dr.18973.1.A1_at	neuroligin 1	nlgn1	6.76	0.518541	0.38138	0.130267	0.821474	0.02921	0.014883	0.830557	6.88982	6.70542	6.57441	7.02472	5.96487	6.6325	6.57587	7.02643	6.54186	6.43852	6.75918	5.99046	7.23595	7.47379	7.54734	6.79517
Dr.18251.1.A1_at			4.29	0.164478	0.534119	0.019755	0.043214	0.466065	0.004145	0.83014	4.16994	4.97741	4.25533	4.55241	3.88764	4.14614	4.50867	3.78582	4.58105	4.86173	4.70565	4.68171	3.85764	3.95596	4.06512	3.63087
Dr.15786.1.S1_at	similar to Mediator of RNA polymerase II transcription subunit 9 (Mediator complex subunit 9)	LOC793515	5.84	0.523679	0.111118	0.032391	0.304454	0.18262	0.934434	0.829992	5.57477	5.28464	4.38063	6.20218	5.68525	5.80496	5.45674	5.69756	6.06406	6.19141	6.01913	6.31182	6.22338	6.28049	5.78526	6.47305
Dr.6847.1.S1_a_at	solute carrier family 31 (copper transporters), member 1	slc31a1	6.64	0.426183	0.95447	0.083249	0.4103	0.012768	0.133027	0.829439	6.49491	6.8202	6.57699	6.40952	5.67897	6.34241	6.45526	6.63566	6.69694	6.61537	7.08069	6.03733	6.83289	7.1526	7.40881	7.03575
Dr.8594.1.S1_at	zgc:100919	zgc:100919	5.78	0.041025	0.248736	0.008036	0.483326	0.761419	0.228936	0.828243	5.82933	5.73921	6.73752	6.81476	5.47611	5.66083	5.43097	5.68973	6.1207	5.74506	5.61977	5.85326	5.4172	5.46341	5.48573	5.4415
Dr.7275.1.A1_at	zgc:175171	zgc:175171	6.16	0.053909	0.324653	0.000424	0.445533	0.05954	0.008157	0.82795	5.7773	6.19886	5.39627	5.74209	6.41973	6.12614	6.28673	6.07534	6.03498	5.89691	6.04012	6.16123	6.64383	6.52124	6.57918	6.68208
Dr.8934.2.S1_at	zgc:113208	zgc:113208	6.87	0.033067	0.00327	0.00017	0.251204	0.035194	0.495734	0.826473	6.12826	6.23798	6.67125	6.46834	6.88739	6.88261	6.77916	6.73837	7.25687	6.98991	6.82999	7.19407	7.3254	7.19165	7.13467	7.16
Dr.2999.2.S1_at	adenosylmethionine decarboxylase 1	amd1	8.16	0.001646	0.231492	0.000153	0.02877	0.628989	0.004442	0.826298	7.85286	7.71803	7.7098	7.53392	8.58641	8.52326	8.56785	8.05569	8.01222	7.96336	7.80742	8.11307	8.6087	8.60918	8.47327	8.42866
Dr.15361.1.S1_at	RAB22A, member RAS oncogene family	rab22a	6.27	0.653398	0.915475	0.0072	0.576791	0.002203	0.013809	0.825493	6.01567	6.72883	6.56157	6.37831	6.40502	6.32665	6.659	6.84545	6.55767	6.45552	6.35833	6.13606	5.56691	5.8189	6.0488	5.49955
Dr.5091.1.S1_at	MCM4 minichromosome maintenance deficient 4, mitotin (S. cerevisiae)	mcm4	5.33	0.46896	0.945706	0.000636	0.584392	0.004235	0.000931	0.824874	4.90741	4.83903	5.39916	5.15022	5.17057	5.10295	5.45257	5.28241	4.73878	5.17967	5.30958	5.16723	5.82798	5.80288	6.09086	5.8736
Dr.21822.1.A1_x_at			3.12	0.204884	0.004621	5.9e-05	0.057784	0.000892	0.141335	0.824431	3.58787	3.5928	3.5361	3.3994	3.13356	3.26476	3.31668	3.50614	2.93806	2.84189	3.21207	2.79585	2.64894	2.59919	2.82838	2.74195
Dr.17783.1.S1_at	si:ch211-113p18.5	si:ch211-113p18.5	5.49	0.056778	0.086145	0.022636	0.979848	0.956252	0.925093	0.823754	5.47123	6.8897	5.93052	6.06134	4.80149	5.3786	5.5897	5.40155	5.4541	4.99734	5.55309	5.24044	5.12185	5.14955	5.62427	5.16211
Dr.24649.1.S1_at	breast cancer metastasis-suppressor 1	brms1	6.81	0.527071	0.00417	0.000578	0.013989	0.0031	0.847355	0.820656	7.39976	7.31404	6.76739	7.52154	7.03853	7.06547	7.02696	7.24646	6.41377	6.46086	6.38315	6.66781	6.50053	6.2093	6.49232	6.51796
Dr.18181.1.S1_at			3.54	0.043335	0.723439	0.478107	0.016984	0.101838	0.252507	0.820613	3.2873	3.07808	3.81217	3.2655	4.04061	4.59119	3.5781	3.92431	3.08285	3.18996	3.19595	3.38301	3.53686	3.46528	3.33443	3.90777
Dr.7599.1.A1_at	similar to toxin-1	LOC100149143	8.69	0.582044	0.934838	0.040036	0.533629	0.185253	0.038842	0.818481	8.01445	8.29549	8.77597	8.70167	8.44619	9.00956	8.40541	8.94785	8.32447	8.15551	8.4067	8.68687	9.10623	8.74202	8.90222	10.097
Dr.8010.1.S1_at	zgc:163000	zgc:163000	6.54	0.866216	0.03715	0.70679	0.016362	0.901007	0.005349	0.81792	6.36216	6.64011	6.5765	6.01955	6.35397	6.59096	6.41854	5.98649	7.22111	7.43732	6.71078	7.07539	6.04975	6.13396	6.6154	6.37381
Dr.20198.1.S1_a_at	heat shock cognate 70-kd protein	hsp70	5.6	0.713731	0.458378	0.060954	0.226413	0.025427	0.448922	0.81745	6.00678	5.54019	5.6544	6.01424	5.68763	5.67684	6.46428	6.06286	5.94532	5.38849	5.53303	4.94838	5.03867	5.44808	5.56405	4.57101
Dr.5141.1.A1_at	zgc:171679	zgc:171679	5.1	0.36906	0.159016	0.008712	0.018142	0.00098	0.392739	0.812767	5.25661	5.54514	5.06422	5.30383	5.78835	5.22816	5.50321	5.548	4.85788	4.82817	4.96196	4.97238	4.41838	4.62851	5.11251	4.65726
Dr.17601.1.A1_at	similar to TFIIS central domain-containing protein 1	LOC100150588	4.49	0.878247	0.566461	0.000975	0.426636	0.001654	0.000203	0.81225	4.11589	4.4042	4.46107	4.39698	4.54487	4.14374	4.41524	4.43022	4.04376	4.15201	4.21704	4.4005	5.19567	5.1689	4.85953	4.83821
Dr.13794.1.S1_at			4.55	0.429464	0.163291	0.000156	0.517311	0.00098	0.007461	0.812048	4.38312	4.3322	4.14367	4.06932	4.23583	4.49	4.40242	4.44176	4.5892	4.54813	4.70393	4.3141	5.10627	5.2979	4.8493	4.92305
Dr.24960.1.S1_at	deiodinase, iodothyronine, type I	dio1	4.81	0.008177	0.175459	0.001448	0.191019	0.836693	0.078721	0.81171	5.33174	5.77481	5.17229	4.90761	4.58435	4.34193	4.6476	4.60763	4.73605	4.85629	4.80672	5.21242	4.47941	4.62719	4.34789	4.48513
Dr.14862.1.S1_at	hypothetical LOC100005580	LOC100005580	5.17	0.479118	0.391739	0.000853	0.101453	0.005724	9.4e-05	0.811488	5.30916	5.27739	5.61975	5.0579	5.23025	5.10693	5.25565	5.12022	5.44256	5.32943	5.61667	5.6169	4.70406	4.64415	4.81465	4.59674
Dr.21754.1.A1_at	squamous cell carcinoma antigen recognised by T cells 3	sart3	9.07	0.855875	0.010169	0.297006	0.012602	0.220897	0.000325	0.811403	9.39568	9.28994	8.75687	9.30159	9.19993	9.15274	9.10039	9.10373	8.79713	8.5092	8.46532	8.48459	9.48876	9.49375	9.28922	9.23014
Dr.12210.1.A1_at	zgc:152894	zgc:152894	7.2	0.447594	0.019819	0.879137	0.002315	0.302711	0.009572	0.811031	7.04105	7.3634	7.38952	7.48144	7.50148	7.49429	7.60056	7.42713	6.8782	6.42492	6.85533	6.62089	7.13577	7.14069	7.14244	7.71002
Dr.796.1.S1_x_at	sb:cb170	sb:cb170	6.19	0.943039	0.672148	0.004813	0.605445	0.00688	0.001647	0.810213	6.11517	5.88106	5.7489	6.44097	6.14036	6.10249	6.06875	5.96924	6.16935	6.02543	5.71191	5.73903	6.86719	6.86901	6.78038	6.36997
Dr.9922.1.S1_at	guanine nucleotide binding protein (G protein), beta polypeptide 3	gnb3	3.62	0.424517	0.246965	0.044967	0.702232	0.317217	0.684719	0.808271	4.14599	4.23885	3.5368	4.36208	3.27217	3.25905	4.62868	3.58971	4.08514	3.47832	3.13126	3.14684	3.13882	3.20512	3.25126	3.45544
Dr.24208.1.S1_at	ATP-binding cassette, sub-family F (GCN20), member 2	abcf2	7.32	0.335098	0.932524	0.023653	0.300131	0.258856	0.022317	0.805356	7.48842	6.51383	6.78968	7.4154	7.29342	7.58211	7.68473	7.12625	6.79429	6.88058	6.94793	7.39026	7.42464	7.59042	8.19705	8.02238
Dr.18082.2.A1_at			6.43	0.165226	0.482342	0.235727	0.65686	0.010364	0.047029	0.801156	6.2762	6.78243	6.44592	6.62317	6.05229	6.39368	5.66845	6.15831	5.7973	6.40894	6.1664	6.6385	6.82366	6.79902	6.51814	7.33653
Dr.13028.2.S1_at	zgc:171808	zgc:171808	4.67	0.596948	0.608647	0.043969	0.264845	0.191719	0.012299	0.800537	4.81386	4.26208	5.21184	4.98769	4.28164	4.75127	4.67134	4.79078	5.24684	5.20011	5.19003	4.47429	4.21939	4.30818	4.3996	3.98196
Dr.16481.1.A1_at	wu:fc92b12	wu:fc92b12	8.84	0.732699	0.829672	0.014302	0.557348	0.043313	0.009016	0.800337	9.26472	9.26537	8.32176	9.24621	9.12155	8.81211	8.80985	8.85383	9.32067	9.17687	9.02327	8.95635	8.34177	8.41881	8.57952	7.93571
Dr.5572.1.S1_at	homeo box B5a	hoxb5a	6.31	0.122307	0.383089	0.246679	0.656684	0.007027	0.032073	0.798578	5.79624	6.37317	6.41634	6.16423	6.90887	6.31821	6.99452	6.48795	7.01023	6.37088	6.20177	6.43497	5.73617	5.82445	6.07809	5.87652
Dr.5635.2.S1_at			7.61	0.907519	0.967278	0.003541	0.890487	0.005515	0.00385	0.798398	7.39623	7.43721	6.96773	7.85185	7.26155	7.70991	7.28968	7.55857	7.58692	7.30594	7.33519	7.35148	8.17265	8.31148	8.42736	7.86163
Dr.26218.1.A1_at			4.13	0.088253	0.821123	0.001722	0.052072	2.9e-05	0.004768	0.798084	3.95264	4.04181	4.11148	4.13292	3.70891	3.66325	3.89455	3.8197	4.27693	4.04361	4.20119	3.92247	4.66916	4.65271	4.38178	4.57509
Dr.12129.1.A1_at	wu:fc46a10	wu:fc46a10	4.98	0.010976	0.060338	0.727332	0.570098	0.001709	0.010812	0.797359	5.58178	5.00066	5.03805	5.48283	4.50887	4.67902	4.72522	4.33945	4.80305	4.82763	4.89526	4.41905	5.45018	5.59499	5.13718	5.25964
Dr.15060.1.S1_at	im:7161807	im:7161807	7.18	0.427544	0.748054	0.085401	0.243062	0.013274	0.269359	0.797143	7.0524	7.18759	7.36432	7.5019	7.73875	7.51686	7.41296	7.58393	7.42016	7.04318	6.86298	7.19356	6.97672	7.1702	6.96636	5.95063
Dr.610.2.S1_at	heat shock protein 90-alpha 1	hsp90a.1	9.05	0.196355	0.03369	0.001776	0.295174	0.046728	0.503183	0.796852	9.60694	9.27318	9.55446	9.52261	9.17618	8.93165	9.35591	9.16102	9.09503	8.58449	8.82837	8.94966	8.34156	8.65366	9.15212	8.62244
Dr.12849.1.A1_at	hypothetical protein LOC553426	LOC553426	7.3	0.779452	0.854509	0.002735	0.634391	0.001296	0.006553	0.796428	7.29462	7.49644	7.55969	7.55987	7.2891	7.62558	7.76636	7.55509	7.52959	7.25527	7.46446	7.4088	6.69528	6.83728	7.17589	6.34197
Dr.25557.1.A1_s_at			4.37	0.386135	0.317596	0.00285	0.868607	0.029164	0.061445	0.794808	4.09376	3.59818	4.21968	4.19293	4.35825	4.72047	4.01856	3.99605	4.50241	4.21061	4.21704	4.44402	4.99713	4.65905	4.72743	4.90017
DrAffx.2.105.S1_at			4.95	0.942722	0.777688	0.001055	0.849582	0.000888	0.000473	0.793282	4.7607	4.9122	4.86534	4.64696	5.13132	4.5764	4.71696	4.67958	4.77243	4.81783	4.49475	4.77386	5.76928	5.53469	5.29634	5.43168
Dr.25148.2.A1_at	adenosylmethionine decarboxylase 1	amd1	9.56	0.057878	0.204908	0.00069	0.688404	0.090524	0.029766	0.791895	9.2775	9.25807	8.99014	9.129	9.86631	9.87727	9.48886	9.20428	9.49977	9.37567	9.39838	9.69857	9.98329	9.9415	9.82851	10.069
Dr.5734.1.S1_at	homeo box C4a	hoxc4a	5.42	0.51722	0.658975	0.03505	0.244363	0.007088	0.159561	0.786892	5.26118	5.70057	5.76768	5.47812	5.81967	5.62149	5.94909	5.67501	5.84362	4.76288	5.33205	5.5905	4.7693	4.97426	5.21168	4.96245
Dr.7171.1.S1_at	glutamic pyruvate transaminase (alanine aminotransferase) 2, like	gpt2l	5.37	0.113189	0.218329	0.477576	0.899764	0.015662	0.029524	0.786494	5.46571	5.31031	5.34724	6.20369	4.99963	4.97095	5.20391	4.88459	5.12776	4.76835	5.15783	5.28757	5.26411	5.66531	6.0248	6.25082
Dr.18372.1.A1_at	si:dkey-105o6.2	si:dkey-105o6.2	5.86	0.642888	0.915894	0.002539	0.800672	0.009926	0.004823	0.786477	5.45539	5.63708	5.52493	5.86546	5.29689	6.08254	5.89831	5.75974	5.36105	5.69049	5.85006	5.74947	6.26951	6.28321	6.70938	6.36668
Dr.2713.1.A1_at	acetylserotonin O-methyltransferase-like	asmtl	5.69	0.083805	0.015409	0.929829	0.000199	0.061156	0.004145	0.785083	5.68846	5.95673	5.58993	5.68437	6.23224	5.96652	5.86095	6.09225	5.20895	5.17646	5.35834	5.26787	5.74333	5.60035	5.89888	5.74117
Dr.9531.1.A1_at	myosin, heavy chain 9, non-muscle, like-2	myh9l2	5.14	0.383303	0.950337	0.04183	0.481898	0.343573	0.069215	0.784265	5.4829	5.19392	5.36479	5.75018	4.87805	4.88492	5.34276	5.09827	4.87272	6.4158	5.21527	5.11344	4.41436	4.40795	4.68264	5.14977
Dr.8757.1.A1_at	vacuolar protein sorting 24 homolog (S. cerevisiae)	vps24	7.3	0.020802	0.078663	0.413263	0.000212	0.049673	0.005973	0.78419	7.51779	7.25338	7.4298	7.20923	6.85969	7.03272	6.68076	7.08911	7.71177	7.66231	7.57382	7.85114	7.33417	7.13983	7.20702	7.22734
Dr.16296.1.S1_at	zgc:174710	zgc:174710	7.34	0.120697	0.240905	0.00944	0.007697	0.000217	0.271396	0.7841	7.43048	7.00676	7.22866	7.24858	6.98187	7.03209	6.67011	6.98356	7.44675	7.52399	7.40539	7.60052	7.42326	7.75612	7.71714	7.9075
Dr.13323.1.A1_at			3.51	0.035229	0.573924	0.079362	0.157481	0.000387	0.02025	0.783123	3.47408	3.72983	3.72742	3.39681	2.95785	3.15042	2.97606	3.38484	3.23484	3.30857	3.68619	3.51777	3.82905	4.0928	3.81459	3.86522
Dr.20848.1.A1_at	zgc:113369	zgc:113369	3.67	0.183256	0.224675	0.396061	0.012461	0.549276	0.02402	0.779629	3.26972	4.06579	3.84313	3.7048	3.23302	3.29619	3.38958	3.43963	4.57931	4.25606	3.75245	3.88911	3.58112	3.38147	3.45431	3.62118
Dr.12605.1.S1_at	cyclin-dependent kinase inhibitor 1b (p27, kip1)	cdkn1b	7.39	0.424517	0.878455	0.008553	0.330805	0.001202	0.01958	0.779281	7.58027	7.27634	7.22263	7.06205	6.89933	7.14314	7.23863	7.06369	7.63172	7.05896	7.16459	7.49787	7.98585	8.00515	7.86818	7.60274
Dr.3284.1.A1_at	wu:fc63a01	wu:fc63a01	3.99	0.008028	0.529953	0.866504	0.001268	0.001759	0.561654	0.778244	3.7773	3.85747	3.90725	4.0093	4.74036	4.80223	4.18255	4.3011	3.86626	3.78498	3.67294	3.58908	3.89411	3.93275	3.82474	3.75748
Dr.16285.1.A1_at			4.5	0.12242	0.111118	0.001779	0.885969	0.091993	0.166035	0.7778	5.27997	4.95843	4.51242	4.8933	4.49321	4.80645	4.30314	4.45935	4.6131	4.53678	4.16565	4.51934	4.22821	4.26418	3.99255	4.04797
Dr.21816.1.A1_at	wu:fc46a11	wu:fc46a11	3.81	0.024336	0.651265	7.1e-05	0.086526	0.018919	0.000215	0.776838	3.43038	3.40961	3.576	3.52417	4.16142	3.82156	3.81471	3.77291	3.52516	3.58256	3.44533	3.7694	4.31799	4.22391	4.3664	4.13921
Dr.21858.1.A1_at	si:dkeyp-80d11.1	si:dkeyp-80d11.1	4.31	0.021548	0.252824	0.003192	0.288475	0.722568	0.098537	0.775294	5.07071	4.86715	4.51056	4.58993	4.04682	4.22234	3.65124	4.4343	4.4487	4.16292	4.36724	4.6272	3.96967	4.14802	4.06494	3.75454
Dr.10706.1.A1_a_at	wu:fb02b07	wu:fb02b07	4.91	0.033067	0.176375	0.259275	0.551891	0.160236	0.581048	0.775058	4.63824	5.03629	5.89168	5.70697	4.64395	4.71161	4.46564	4.35175	4.89226	4.92813	4.85251	4.47432	4.95559	5.10655	4.99416	4.87619
Dr.16380.1.A1_at	aldehyde dehydrogenase 8 family, member A1	aldh8a1	5.39	0.243413	0.054598	0.012537	0.358643	0.221472	0.932934	0.774692	5.97335	5.21118	5.96811	6.3166	5.31353	5.51863	5.70943	5.34268	4.77922	5.08345	5.13803	5.50889	4.76297	5.10655	5.35831	5.14265
Dr.23788.3.S1_at	periostin, osteoblast specific factor	postn	4.64	0.247768	0.631072	0.268615	0.653625	0.022258	0.09634	0.773922	4.85487	4.71944	4.10001	4.59329	4.81917	4.93123	5.155	5.06325	4.24972	5.0606	5.00382	4.82875	4.48563	3.8444	3.81562	4.72731
Dr.26346.1.A1_at	wu:fj29h11	wu:fj29h11	4.82	0.07809	0.886896	0.01067	0.057784	0.000137	0.023325	0.772663	4.5737	4.72172	5.10149	4.72579	4.35689	4.38574	4.52791	4.50516	4.7225	4.69508	5.02468	4.83645	5.33729	5.17697	5.12	5.23209
Dr.3113.1.S1_at	zgc:91844	zgc:91844	6.58	0.924292	0.470481	0.000121	0.375613	7.1e-05	0.000844	0.769075	6.82801	6.97694	6.60953	6.77346	6.74307	6.7116	6.79894	7.02174	6.80685	6.62854	6.61851	6.54036	6.21291	6.07479	5.90906	6.00229
Dr.10441.1.S1_at	cryptochrome 3	cry3	6.28	0.122552	0.760375	0.01399	0.282163	0.494846	0.049069	0.768455	5.91179	5.98052	6.11866	5.67241	6.26673	6.8117	6.49704	6.26484	6.04782	5.77078	5.76568	6.65509	7.11981	6.73379	6.6835	6.2201
Dr.3472.2.S1_at	similar to Spectrin beta chain, brain 2 (Spectrin, non-erythroid beta chain 2) (Beta-III spectrin) (SPNB-3) (Beta SpIII sigma 1) (Spectrin-like protein GTRAP41)	DKEY-99P10.2	7.29	0.874106	0.911462	0.033729	0.987606	0.023608	0.028907	0.767794	6.93773	7.25696	7.24303	7.16482	7.01418	6.60556	7.16057	7.52738	7.56512	7.07429	6.94854	6.75866	7.99398	8.09	8.11329	7.18158
Dr.16641.1.A1_at	si:ch211-15i6.2	si:ch211-15i6.2	4.5	0.256798	0.642195	0.05116	0.109409	0.003481	0.2327	0.767734	4.63531	4.46437	4.43639	4.16335	4.05746	3.97001	4.21359	4.23055	4.82526	4.47995	4.78832	4.22918	5.21784	5.10494	4.66317	4.55659
Dr.15082.1.S1_at	zgc:73273	zgc:73273	6.21	0.736458	0.529953	0.000227	0.288374	0.000541	4.8e-05	0.765031	6.05966	6.14349	6.17752	5.88051	5.90687	6.19019	6.22488	6.19114	5.8475	6.00258	5.87201	6.04834	6.72233	6.82479	6.64669	6.63673
Dr.4983.1.S1_at	glutathione peroxidase 4a	gpx4a	8.96	0.823195	0.013156	0.70635	0.004967	0.945503	0.001734	0.7649	8.94186	9.24996	8.88939	9.27547	9.27808	9.25564	9.00228	9.07933	8.67398	7.96697	8.32729	8.67174	9.17685	9.10692	9.12073	9.29508
Dr.4562.1.A1_at	wu:fc61g06	wu:fc61g06	4.8	0.140144	0.571719	0.001779	0.49055	5.5e-05	0.000374	0.764691	4.77096	4.75356	4.77366	4.75384	4.64184	4.42794	4.36139	4.62772	4.90568	4.57333	4.66484	4.44534	5.34196	5.30006	5.31226	5.16338
Dr.15239.1.A1_at	similar to PARP6 protein	LOC565546	6.26	0.070934	0.962305	0.298926	0.094224	0.004386	0.313421	0.764125	6.22104	6.02242	6.47849	6.02541	6.86369	6.90346	6.4561	6.59129	6.10834	5.71908	6.3694	6.63589	5.93963	5.82656	5.94989	6.04196
Dr.17749.2.A1_a_at	cytochrome b-245, alpha polypeptide	cyba	5.44	0.196341	0.301328	0.03247	0.953857	0.542859	0.477925	0.76301	5.20013	5.34894	6.5313	6.44095	5.30914	5.31746	5.561	5.25041	5.11037	5.70587	5.28623	5.50045	5.1305	5.10755	5.17705	5.05417
Dr.8329.1.S1_at	PYD and CARD domain containing	pycard	4.16	0.09196	0.209807	0.038861	0.840872	0.949148	0.724927	0.76094	4.37767	4.28093	5.1342	4.94437	3.57644	3.72816	4.58243	3.94426	3.51917	4.70785	4.11756	3.9844	3.95107	3.91052	3.73665	4.09515
Dr.1222.1.A1_at	hypothetical protein LOC100148757	LOC100148757	3.45	0.582044	0.659209	0.080627	0.286458	0.022258	0.32128	0.759887	3.40198	3.38181	3.27848	3.21184	3.19237	2.88394	3.32447	3.0035	3.11852	4.02232	3.37227	3.5565	3.29461	3.55054	4.28918	4.3095
Dr.17021.1.S1_at	N-myc downstream regulated family member 3b	ndrg3b	4.99	0.366412	0.759704	0.003168	0.676794	0.034407	0.010812	0.759229	5.26186	5.72522	4.95518	5.13729	5.00034	4.96555	4.84318	5.27792	5.19453	5.20109	4.85504	5.39705	4.69739	4.45525	4.26352	4.62647
Dr.8097.1.S1_at	opsin 1 (cone pigments), short-wave-sensitive 2	opn1sw2	6.07	0.22932	0.241007	0.020399	0.932482	0.342741	0.454596	0.754997	6.31919	6.95186	6.10151	6.58687	5.57958	5.7752	6.71458	6.15072	6.15952	6.03418	6.1072	5.70947	5.5557	5.72885	5.64888	6.006
Dr.17699.1.A1_at	CDC37 cell division cycle 37 homolog (S. cerevisiae)-like 1	cdc37l1	5.39	0.170581	0.860776	0.013233	0.130013	0.343066	0.009427	0.754036	5.70945	5.9265	5.35785	5.5703	5.16328	4.98144	5.49752	5.26831	5.76689	6.15464	5.57472	5.36799	4.91944	5.14376	5.22707	4.55782
Dr.13552.1.A1_at			4.38	0.830587	0.021958	0.000967	0.009057	0.000531	0.455172	0.753614	4.07947	4.34755	3.94749	3.95761	3.76147	4.0658	4.17343	4.11484	4.85289	4.5991	4.49349	4.56556	4.84619	4.53799	4.7775	4.96831
Dr.6915.1.A1_at	BRCA1 associated protein	brap	6.95	0.011353	0.441969	0.001779	0.081079	0.7771	0.021231	0.752767	6.24916	6.96488	6.35648	6.5856	7.10644	7.25302	7.19433	7.3086	6.82404	6.49832	6.60749	7.10995	7.2585	7.23464	7.27899	7.39506
Dr.17826.1.S1_at	leucine rich repeat containing 42	lrrc42	5.36	0.018471	0.374566	0.032717	0.156414	0.497684	0.376376	0.752637	5.55135	6.15299	5.29513	6.05709	4.87576	5.04445	5.05431	5.07148	5.46266	5.51208	5.02844	5.83423	5.28951	5.12714	5.25834	5.15251
Dr.26401.1.S1_at			7.05	0.122307	0.11892	0.135638	0.003037	0.788706	0.002577	0.750235	6.99889	7.27012	6.62864	7.03869	7.66359	7.15641	7.22993	7.3051	6.69503	6.62172	6.51624	6.52108	7.08527	7.2066	7.38817	7.40913
Dr.1760.2.S1_at	zgc:110158	zgc:110158	3.51	0.110392	0.495944	0.095089	0.475396	0.001968	0.01811	0.749592	3.74044	3.4671	3.34773	3.72347	3.15622	3.37139	3.01363	3.13927	3.47665	3.52668	3.36125	3.11339	4.22288	3.85011	3.52178	4.0841
Dr.11380.1.A1_at	cytochrome P450, family 27, subfamily C, polypeptide 1	cyp27c1	4.19	0.020651	0.222559	0.001909	0.31331	0.570516	0.073951	0.747451	3.74878	3.72047	3.76659	3.82152	4.74522	4.56855	4.14216	4.03932	4.19332	4.07002	3.92821	4.23466	4.56298	4.81389	4.32738	4.34293
Dr.19511.1.A1_at	sec31 homolog A (S. cerevisiae)	sec31a	4.94	0.393912	0.219828	0.015948	0.031036	0.001952	0.431121	0.745265	4.49911	5.01838	4.93386	4.63515	4.26684	4.42977	4.88378	4.64645	5.21404	5.07431	5.21684	4.9503	5.11703	5.55428	5.331	5.20559
Dr.5046.1.A1_at			2.86	0.876067	0.135598	0.269752	0.167246	0.208776	0.007122	0.744047	3.01807	2.78522	3.01279	2.36775	2.80486	2.74373	2.77792	3.08112	3.39825	3.72602	3.12441	2.83674	2.42906	2.51652	2.5467	2.61695
Dr.13994.1.S1_at	phosphohistidine phosphatase 1	phpt1	5.44	0.523272	0.459884	0.008294	0.143611	0.00167	0.090537	0.743384	5.3439	5.03776	5.29134	5.44989	5.15186	5.02269	5.00045	5.29585	5.63379	5.37931	5.49996	5.44005	5.80757	5.7877	6.32481	5.52431
Dr.18576.1.S1_at	ARP3 actin-related protein 3 homolog (yeast)	actr3	7.66	0.080163	0.969096	0.191493	0.082924	0.002953	0.27004	0.743297	7.76329	7.4722	7.86438	7.68566	7.20794	7.22417	7.22632	7.29147	7.8327	7.89308	7.78441	7.33842	8.17061	8.17408	8.10334	7.47505
Dr.8658.1.A1_at	similar to M-phase phosphoprotein, mpp8	DKEY-19J7.1	7.24	0.200945	0.863467	0.00019	0.344875	0.003737	0.000313	0.740866	7.48446	7.4293	7.5749	7.48442	7.25164	7.29055	7.54557	6.95817	7.32552	7.37703	7.51833	7.57451	6.80172	6.80324	6.62311	6.78155
Dr.5635.3.S1_a_at			8.42	0.967552	0.842146	0.000373	0.888397	0.000303	0.000203	0.739551	8.24056	8.15178	8.13622	8.54106	8.05322	8.35764	8.39479	8.22171	8.25916	8.17188	8.27015	8.16516	8.91792	9.10091	9.04876	8.75696
Dr.11727.1.S2_at	estrogen receptor 2a	esr2a	3.56	0.07685	0.127455	0.004476	0.948064	0.350086	0.304821	0.739534	4.12251	4.04433	3.74171	4.04981	3.33657	3.76755	3.65081	3.20179	3.2967	3.28626	3.44905	4.04871	3.20959	3.25332	3.43398	3.10333
Dr.25725.1.S1_at	cullin 3	cul3	3.9	0.51722	0.393463	0.008219	0.836574	0.001615	0.000859	0.738952	3.85068	3.79758	3.53377	4.24	3.62357	3.83755	3.72746	3.63681	3.81412	3.58749	3.4768	3.6871	4.53973	4.33601	4.22484	4.42075
Dr.17582.1.A1_at	zgc:152916	zgc:152916	5.32	0.04943	0.984051	0.639048	0.058629	0.008654	0.663031	0.738061	5.72981	5.57956	5.30471	5.16862	4.76886	4.82542	4.82661	4.92316	5.15334	5.45225	5.22027	5.92236	5.35405	5.57058	5.33027	6.0414
Dr.4905.1.S1_at	uncoupling protein 4	ucp4	9.17	0.173115	0.274233	0.113998	0.015468	0.00482	0.934808	0.737293	8.58797	9.11455	9.24651	9.38772	9.00717	8.48755	8.62612	8.73325	9.55271	9.26062	9.33028	9.55135	9.20618	9.4718	9.72825	9.39704
Dr.11077.1.A1_at			7.73	0.113383	0.977613	0.694599	0.123235	0.029657	0.764916	0.736856	7.90379	7.46487	7.84652	7.23949	8.68423	7.82819	8.0729	8.26917	7.48442	7.70404	7.16526	8.04237	7.2437	7.454	7.975	7.23436
Dr.14172.1.S1_at			6.76	0.018992	0.300299	0.213518	0.209495	0.101038	0.911274	0.735861	6.96026	7.32905	6.75131	7.37025	6.3038	6.46569	6.30672	6.39121	7.10175	7.10907	6.54289	6.27271	6.71636	6.71541	6.80852	6.94155
Dr.19567.1.S1_at	zgc:73377	zgc:73377	4.29	0.693599	0.303819	0.005477	0.529555	0.019168	0.124644	0.735835	4.6592	4.44591	4.93694	4.3252	4.17889	4.86508	4.36152	4.45481	4.07595	4.52286	3.90455	4.53117	3.80203	3.93954	3.88391	3.79843
Dr.4219.1.S1_at	zgc:154095	zgc:154095	6.14	0.003089	0.047046	0.069797	0.283491	0.039581	0.476094	0.734887	5.52378	5.8245	5.77845	5.87092	6.31081	6.71681	6.37387	6.5357	6.06666	6.59444	6.06517	6.21753	6.04744	6.03061	6.00221	6.25885
Dr.22797.1.A1_at	matrilin 1	matn1	6.34	0.026073	0.073369	0.044967	0.817171	0.546602	0.820667	0.733961	6.53528	6.39519	7.48877	6.85051	6.05236	6.06843	6.22948	5.98364	6.12681	6.4054	6.05445	6.16666	6.25719	6.58134	6.25478	5.98337
Dr.14127.1.S1_at	glial fibrillary acidic protein	gfap	6.91	0.025166	0.913652	0.328138	0.037973	0.001381	0.292978	0.733169	6.77851	6.95621	6.64617	6.87797	7.21823	7.41518	7.61665	7.17557	7.1107	6.52381	6.67368	7.10268	6.51158	6.62947	6.72517	6.62673
Dr.11137.1.A1_at	phosphorylase, glycogen; liver (Hers disease, glycogen storage disease type VI)	pygl	4.23	0.790678	0.533683	0.053169	0.325884	0.028437	0.329777	0.73164	4.53497	4.58169	4.35773	4.22597	4.41721	4.2169	5.14511	4.38045	3.92341	3.83336	3.95624	4.88912	3.56352	3.91999	3.82318	3.9264
Dr.1799.1.A1_at	wu:fc62e09	wu:fc62e09	3.62	0.688943	0.409501	0.217978	0.690106	0.094066	0.03144	0.731214	3.82876	3.80498	3.23894	3.49162	3.76446	3.93915	3.81584	3.50694	3.62419	4.81448	3.71884	3.60768	3.15574	3.0908	3.31267	3.28112
Dr.15854.1.A1_at	similar to mesoderm induction early response 1	LOC566167	3.12	0.090982	0.258592	0.001062	0.741906	2.1e-05	6.2e-05	0.730066	3.1753	3.16673	3.20733	2.89943	2.83827	2.80179	2.93453	2.86481	2.96844	2.86052	2.94794	2.91617	3.68042	3.4747	3.68162	3.52293
Dr.26344.3.S1_at	similar to cell division cycle 42	LOC100149010	6.78	0.517798	0.849698	0.013884	0.750007	0.002763	0.009466	0.729942	6.9296	6.91973	6.89847	6.68241	6.9584	7.0628	7.06569	7.03542	6.85407	6.91364	6.93565	6.9923	6.52895	6.43264	6.56299	5.67796
Dr.4759.1.S1_at	interferon gamma inducible protein 30	ifi30	6.21	0.131646	0.209807	0.006107	0.964081	0.253024	0.22978	0.728553	6.46078	6.34529	7.00544	6.59292	5.96385	6.05163	6.4691	6.19383	5.86103	6.67236	6.18779	6.05484	5.83016	5.91701	5.73236	6.01069
Dr.6885.1.A1_at	wu:fe14d06	wu:fe14d06	3.04	0.575967	0.242496	0.053169	0.067241	0.013441	0.753353	0.728042	3.3425	2.96282	3.27388	3.34274	3.8778	2.8556	3.0857	3.87757	2.8248	3.01775	2.68077	2.69855	2.67192	2.69791	2.76677	2.64791
Dr.10332.1.S1_at	cryptochrome 5	cry5	5.35	0.900741	0.83124	0.015469	0.93838	0.011723	0.009764	0.727431	4.99579	5.22114	5.65934	5.0063	4.99251	5.06514	5.58817	5.04676	4.95469	4.82052	5.34895	5.4144	5.83993	6.00946	5.95874	5.64016
Dr.3113.3.S1_at	zgc:91844	zgc:91844	6.65	0.898122	0.649169	4.1e-05	0.53047	2.2e-05	0.000123	0.727255	6.75407	6.9456	6.88091	6.77454	6.83007	6.75503	6.90068	6.96646	6.90011	6.69285	6.76882	6.66374	6.21359	6.20268	6.13443	5.99253
Dr.4763.2.S1_at	dynein, light chain, LC8-type 2	dynll2	10.74	0.013366	0.079024	0.000557	0.529555	0.342357	0.081131	0.727192	10.1449	10.3238	10.2506	10.5509	10.7897	11.1085	10.8902	10.6742	10.4951	10.7261	10.6419	11.0054	11.1415	11.0428	11.0002	10.9945
Dr.6728.1.A1_at			4.46	0.177068	0.098844	0.821134	0.702232	0.079505	0.027408	0.726839	4.70649	4.95827	4.4551	4.78163	4.6794	4.44247	3.91422	3.96519	3.654	3.78408	4.37885	4.4911	4.73409	4.82646	4.50239	5.15245
Dr.5659.1.A1_at	zgc:92174	zgc:92174	6.25	0.015821	0.829614	0.425714	0.02877	0.001051	0.298984	0.726609	6.142	6.10892	6.11266	6.14775	6.65681	6.77847	6.50221	6.87207	6.3347	6.10032	6.18782	6.15048	5.96388	5.93722	6.39487	5.60716
Dr.6814.2.S1_at			6.61	0.137944	0.314688	0.0691	0.820659	0.001958	0.005349	0.726307	6.60212	6.45436	6.7152	6.42849	6.94052	6.85544	6.87205	6.94754	6.42756	6.95532	6.67464	7.24412	6.13018	5.97281	6.37021	6.23712
Dr.5479.1.S1_at	retinol binding protein 4, plasma	rbp4	9.88	0.442117	0.099439	0.315823	0.014357	0.964128	0.005755	0.72623	9.71213	10.1081	9.68726	9.96097	9.77962	10.0549	9.42887	9.34053	10.34	10.3396	10.4612	10.3078	9.29266	9.5987	9.67427	9.97807
Dr.23465.1.S1_at	neuroepithelial cell transforming gene 1	net1	5.21	0.779452	0.232486	0.015931	0.344067	0.041008	0.40225	0.725459	4.81931	4.63698	5.30209	4.77296	5.06928	4.90038	4.95237	5.04947	5.27767	5.70558	5.07802	5.28783	5.3821	5.37076	5.36527	6.31503
Dr.23612.1.A1_at	similar to SI:bZ6L08.1 (novel protein similar to human cadherin, EGF LAG seven-pass G-type receptor (CELSR))	LOC100148269	3.68	0.906648	0.432828	0.00083	0.322641	0.000586	0.010029	0.725071	3.5403	3.34368	3.44686	3.52862	3.63474	3.29978	3.34621	3.45405	3.69888	3.65781	3.58468	3.67011	4.26792	3.8039	4.07658	4.48668
Dr.12286.1.A1_at	chloride intracellular channel 5	clic5	4.46	0.448427	0.476927	0.002289	0.126415	0.000321	0.023322	0.719991	4.09144	4.42115	4.33668	4.40175	4.16416	4.35607	4.19218	3.93383	4.23774	4.69761	4.40832	4.55304	4.85513	4.92365	4.9419	4.80552
Dr.12531.1.S1_at	coenzyme Q10 homolog B (S. cerevisiae)	coq10b	7.21	0.27528	0.394626	0.013233	0.047991	0.201774	0.001438	0.719569	7.21376	6.92161	7.18776	6.97819	7.18034	7.32922	7.48467	7.27899	6.66645	6.8325	6.9238	6.99632	7.51947	7.42216	7.35209	8.00363
Dr.10270.3.S1_a_at	myotrophin	mtpn	9.12	0.562296	0.754542	0.024273	0.888679	0.005712	0.011314	0.718993	8.8933	8.81266	9.3625	9.15533	8.68181	8.8904	9.22887	8.7387	8.81878	8.72913	8.99342	9.23572	9.75175	9.76012	9.68847	9.21541
Dr.3647.2.S1_at	hydroxysteroid dehydrogenase like 2	hsdl2	6.51	0.366734	0.025305	0.305339	0.13172	0.045636	0.000931	0.718596	6.1416	6.4473	6.38032	6.51316	6.20354	6.5731	6.83678	6.65053	6.74031	6.99794	6.98637	6.89302	6.16411	6.04072	6.34138	6.19704
Dr.9642.1.A1_at	asporin (LRR class 1)	aspn	3.57	0.215589	0.120688	0.825485	0.691571	0.106668	0.036133	0.718354	3.27809	3.43969	3.33455	3.21823	3.38186	4.37967	3.68958	3.63003	3.4746	4.64601	3.66468	4.03918	3.25179	3.07788	3.23417	3.38721
Dr.21040.1.S1_at	zgc:55871	zgc:55871	6.78	0.069907	0.643508	0.174225	0.022271	0.456527	0.062336	0.71732	6.69968	7.03926	6.24902	6.41536	7.36578	7.33271	6.99021	6.90938	6.42096	6.33268	6.10268	6.87249	6.98737	7.0206	6.95414	6.79783
Dr.6844.1.A1_at			5.86	0.00449	0.184779	0.857899	0.10768	0.000885	0.069946	0.717276	6.40848	6.1475	5.7281	6.09889	5.4628	5.47483	5.33073	5.39593	5.85865	5.53728	5.81305	5.90564	6.16122	6.05578	6.30809	6.00831
Dr.14261.3.S1_at	similar to Thymus high mobility group box protein TOX	LOC569666	5.93	0.656112	0.396286	0.037554	0.703796	0.138817	0.386285	0.713425	5.28342	5.97095	5.65909	5.50112	5.76687	5.98768	5.76955	5.66875	5.73211	6.09659	6.18686	5.94445	6.08188	5.97215	5.95232	7.26193
Dr.7714.1.S1_at	ets related protein erm	erm	7.86	0.332835	0.455258	0.027465	0.949256	0.293433	0.255814	0.712006	7.7195	7.9174	7.031	7.38808	7.90658	8.25758	7.86754	7.46631	8.16737	7.58323	7.66306	7.92388	8.30406	7.69883	8.3388	8.56232
Dr.545.1.S1_at	netrin 1a	ntn1a	4.42	0.122552	0.703487	0.006406	0.31898	0.283943	0.027524	0.711481	4.69335	5.09719	4.39815	4.7616	3.94326	4.28928	4.61519	4.35716	4.75619	4.39764	4.74391	4.51144	3.96259	4.12405	4.30874	3.709
Dr.17345.1.A1_at			6.72	0.13105	0.265336	0.04372	0.01016	0.833252	0.002463	0.710597	6.54164	6.62661	6.75342	6.49258	7.01105	7.132	6.88211	6.81483	6.15336	6.09233	6.37811	6.59949	6.96415	6.69763	7.02089	7.38301
Dr.511.1.A1_at	zgc:101123	zgc:101123	5.9	0.058385	0.248158	0.780822	0.003208	0.060723	0.08557	0.709792	6.01564	6.00944	6.04067	5.71774	5.37255	5.54724	5.86342	5.30703	6.37665	6.17538	6.2561	6.12128	5.95973	5.79884	6.12193	5.6689
Dr.11183.1.A1_at	guanylate cyclase 2F, retinal	gucy2f	3.84	0.020172	0.114058	0.01574	0.534822	0.775167	0.700472	0.709291	4.50655	4.50596	3.9848	4.18336	3.63596	3.3493	3.66061	3.69763	3.47178	3.63336	3.69824	4.36252	3.47808	3.80566	3.66661	3.75085
Dr.1815.1.A1_at	similar to Microtubule-actin cross-linking factor 1	LOC562044	7.69	0.024144	0.003102	0.385907	0.310461	0.001571	0.000123	0.708946	7.48659	7.48771	7.40035	7.53091	7.91335	8.03896	7.71098	7.84522	7.94785	7.93774	8.02766	8.32624	7.26969	7.47097	7.29482	7.36822
Dr.23743.1.S1_at	wu:fj58g06	wu:fj58g06	5.93	0.941718	0.749224	0.101913	0.821474	0.096645	0.049823	0.708809	6.15923	5.50811	6.0596	6.35289	5.83435	6.43853	5.81706	6.1377	5.64394	5.84049	6.64397	6.60742	5.24478	5.31974	5.75115	5.58491
Dr.20295.1.A1_at	wu:fb73h08	wu:fb73h08	4.62	0.013366	0.403185	0.690939	0.10661	0.012383	0.55017	0.708554	4.16373	4.24638	4.41604	4.58383	5.47685	5.05466	5.05794	4.65475	4.40208	4.70162	4.65994	4.67127	4.19887	4.39151	4.75975	4.45021
Dr.9888.1.A1_at			5	0.285997	0.027329	0.758441	0.178602	0.127824	0.004618	0.708069	4.95997	4.91805	4.83412	4.46976	5.22675	5.42158	4.73782	4.88277	5.53647	5.63128	5.43536	5.11326	4.65787	4.78602	4.7544	4.68581
Dr.17842.1.S1_at			3.74	0.651516	0.086145	0.005675	0.023259	0.001776	0.495734	0.707466	3.71389	3.38116	3.49143	3.46052	3.21471	3.44094	3.40603	3.52425	3.72607	4.13181	4.03386	3.90635	3.92636	3.81151	4.20446	4.47346
Dr.12118.2.S1_at	family with sequence similarity 168, member A	fam168a	6.14	0.024144	0.408071	0.019715	0.002831	0.783024	0.002365	0.707344	6.1311	6.26484	6.29883	6.61787	6.01481	5.8665	5.47017	5.9447	6.45887	6.56336	6.46665	6.63668	6.00438	5.71895	5.85029	5.97765
Dr.6827.1.A1_at	U2 small nuclear RNA auxiliary factor 2b	u2af2b	7.02	0.155799	0.583143	0.759422	0.048145	0.214524	0.315406	0.707221	7.03633	7.03578	6.61726	7.03842	7.74197	7.53317	7.19128	7.18515	7.3957	6.64308	6.63628	6.14763	7.06828	6.87336	7.12867	7.05442
Dr.12856.1.A1_at	si:rp71-10d23.3	si:rp71-10d23.3	6.53	0.600332	0.978267	0.137947	0.61295	0.04133	0.188281	0.705437	6.94287	6.57693	6.00881	6.29647	6.04532	6.39283	6.36115	6.14299	6.55678	6.50053	5.88526	6.94042	7.14493	7.17363	6.38443	7.06104
Dr.24345.1.A1_at	wu:fa99c11	wu:fa99c11	5.8	0.225102	0.003053	0.238007	0.030214	0.016469	7.2e-05	0.704055	5.76869	5.59981	5.64474	5.62287	5.88204	5.82088	5.79476	5.89309	5.98337	6.30333	6.27538	6.26294	5.54896	5.32286	5.48311	5.65387
Dr.5752.1.S1_at	homeo box C5a	hoxc5a	5.32	0.779452	0.666116	0.074979	0.441328	0.039581	0.299822	0.703252	5.11733	5.89248	5.36006	5.57974	5.59781	5.3933	5.77756	5.68039	5.77633	4.51945	5.24973	5.58843	4.79536	4.61491	5.16046	5.06531
Dr.1202.1.S1_at	xx:sd49	xx:sd49	4.25	0.031175	0.762861	0.90849	0.014026	0.020244	0.617869	0.702604	4.26409	4.03002	4.23012	3.93986	4.39759	4.62694	5.22088	4.60514	4.17691	3.95371	3.82349	4.08602	4.39902	4.11216	3.85989	4.21821
Dr.12215.1.A1_at			5.03	0.173115	0.754372	0.047613	0.094896	0.001797	0.155168	0.702344	5.02091	5.27767	4.93862	4.70551	4.48007	4.7276	4.71802	4.77903	5.07256	5.1427	5.27777	4.82257	5.25425	5.50515	5.60109	5.1536
Dr.20973.1.S1_at	SET domain containing 6	setd6	4.34	0.113517	0.321605	0.000324	0.720344	0.016902	0.006131	0.702291	4.54304	4.60029	4.99248	4.44278	4.35016	4.26975	4.23356	4.53913	4.37937	4.37145	4.5654	4.42078	3.91762	3.90259	3.96237	3.98685
DrAffx.2.22.S1_at	estrogen-related receptor gamma	esrrg	6.74	0.330198	0.495944	0.01473	0.913668	0.179924	0.133948	0.700278	6.92371	7.13434	7.38451	6.78519	6.54842	6.75423	6.5816	7.08063	7.17245	6.71915	6.74428	6.55757	6.31671	6.66354	6.61395	5.83245
Dr.17950.1.S1_at			10.32	0.228308	0.029829	0.387582	0.23742	0.66115	0.063631	0.698607	10.5982	10.6906	10.5483	10.7033	9.90457	10.402	10.7711	10.1033	10.1941	10.0528	9.7145	9.78461	10.4943	10.6376	10.5081	10.052
Dr.17905.1.S1_at	ubiquitin specific peptidase 7 (herpes virus-associated)	usp7	6.04	0.911126	0.604424	0.000577	0.708188	0.000822	0.003292	0.697769	5.98547	5.71076	5.81624	5.78335	5.80762	5.6993	6.04618	5.85677	6.0081	5.84806	6.16104	5.77234	6.64248	6.52575	6.67573	6.24295
Dr.22633.1.S1_at	wu:fj29h11	wu:fj29h11	5.58	0.020203	0.465772	0.19974	0.12739	0.000531	0.036243	0.697635	5.70105	5.50077	5.69774	5.84403	5.27485	5.18658	4.9081	5.43247	5.46617	5.62436	5.62247	5.35927	6.07471	5.76877	5.88941	5.85967
Dr.12550.1.S1_at	apoptotic chromatin condensation inducer 1b	acin1b	6.95	0.027369	0.480753	0.313218	0.004198	0.001438	0.983444	0.695633	6.76885	6.87578	7.22718	6.77938	7.16817	7.37026	7.44507	7.69695	6.78612	6.67592	6.77895	6.67945	6.69275	6.88162	6.87175	6.45179
Dr.26014.1.A1_at	zgc:91996	zgc:91996	3.84	0.156625	0.205053	0.001593	0.985501	0.057533	0.069929	0.695279	3.48058	3.54601	3.54232	3.47235	3.98488	3.8331	3.70663	3.77746	4.1267	3.93017	3.31498	3.95758	4.12415	4.26041	4.25449	4.18333
Dr.8134.1.S1_at	proteasome activator subunit 2	psme2	6.52	0.010207	0.270761	0.003603	0.143682	0.983903	0.097433	0.694401	6.64159	6.74842	6.97952	7.38396	6.23032	6.37641	5.98795	6.38122	6.64151	6.82769	6.63878	6.40324	6.34398	6.21526	6.08057	6.36
Dr.18375.1.S1_at			5.42	0.006575	0.125221	0.431362	0.220119	0.011886	0.278878	0.693818	5.64729	6.08072	5.46388	5.71775	4.94629	5.29288	4.95676	4.93843	5.36931	5.55815	5.31022	5.10016	5.74107	5.51476	5.37865	5.64707
Dr.3352.1.A1_at	eukaryotic translation initiation factor 4E nuclear import factor 1	eif4enif1	5.27	0.630292	0.07756	0.001051	0.174213	0.004221	0.155931	0.69315	5.68564	5.64182	5.62164	5.36071	5.13021	5.62105	5.38219	5.72593	5.17064	5.04325	5.1643	5.2671	4.75337	4.85321	5.11549	4.81515
Dr.12714.1.A1_at	hypothetical protein LOC559843	LOC559843	4.34	0.937205	0.008533	0.678501	0.007832	0.800175	0.006913	0.692242	4.1107	4.22204	4.13378	4.07806	4.10339	3.92759	4.29851	4.31009	4.65077	5.19498	4.94386	4.52395	4.23566	4.17001	4.45895	4.03351
Dr.3873.1.A1_at	zgc:73347	zgc:73347	6.56	0.476833	0.93556	0.008294	0.605578	0.059285	0.014737	0.689886	6.58722	6.40237	5.83854	6.49012	6.64213	6.84248	6.42889	6.24982	6.25425	6.42756	6.19336	6.58262	7.36181	6.91195	6.8708	6.93324
Dr.15961.1.A1_at	ADP-ribosylation factor-like 5C	arl5c	6.05	0.092067	0.941549	0.819118	0.13059	0.031337	0.758159	0.689717	6.02615	5.67589	5.79247	6.13284	6.24258	7.20908	6.56708	6.04942	5.88762	5.74636	5.86879	6.28265	5.57138	5.69499	5.82618	6.21673
Dr.13022.1.A1_at			4.97	0.074442	0.403255	0.000301	0.447348	0.02778	0.00385	0.688149	5.39525	4.99941	5.38275	5.3124	4.92317	5.00175	5.0005	4.85108	4.97891	5.09672	5.35699	4.9593	4.63893	4.66244	4.50932	4.52651
Dr.13119.1.S1_at			4.77	0.269038	0.229401	0.001592	0.859967	0.027291	0.05904	0.688147	4.90036	5.38951	4.96033	5.074	4.93775	4.57791	4.8041	5.02678	4.89158	4.79016	4.79898	4.63131	4.24304	4.48378	4.64838	4.19641
Dr.21882.1.A1_at	wu:fc76f02	wu:fc76f02	3.24	0.403023	0.349273	0.000438	0.066949	5.5e-05	0.007489	0.687009	3.20228	2.93017	3.03506	3.18892	2.85701	2.9779	2.9248	3.07194	3.19317	3.29061	3.31619	3.2125	3.68084	3.79661	3.59	3.51224
Dr.13418.1.S1_at			2.95	0.560266	0.073372	0.000193	0.014423	4.2e-05	0.028408	0.686161	2.75358	2.81673	2.79738	2.64877	2.69168	2.71507	2.65083	2.59051	3.09282	3.02786	3.15909	2.91341	3.30601	3.54222	3.32019	3.22432
Dr.22659.1.A1_at			6.71	0.420778	0.316109	0.074979	0.82839	0.011206	0.00594	0.684761	6.74046	6.65022	6.71129	6.84373	6.62524	6.62822	6.32354	6.51247	6.0313	6.35117	6.8774	6.50702	7.4126	7.21418	6.99172	6.88745
Dr.15002.1.S1_a_at	eukaryotic translation initiation factor 1A, X-linked	eif1ax	4.81	0.831145	0.019539	0.007547	0.024216	0.015958	0.885283	0.684234	4.53384	4.80037	3.90552	4.60122	4.45855	4.6957	4.37436	4.57661	5.02876	4.99075	5.23843	5.31994	5.07267	4.95805	5.10487	5.265
Dr.1698.1.A1_at	wu:fc14e11	wu:fc14e11	4.51	0.108443	0.625243	0.094252	0.343897	0.001912	0.029795	0.683872	4.6313	4.59694	4.18479	4.45083	4.96573	4.62281	5.09208	4.64335	4.79663	4.62282	4.412	4.56989	4.22296	4.01452	4.3371	4.0139
Dr.20198.2.S1_x_at	heat shock cognate 70-kd protein	hsp70	5.62	0.728564	0.466889	0.107981	0.239952	0.04885	0.62127	0.683759	5.83628	5.86322	5.53858	5.9542	5.64619	5.62013	6.4264	6.11787	5.77471	5.54583	5.57739	4.97051	5.2367	5.67747	5.54234	4.61903
Dr.17896.2.A1_at	notch-regulated ankyrin repeat protein b	nrarpb	4.06	0.950454	0.769963	0.006439	0.833693	0.005809	0.003275	0.683007	3.87673	3.93618	4.07486	3.88866	3.91694	3.69168	4.0127	4.07876	3.92051	3.8142	3.85657	3.82355	4.73786	4.81415	4.03117	4.56368
Dr.20271.1.S1_at	zgc:162119	zgc:162119	5.49	0.833995	0.032241	0.001345	0.039605	0.002668	0.443265	0.682281	5.18429	5.20535	5.30349	5.01447	5.26912	5.39559	4.81801	5.43969	5.50613	5.82397	5.73073	5.73007	5.79507	5.90288	6.02396	5.71481
Dr.25929.1.A1_at			4.42	0.965844	0.077215	0.274572	0.070753	0.279446	0.003463	0.681882	4.16786	4.42536	4.39832	4.42311	4.33064	4.35801	4.22739	4.55524	5.12052	4.61227	4.42886	5.1068	4.08158	4.14246	4.26273	4.05416
Dr.1794.1.A1_at	parvin, alpha	parva	4.11	0.248035	0.809401	0.008972	0.164438	0.000561	0.026659	0.681752	4.18484	4.05918	4.30664	4.1843	4.45381	4.23856	4.46259	4.4625	4.00035	4.18516	4.0863	4.21051	3.56897	3.62211	4.10387	3.5955
Dr.14862.2.A1_at	hypothetical LOC100005580	LOC100005580	3.46	0.206031	0.777201	0.000975	0.126983	0.023795	0.000437	0.681573	3.77512	3.76529	3.54967	3.51833	3.55658	3.33176	3.43304	3.36247	3.53101	3.55696	3.92827	3.87101	3.00698	2.94046	3.21607	2.99745
Dr.7738.1.A1_at	aldehyde dehydrogenase 18 family, member A1	aldh18a1	7.34	0.318154	0.416188	0.035183	0.064954	0.003209	0.346808	0.681556	7.58024	7.52464	7.49195	7.2007	7.6563	7.20755	8.00109	7.89663	7.22306	7.19196	7.1353	7.34358	6.88402	7.11354	7.08545	6.95233
Dr.20053.1.S1_at	interleukin enhancer binding factor 3	ilf3	7.11	0.792577	0.03715	0.056013	0.013162	0.030235	0.467069	0.680957	7.1947	7.36721	7.73791	7.08429	7.04115	7.47952	7.45151	7.72723	6.89384	6.55466	6.73392	6.79316	7.01373	6.96928	7.00359	6.71637
Dr.22517.1.S1_at	si:dkey-127j5.5	si:dkey-127j5.5	8.35	0.599727	0.403255	0.015466	0.77395	0.072471	0.194322	0.680193	8.09241	8.45424	7.47625	8.19913	8.61724	8.4177	7.81567	8.08916	8.32349	8.59807	8.29538	8.21651	8.6952	8.71552	8.7683	8.76379
Dr.8697.1.A1_at			3.17	0.009262	0.035462	0.975106	0.718425	0.003458	0.013024	0.678772	2.77168	2.84674	2.90252	2.88986	3.37912	3.50084	4.01676	3.22916	3.23045	3.42796	3.37303	3.65046	2.95806	2.73849	3.0054	2.74141
Dr.7232.1.S1_at	homeo box B8a	hoxb8a	3.99	0.131635	0.786973	0.223669	0.077306	0.007012	0.498258	0.678589	3.84262	3.84181	4.12975	4.12075	4.3564	4.29022	4.62338	4.28045	4.24053	3.33568	3.81709	4.15564	3.61271	3.70136	3.74331	3.77873
Dr.15366.1.S1_at	rho-associated, coiled-coil containing protein kinase 2b	rock2b	3.17	0.00403	0.09698	0.623882	0.186818	0.000376	0.01512	0.67821	2.93927	3.08306	2.89764	2.90725	3.68018	3.27809	3.47573	3.77953	3.39019	3.44683	3.10431	3.24504	2.8535	2.8053	2.89967	2.94222
Dr.422.1.A1_at	wu:fb74b10	wu:fb74b10	7.52	0.216863	0.906691	0.063355	0.186194	0.003481	0.1254	0.67803	7.2979	7.67091	7.69615	7.54229	7.81297	7.73623	7.95585	7.8781	7.10862	7.52118	7.67843	7.72666	7.44583	7.27922	6.95642	6.98956
Dr.395.1.A1_at	ST8 alpha-N-acetyl-neuraminide alpha-2,8-sialyltransferase 6	st8sia6	8.24	0.979209	0.497614	0.061819	0.452714	0.079132	0.011129	0.677965	8.27047	8.05724	8.09873	8.31686	8.37283	7.96541	8.18032	8.26615	7.86404	7.68045	7.97652	8.31425	8.18959	8.47073	8.93481	8.952
Dr.12820.1.A1_at			3.39	0.102959	0.042986	0.003812	0.58923	0.228605	0.671938	0.676463	2.64895	3.00199	3.38446	2.87337	3.64948	3.40983	3.17372	3.30805	3.84932	3.51339	3.38602	3.42626	3.73325	3.549	3.71254	3.61984
Dr.21422.1.A1_at	wu:fc06d12	wu:fc06d12	4.59	0.626493	0.104764	0.06825	0.026978	0.259212	0.000992	0.67547	4.71028	4.75374	4.35308	4.59926	4.44246	4.47727	4.4989	4.56735	5.07735	4.67288	4.93915	5.17508	4.52457	4.1577	4.22879	4.25152
Dr.16597.1.S1_at			4.16	0.024059	0.632384	0.498827	0.006061	0.002185	0.995495	0.674959	3.86983	4.32434	4.16849	3.99801	4.54489	4.34666	4.92429	4.70801	3.77387	4.07833	3.7795	4.19854	3.94161	3.98448	4.01947	3.87846
Dr.307.1.S1_at	decapentaplegic and Vg-related 1	dvr1	5.63	0.028356	0.020164	0.826038	0.820209	0.02271	0.011314	0.671951	5.3057	5.23709	5.51766	5.1555	5.51489	5.8705	6.24385	5.93694	5.57422	5.94047	6.11137	6.27769	5.35957	5.3497	5.40804	5.31965
DrAffx.2.62.S1_at	cytochrome P450, family 26, subfamily b, polypeptide 1	cyp26b1	7.02	0.020013	0.571719	0.551487	0.088959	0.030235	0.897684	0.671921	6.80379	6.76248	6.9497	6.57337	7.54698	7.24071	7.41078	7.57855	7.3001	6.91509	6.82518	6.78873	6.89794	7.24356	7.10304	6.42044
Dr.21896.1.A1_at	wu:fc79b03	wu:fc79b03	6.26	0.013085	0.894288	0.021427	0.007819	0.499743	0.017347	0.671345	6.5561	6.57336	6.44143	6.52965	6.16756	5.78026	5.61192	6.03902	6.82124	6.74432	6.53084	6.18775	6.20294	6.04416	6.03637	5.92024
Dr.26458.1.S1_at	zgc:64022	zgc:64022	4.5	0.114756	0.977324	0.398914	0.142419	0.01213	0.430958	0.671313	4.7004	4.441	4.47349	4.64738	3.84814	4.18924	4.17239	4.20824	4.84025	4.74259	4.37582	4.25662	4.85278	5.05342	4.21202	4.98504
Dr.17084.2.S1_a_at	fragile X mental retardation, autosomal homolog 2	fxr2	6.95	0.529693	0.363333	0.00775	0.103943	0.001589	0.128627	0.669951	7.30929	7.07267	7.06596	6.9558	6.94851	7.1774	7.5571	7.2962	7.10452	6.85932	6.84826	6.69104	6.49783	6.69152	6.66437	6.44568
Dr.14331.1.S1_at	tryptophanyl-tRNA synthetase	wars	6.49	0.890529	0.118994	0.000855	0.140464	0.001422	0.078748	0.669406	6.60222	6.80271	6.76598	6.85798	6.45756	6.69056	6.94065	6.8002	6.47759	6.15242	6.56155	6.45001	6.00678	6.13227	6.27212	5.94008
Dr.11027.1.A1_at	caspase b	caspb	3.38	0.09968	0.392657	0.025298	0.556455	0.785311	0.298984	0.669347	3.56017	3.38783	3.71952	4.42332	3.02562	3.3204	3.14202	3.32752	3.34904	3.39057	3.13481	3.87389	3.12751	2.78362	3.4062	3.09611
Dr.7539.2.S1_at	zgc:123303	zgc:123303	5.19	0.647111	0.27611	0.034735	0.528066	0.133533	0.544148	0.668367	5.15375	5.72691	6.18629	4.99269	5.23211	5.3936	5.26112	5.43668	5.12389	4.88116	5.13999	5.12288	4.9008	4.77953	5.2858	4.42004
Dr.21916.1.S1_at	zgc:112966	zgc:112966	4.81	0.041025	0.077215	0.040071	0.936012	0.769666	0.876304	0.66669	4.3013	4.43702	4.4093	4.23165	4.8097	5.32262	5.03089	4.88283	5.04694	4.99246	4.54122	5.29324	4.64643	4.80019	4.6616	5.53221
Dr.16633.1.A1_at	zgc:153032	zgc:153032	6.35	0.068042	0.890219	0.722852	0.048365	0.016419	0.913468	0.665908	6.41645	6.83252	6.12791	6.42991	6.07293	5.72327	6.05275	5.69697	6.97667	6.70284	6.25742	6.11663	6.56452	6.53573	6.38579	6.72351
Dr.12897.1.A1_at	wu:fc11a08	wu:fc11a08	7.64	0.186442	0.100001	0.01224	0.683521	0.293881	0.671521	0.665755	8.22952	8.28921	7.57006	8.07403	7.4534	7.79962	7.76948	7.60455	7.83566	7.59758	7.28578	7.30411	7.35143	7.60975	7.55736	6.98126
Dr.13841.1.A1_at			7.61	0.394551	0.852736	0.050819	0.60839	0.006531	0.035647	0.664452	7.69451	7.63489	7.37693	7.60537	6.86486	7.58213	7.48532	7.47292	7.25252	7.66215	7.39996	7.72894	7.9811	8.04318	7.79804	8.24071
Dr.13712.1.A1_at			5.73	0.428916	0.208814	0.297282	0.03293	0.957673	0.014343	0.663465	6.21323	5.6799	5.60136	5.50734	5.58101	5.52284	5.41058	5.54723	6.06003	6.67758	6.14117	5.7607	5.59348	5.56673	5.51419	5.31121
Dr.4128.1.A1_at			4.94	0.223853	0.546357	0.026221	0.067361	0.420582	0.005691	0.662693	5.30916	5.41624	4.70112	4.93935	4.67742	4.68122	5.0336	4.7848	5.23455	5.36641	5.05267	5.42772	4.67054	4.73272	4.39771	4.62962
Dr.12787.2.A1_a_at	caspase 2, apoptosis-related cysteine protease	casp2	5.2	0.936441	0.06249	0.580853	0.038331	0.539454	0.085453	0.662456	5.0839	5.35467	5.74219	5.38648	5.02006	5.32757	5.64101	5.70649	4.70394	4.92033	4.87845	4.54258	4.83134	5.15278	5.44208	5.54051
Dr.11341.1.S1_at	wu:fq41a10	wu:fq41a10	9.93	0.117219	0.006353	0.658813	0.000168	0.028338	0.005359	0.662036	9.83458	9.9474	9.90804	9.75894	9.64734	9.67443	9.59157	9.64291	10.3241	10.1537	10.3127	10.4139	9.89585	9.8374	10.0772	9.86661
Dr.20125.1.A1_at	zgc:56382	zgc:56382	3.45	0.844264	0.440993	0.074387	0.290084	0.14858	0.010793	0.660588	3.64866	3.35599	3.2555	3.77687	3.45813	3.24162	3.57862	3.50235	3.32464	3.71666	4.20745	3.76905	3.13231	2.96757	2.96781	3.30775
Dr.9487.1.A1_at	wu:fj81d02	wu:fj81d02	5.21	0.606915	0.01492	0.05091	0.039206	0.211581	0.266435	0.6593	4.78846	5.23926	4.65623	4.96727	5.08805	5.08317	4.97075	5.05279	5.70323	5.48871	5.28092	5.81556	5.44269	5.1854	5.57526	5.07477
Dr.17340.1.S1_at	histamine N-methyltransferase	hnmt	4.1	0.779452	0.288799	0.001996	0.428616	0.004913	0.05055	0.659128	3.70149	4.04223	4.03916	3.62733	3.73809	3.9106	4.19926	3.84983	4.25535	3.92383	3.99961	4.29231	4.53169	4.3453	4.66422	4.50551
Dr.7946.2.A1_a_at	zgc:64130	zgc:64130	7.76	0.01427	0.610201	0.762323	0.053051	0.010825	0.763732	0.658699	7.34144	7.43082	7.56408	7.82126	8.07152	8.61023	8.10504	8.0056	7.73443	7.56679	7.50938	7.95902	7.46275	7.77489	7.73513	7.47153
Dr.10985.1.A1_at	LIM and senescent cell antigen-like domains 1	lims1	3.71	0.010207	0.064343	0.000654	0.520691	0.479229	0.123685	0.657384	3.51561	3.33083	3.15208	3.27935	3.94304	3.90115	3.78178	3.76856	3.74001	3.92056	3.39379	3.77958	3.88441	3.89747	4.10262	4.02291
Dr.15438.1.A1_at	tuberous sclerosis 1a	tsc1a	7.22	0.037863	0.829559	0.579801	0.021032	0.005378	0.866393	0.657111	7.22762	6.7949	7.43226	7.08676	7.61958	7.68672	7.49223	7.8777	7.31071	6.9838	7.07469	6.87679	6.85063	6.83707	7.3575	7.00258
Dr.15958.1.S1_at			6.03	0.252546	0.347668	0.002983	0.977336	0.055601	0.055062	0.656941	6.55643	6.17746	6.25064	6.32267	5.66147	6.08215	6.33657	6.17909	6.223	6.09185	5.987	6.00762	5.75116	5.86181	5.65025	5.41623
Dr.7993.1.A1_a_at	zgc:153999	zgc:153999	5.45	0.006575	0.259607	0.004103	0.103445	0.781668	0.124277	0.655619	4.98191	5.06649	4.79785	5.42842	5.66955	5.65507	5.72299	5.84953	5.40469	5.16992	5.16027	5.66106	5.61023	5.71527	5.64852	5.65876
Dr.8326.1.S1_at	G-protein coupled receptor 173	gpr173	5.34	0.727841	0.879596	0.018489	0.912184	0.007682	0.01403	0.65559	5.12355	5.33709	5.54553	4.96292	4.82207	5.12501	5.3176	5.28595	5.42471	5.098	5.11955	5.09874	5.71134	5.99562	6.02371	5.44233
Dr.24291.1.A1_at	wu:fc89d12	wu:fc89d12	6.64	0.099714	0.442114	0.63445	0.495486	0.021003	0.149163	0.655544	6.80084	7.35644	6.29734	6.77606	6.28841	6.22638	6.16931	6.46187	6.72334	6.57987	6.50456	6.30621	7.17867	7.10774	6.96783	6.51392
Dr.9329.1.S1_at	wu:fc16d12	wu:fc16d12	5.9	0.183256	0.335007	0.025654	0.89404	0.500196	0.368265	0.655191	5.90624	5.66403	6.78032	6.70198	5.67893	5.85666	5.77073	5.99148	5.76686	6.08785	5.77916	5.94286	5.48448	5.54131	5.6066	5.79942
Dr.20787.1.A1_at	zgc:103549	zgc:103549	5.66	0.735207	0.063188	0.001127	0.020078	0.003209	1.3e-05	0.655126	5.73738	5.63746	5.74225	5.69867	5.59913	5.71194	5.60826	5.70504	6.02776	5.96244	5.96331	5.88512	5.25625	5.40119	5.27308	5.2876
Dr.16524.1.S1_at	transglutaminase 2b	tgm2b	4.99	0.765943	0.215338	0.008023	0.096965	0.003737	0.276063	0.654885	4.89031	4.43041	5.03252	4.78185	4.46421	4.69857	4.60643	5.041	5.05164	5.11711	5.3153	4.97675	5.48912	5.22274	5.25956	5.45834
Dr.16766.1.A1_at	zgc:92761	zgc:92761	7.68	0.247768	0.705939	0.01788	0.126983	0.001132	0.074128	0.654424	7.9131	7.78913	7.59328	7.71629	8.13669	7.77674	8.13673	7.88028	7.71707	7.56867	7.40738	7.93548	7.29749	7.40725	7.22905	7.37895
Dr.5419.1.S1_at	capping protein (actin filament) muscle Z-line, alpha 1	capza1	8.43	0.20944	0.686192	0.005927	0.524639	0.000291	0.00218	0.653117	8.34337	8.33634	8.64716	8.54583	8.56686	8.78828	8.759	8.61117	8.54003	8.47762	8.53075	8.67202	8.04556	7.89242	7.92695	8.24791
Dr.10668.1.S2_at	runt-related transcription factor 3	runx3	4.56	0.415737	0.692965	0.0039	0.807658	0.035486	0.01767	0.652688	4.93786	4.65619	4.88763	4.71511	4.32062	4.38646	5.0522	4.63203	4.49839	4.85546	4.77783	4.59004	4.30827	4.05703	4.02282	4.19791
Dr.400.1.A1_at	neuron derived neurotrophic factor	nenf	5.1	0.649748	0.065963	0.322372	0.016609	0.757418	0.003505	0.652351	5.04973	5.015	4.96071	5.23205	4.89894	4.70078	5.10601	5.09615	5.25508	5.86064	5.36277	5.62811	4.80286	4.74475	4.85177	5.09781
Dr.12470.1.A1_at	protein kinase C, epsilon	prkce	8.11	0.096041	0.737958	0.895194	0.042855	0.080378	0.570904	0.651987	7.70537	8.05042	8.30497	7.95991	8.69663	7.96878	8.68283	8.74701	8.08762	7.66096	7.94991	7.78882	7.91651	8.17494	8.36211	7.73267
Dr.10251.1.A1_at	zgc:92316	zgc:92316	5.91	0.698443	0.051584	0.036348	0.014026	0.119198	0.000191	0.651799	6.04893	5.7792	5.71241	6.08472	6.07707	5.93729	5.91036	5.98454	5.56227	5.54744	5.50962	5.58267	6.18207	6.24928	6.05129	6.32655
Dr.10329.1.S1_at	cryptochrome 1a	cry1a	8.17	0.017429	0.432408	0.002457	0.121231	0.734848	0.030021	0.651002	7.83833	7.73429	7.93426	7.74665	8.3897	8.50142	8.51664	8.12461	8.16957	7.82512	7.72866	8.34262	8.54427	8.46901	8.57414	8.27012
Dr.6208.1.A1_at	death effector domain-containing 1	dedd1	8.26	0.003061	0.093221	0.004998	0.143611	0.400794	0.435392	0.650433	7.94757	7.80765	7.82967	7.93814	8.7359	8.67566	8.43737	8.27583	8.35782	8.32966	8.0046	8.25238	8.56517	8.33038	8.36983	8.25972
Dr.4806.1.A1_at	wu:fc26e08	wu:fc26e08	3.88	0.479715	0.163266	0.921544	0.02877	0.366969	0.110266	0.650276	3.90831	3.71198	3.79216	3.84172	3.41575	3.39609	3.70003	3.91031	4.01746	4.60899	4.10273	4.29411	3.53226	3.76745	3.72833	4.34063
Dr.16232.1.A1_at	zgc:77123	zgc:77123	3.5	0.256564	0.161286	0.000774	0.728629	0.013433	0.047543	0.649253	3.1394	3.28276	3.23863	3.19131	3.62026	3.58181	3.26062	3.24773	3.77969	3.34983	3.38843	3.53741	3.89413	3.82742	3.73563	3.99195
Dr.18092.1.A1_at	wu:fd07d09	wu:fd07d09	4.31	0.89575	0.139894	0.002056	0.164012	0.003336	0.141335	0.64837	4.14589	4.46695	3.74392	3.83061	4.08353	4.06906	4.0428	4.13656	4.29165	4.49894	4.28917	4.52842	4.6393	4.76954	4.61334	4.75867
Dr.11057.1.S1_at	coiled-coil-helix-coiled-coil-helix domain containing 10	chchd10	8.52	0.29324	0.032917	0.030755	0.19886	0.360417	0.622014	0.648272	8.8356	9.00997	8.88964	8.76899	8.48818	8.64078	8.48215	8.76182	8.05851	7.72778	8.48248	8.64234	8.196	8.23531	8.5095	8.51895
Dr.16762.1.S1_at	zgc:113055	zgc:113055	8.79	0.014504	0.029469	0.003665	0.911074	0.919252	0.780794	0.647664	8.38646	8.46646	7.91641	8.56331	9.00747	9.21801	8.83847	8.74447	8.8332	8.78426	8.84682	9.17205	9.10426	8.96653	8.92977	8.92273
Dr.18354.1.A1_at			5.15	0.039962	0.771428	0.057112	0.018142	0.635526	0.029628	0.646075	5.35053	5.7044	4.97965	5.43334	5.04459	4.89303	4.37541	4.96631	5.49314	5.51402	5.49591	5.36057	5.1082	4.91728	4.99903	4.74961
Dr.16118.1.A1_at	similar to Microtubule-associated protein tau	LOC567833	10.23	0.016379	0.38177	0.000106	0.13676	0.050759	0.001098	0.645997	10.4366	10.628	10.5093	10.5319	10.0613	10.1418	10.126	10.2341	10.3022	10.3387	10.3417	10.521	9.86969	10.0201	9.69523	9.93678
Dr.6690.1.A1_at	zgc:113035	zgc:113035	7.14	0.877674	0.022159	0.00115	0.024655	0.001968	0.508092	0.645982	7.02404	6.59906	6.94341	6.79269	6.9672	6.89757	6.66731	6.98182	7.34856	7.25507	7.1842	7.63042	7.51483	7.46239	7.34281	7.62311
Dr.23513.1.S1_at	caveolin 1	cav1	4.53	0.7777	0.408202	0.000664	0.600214	0.001552	0.008802	0.645426	4.42437	4.32367	4.2242	4.24575	4.18482	4.23561	4.63169	4.41197	4.43511	4.40248	4.66785	4.42531	4.79144	5.02004	5.12405	4.86417
Dr.20521.1.A1_at			6.06	0.689953	0.240905	0.001696	0.091459	0.005531	8.2e-05	0.644674	5.98277	6.02931	5.97045	5.92829	6.23976	5.97503	5.92101	6.03831	5.89012	5.73757	5.71403	5.78987	6.50816	6.4733	6.44192	6.2869
Dr.23788.5.S1_a_at	periostin, osteoblast specific factor	postn	4.23	0.204954	0.720172	0.069233	0.488218	0.003533	0.029897	0.64426	4.31193	4.14166	4.20694	4.21102	4.37118	4.34962	4.95934	4.33961	4.02191	4.3184	4.42971	4.52449	3.81723	3.73157	3.93097	3.96294
Dr.15030.1.A1_at	hypothetical LOC799792	DKEY-20I10.7	6.6	0.066074	0.139788	0.001166	0.872159	0.135189	0.087058	0.643235	7.24659	7.115	6.62869	6.74042	6.6961	6.50201	6.471	6.55327	6.69687	6.53605	6.52454	6.65933	6.36282	6.29228	6.24413	6.25853
Dr.838.1.A1_at	solute carrier family 39 (zinc transporter), member 13	slc39a13	6.76	0.30413	0.852736	0.027999	0.498024	0.325727	0.068113	0.642316	6.164	6.24209	7.09896	6.47714	6.6105	6.81614	6.95184	6.97387	6.83081	6.92878	6.50228	6.064	7.09629	7.11462	7.03855	7.302
Dr.23925.1.A1_at			3.88	0.026453	0.107908	0.081699	0.664917	0.000284	0.001274	0.641737	4.00064	3.84452	4.05835	4.07887	3.63787	3.59787	3.66242	3.51563	3.45973	3.68439	3.68628	3.94531	4.36187	4.27112	4.14628	4.20146
Dr.19667.1.A1_at	similar to Protein FAM105B	LOC100001665	6.08	0.724485	0.381821	0.047486	0.18134	0.020222	0.468539	0.641687	6.12218	6.02146	6.78963	6.10215	6.12417	6.20127	6.59539	6.60174	6.06689	6.10469	5.82447	5.8177	5.60447	5.82471	6.10496	5.42168
Dr.17223.1.S1_at			4.74	0.746479	0.859703	0.002575	0.60674	0.007042	0.001704	0.641486	4.48265	4.43517	4.85674	4.55183	4.51939	4.70639	4.52997	4.87158	4.45197	4.36502	4.5133	4.794	5.30689	5.22043	5.0261	5.13681
Dr.20584.1.A1_at	wu:fk66d05	wu:fk66d05	3.07	0.401405	0.83771	0.007358	0.284439	0.000933	0.019314	0.641285	2.79418	3.09029	3.03394	2.98891	2.77291	2.92538	2.80213	2.74288	3.05273	2.85074	3.02066	3.19857	3.68601	3.3094	3.60286	3.21017
Dr.9602.1.S1_at	zgc:86749	zgc:86749	3.81	0.100273	0.681183	0.065075	0.280853	0.001174	0.024718	0.639757	3.71089	3.74432	3.99959	3.67074	4.21721	4.12213	4.0259	4.07378	3.82915	3.92488	3.85136	3.92369	3.60346	3.73561	3.42373	3.11719
Dr.12258.1.A1_at	neuregulin 1	nrg1	5.45	0.047873	0.821123	0.997029	0.026442	0.024453	0.781037	0.638788	5.45181	5.53755	5.66833	5.60987	4.83192	4.87831	5.19151	5.14738	5.96711	5.27843	5.57487	5.78387	5.25627	5.36505	5.97991	5.6706
Dr.17746.1.A1_at			5.09	0.035639	0.614198	0.417246	0.139628	0.002982	0.154227	0.638089	5.25061	5.29933	5.00593	5.26001	4.65354	4.64199	4.9384	4.65136	5.3409	5.0672	5.11428	4.75099	5.26406	5.63153	5.40093	5.14112
Dr.13867.1.A1_at			8.12	0.113545	0.051584	0.021211	0.624124	0.660515	0.901324	0.638032	7.99065	7.60653	7.20227	7.98374	8.07413	8.34633	8.33575	7.8864	8.17654	8.13972	8.36942	8.64964	8.13799	8.15764	8.51675	8.35234
Dr.9411.1.A1_at	zgc:158179	zgc:158179	6.14	0.173379	0.749536	0.069633	0.094224	0.002763	0.223792	0.637756	6.16209	6.12207	6.20687	6.20575	6.45552	6.35264	6.73978	6.33683	6.13686	5.899	5.9586	6.33748	5.9052	5.86616	6.07913	5.48326
Dr.21742.1.A1_at	wu:fc51a12	wu:fc51a12	7.68	0.784172	0.876563	0.009592	0.658995	0.004876	0.022148	0.637252	7.61744	7.65295	7.24706	7.67082	7.5775	7.69991	7.43775	7.16796	7.56096	7.62783	7.36428	7.84743	8.06213	8.02542	7.95681	8.38777
Dr.7819.1.A1_at	wu:fj39e03	wu:fj39e03	8.5	0.067867	0.037522	0.001897	0.709506	0.197381	0.489438	0.636452	8.20253	8.37483	7.80397	8.1084	8.75343	8.4936	8.45212	8.36188	8.85225	8.4721	8.51625	8.62265	8.65734	8.77393	8.87926	8.72501
Dr.11138.1.A1_at	podocalyxin-like 2	podxl2	9.52	0.824174	0.566212	0.055356	0.383978	0.032849	0.313421	0.636226	9.37814	9.51837	9.3483	9.137	9.44048	9.43753	8.4925	9.66033	9.75269	9.58305	9.59754	9.37067	9.78318	9.91511	9.67484	10.2026
Dr.11457.1.S1_at	zinc finger and BTB domain containing 16	zbtb16	7.42	0.874976	0.013925	0.894422	0.016255	0.96117	0.006553	0.634919	7.67662	7.55901	7.4087	7.73622	7.42759	7.54471	7.62601	7.60186	6.52264	7.12422	6.96337	7.23064	7.32175	7.55985	7.68287	7.69004
Dr.4751.2.A1_at	aldehyde dehydrogenase 2b	aldh2b	4.58	0.848631	0.182867	0.268815	0.235028	0.19419	0.010502	0.634694	4.29166	5.04499	4.38476	4.41319	4.5933	4.57355	4.51251	4.69542	5.20949	4.71206	4.95959	4.81315	4.49867	4.38646	4.02014	4.25025
Dr.9875.1.A1_at			6.78	0.025271	0.129582	0.561072	0.570682	0.041166	0.213084	0.633246	6.43407	6.66889	6.21845	6.58676	6.9173	7.00004	7.33891	7.18489	6.94987	6.63109	6.95753	7.1825	6.39032	6.29376	6.94072	6.8435
Dr.492.1.A1_at	wu:fa05f02	wu:fa05f02	6.59	0.34327	0.058628	0.661098	0.283385	0.125761	0.008691	0.632481	6.49587	6.47079	6.24716	6.45358	6.83956	6.29424	6.83284	6.67169	7.04213	6.82214	6.82613	7.10324	6.16645	6.54431	6.59998	5.95298
Dr.22671.1.A1_at	si:dkey-174n20.1	si:dkey-174n20.1	5.45	0.596045	0.004248	0.528943	0.000776	0.206011	0.004986	0.632249	5.40314	5.09483	5.3753	5.41061	5.2569	5.29301	5.08603	5.27037	5.73181	5.9912	5.87233	5.83997	5.29724	5.38652	5.39182	5.57274
Dr.450.1.S1_at	carbonic anhydrase	cahz	8.39	0.04214	0.163291	0.102786	0.671836	0.454195	0.877379	0.632093	8.11315	8.17916	7.6498	8.09335	8.40431	8.73131	8.31261	9.11559	8.79075	8.24486	8.39525	8.49522	8.68017	8.47997	8.43834	8.10693
Dr.3422.1.S1_at	si:dkey-52k20.13	si:dkey-52k20.13	5.25	0.101849	0.124452	0.0092	0.979101	0.445759	0.493947	0.631629	5.29392	5.28918	5.98734	5.96032	5.08806	5.01331	5.50234	5.16635	5.14373	5.24855	5.04713	5.28012	4.90454	5.13318	4.99547	4.97106
Dr.2365.1.A1_at	zgc:110171	zgc:110171	8.65	0.048955	0.094417	0.013216	0.917892	0.854868	0.721694	0.631512	9.37341	8.50862	9.22813	9.21732	8.55752	8.52015	8.47383	8.48577	8.29561	8.91879	8.42045	8.59553	8.60803	8.5836	8.23262	8.37718
Dr.1966.1.A1_at	wu:fb51g08	wu:fb51g08	8.1	0.673647	0.431821	0.112489	0.188657	0.042582	0.681417	0.631045	8.20454	8.18634	7.17525	8.20733	8.01166	7.99185	7.2827	7.82948	8.32162	8.28394	8.19148	8.24489	8.4879	8.40967	8.17224	8.57004
Dr.9699.2.A1_at	similar to Cytoplasmic dynein 1 intermediate chain 2 (Dynein intermediate chain 2, cytosolic) (DH IC-2) (Cytoplasmic dynein intermediate chain 2)	LOC561612	4.62	0.108894	0.436897	0.00874	0.535799	0.404192	0.102949	0.629717	5.36181	5.04148	4.65994	4.71822	4.46965	4.37631	4.59249	4.64298	4.75551	4.39879	4.71101	4.96694	4.16172	4.18025	4.60166	4.31896
Dr.13076.1.S1_at	pleckstrin homology domain containing, family F (with FYVE domain) member 1	plekhf1	4.45	0.493079	0.766517	0.086902	0.299381	0.435566	0.045356	0.629649	4.39371	4.24486	4.98104	4.7827	4.01224	4.27313	4.65829	4.47605	4.35393	5.34376	4.44619	4.79271	4.06018	4.17085	4.07066	4.1163
Dr.21861.1.A1_at	wu:fc74g06	wu:fc74g06	3.7	0.008015	0.289401	0.417669	0.107184	0.015805	0.622014	0.629164	4.2188	3.98887	3.72806	3.90179	3.14731	3.32315	3.55847	3.29192	3.80549	3.72066	3.35306	3.91442	3.76258	3.84322	3.8546	3.77291
Dr.17881.1.A1_at			5.18	0.532344	0.545078	0.048745	0.186818	0.251605	0.010411	0.629122	5.08669	5.68289	5.04771	5.3217	4.72797	5.323	5.044	5.35457	5.41947	5.47164	5.33377	5.66552	4.92955	4.93496	4.64656	4.86285
Dr.17511.1.S1_at	cytochrome P450, family 2, subfamily J, polypeptide 25	cyp2j25	6.23	0.028061	0.03715	0.001127	0.975014	0.307343	0.361267	0.628903	5.96092	5.76683	5.73692	5.91781	6.49265	6.32509	6.27461	6.08015	6.41146	6.58246	6.17419	6.05172	6.4428	6.43537	6.49832	6.5216
Dr.11525.1.A1_at	si:ch211-81a5.7	si:ch211-81a5.7	6.97	0.349087	0.278122	0.013884	0.850749	0.156427	0.299209	0.628754	6.95803	6.73073	6.09235	6.83975	7.2154	6.74418	6.89373	6.84824	7.2732	7.10157	6.97467	6.66951	7.35357	7.27217	7.19376	7.31637
Dr.25718.1.S1_at	zgc:64051	zgc:64051	4.81	0.193435	0.195086	0.039082	0.916979	0.609873	0.757135	0.628529	4.64693	4.84454	5.40985	5.93532	4.87272	4.77352	4.73865	4.65025	4.57067	4.98076	4.69658	4.5458	4.66601	4.78952	4.39671	4.47027
Dr.21646.1.A1_at	wu:fc33b10	wu:fc33b10	5.66	0.260776	0.12128	0.017612	0.616306	0.270415	0.705966	0.628147	5.53631	5.49745	4.73059	5.40949	5.75597	5.78211	5.40681	5.55138	6.15211	5.54881	5.58865	5.92412	6.09844	6.04036	5.74982	5.79781
Dr.23150.1.A1_at			3.36	0.653398	0.261155	0.301626	0.092538	0.722731	0.021409	0.62636	2.80541	3.28496	3.91541	3.45778	3.48388	3.24219	3.00217	3.15626	3.77868	3.80999	3.60383	3.75706	3.16181	3.2183	3.13556	2.92845
Dr.4864.1.A1_at	saccharopine dehydrogenase a	sccpdha	3.4	0.611382	0.476817	0.156362	0.849807	0.04993	0.02856	0.62569	3.50379	3.55096	3.22155	3.27448	4.01213	3.30186	3.50782	3.41571	3.49747	3.29392	3.52082	4.27137	2.93777	3.07398	3.07454	2.99454
Dr.16577.1.A1_at	wu:fc30h01	wu:fc30h01	7.49	0.448287	0.01311	0.284777	0.056293	0.057536	0.000405	0.625372	7.4639	7.65968	7.63365	7.65295	7.66414	7.4186	7.36976	7.42686	7.2962	7.15702	7.04115	7.02713	7.90626	7.85346	7.59291	7.67035
Dr.14133.1.A1_at	zgc:92463	zgc:92463	8.36	0.134642	0.181941	0.007664	0.996195	0.291416	0.313062	0.624467	8.13537	8.23224	7.59094	8.11089	8.32096	8.56962	8.58124	8.11607	8.54132	8.33272	8.31895	8.40026	8.73806	8.81738	8.29064	8.72122
Dr.12833.1.A1_at	zgc:64213	zgc:64213	3.74	0.898237	0.511188	0.020896	0.607661	0.0354	0.168908	0.623518	3.83903	3.96718	3.79702	4.27014	3.67504	4.10564	4.46461	3.4281	3.56795	3.70027	3.72457	3.93085	3.16588	3.448	3.50822	3.2572
Dr.20450.1.A1_at			3.1	0.646634	0.729898	0.002367	0.974437	0.009119	0.009121	0.622509	3.09898	3.33216	3.44944	3.32698	3.38455	3.32911	2.9204	3.14272	3.30259	2.87158	3.25204	3.40277	2.62719	2.69502	2.78202	2.61329
DrAffx.1.56.S1_at	spleen focus forming virus (SFFV) proviral integration oncogene spi1	spi1	5.13	0.158463	0.019819	0.004092	0.247648	0.142639	0.950935	0.621855	5.39517	5.22132	5.80638	5.6439	5.10609	5.08578	5.20562	5.38252	4.9943	4.99156	4.89618	4.76969	4.9565	5.17809	4.85065	4.5941
Dr.12138.1.S1_at	exostoses (multiple) 1a	ext1a	5.76	0.340663	0.466096	0.001779	0.945726	0.022258	0.0192	0.621763	5.37982	5.25427	5.87796	5.52793	5.45476	5.72101	5.83411	5.82056	5.7712	5.65164	5.64522	5.66798	6.12497	6.23721	6.05855	6.10629
Dr.18936.1.S1_at	isochorismatase domain containing 2	isoc2	5.73	0.566496	0.782769	0.084909	0.869292	0.022258	0.047001	0.620682	5.72963	5.81982	6.05152	5.45548	6.12162	5.84971	5.92317	5.89815	5.46405	5.49813	6.16398	6.36727	5.26007	5.42141	5.30812	5.32032
Dr.4416.1.A1_at	tubulin, beta 5	tubb5	9.08	0.00984	0.020198	0.001431	0.89765	0.765716	0.608536	0.619668	8.80992	8.6716	8.36909	8.79103	9.11144	9.2309	9.15192	9.36957	9.38086	9.07029	8.9541	9.29839	9.40788	9.27766	9.16874	9.26603
Dr.10237.1.A1_at	wu:fc14c10	wu:fc14c10	7.49	0.917045	0.229732	0.008015	0.246789	0.012617	0.254193	0.61923	7.43001	7.46673	6.70006	7.3529	7.50428	7.44521	6.98703	7.15073	7.59758	7.51903	7.5985	7.62154	7.81588	7.92618	7.75381	7.93074
Dr.4845.1.A1_at	v-myc myelocytomatosis viral related oncogene, neuroblastoma derived (avian)	mycn	5.02	0.880144	0.34754	0.0437	0.422927	0.079101	0.495734	0.619118	4.96672	4.64783	4.28792	5.1158	5.18194	4.96677	4.49144	4.6431	5.37042	5.15883	4.79716	5.21979	5.89105	5.38064	5.06759	5.15547
Dr.24262.1.A1_at	pleckstrin homology domain containing, family H (with MyTH4 domain) member 1	plekhh1	4.75	0.738649	0.829886	0.007263	0.962828	0.021236	0.019662	0.618649	4.44979	4.64867	4.82163	4.29524	4.30335	4.67338	4.62272	4.99694	4.66215	4.56556	4.65457	4.62634	4.92497	5.19369	5.4853	5.08597
Dr.6099.1.S1_at	scinderin like b	scinlb	6.18	0.127158	0.295027	0.018164	0.815097	0.555556	0.337089	0.618537	6.85911	6.1861	6.55527	6.53924	5.85752	5.92771	6.58991	5.96965	5.86624	6.51365	6.32774	6.032	5.80158	5.93092	5.9602	5.97287
Dr.15059.2.S1_at			7.35	0.325876	0.915784	0.309546	0.456506	0.038184	0.278878	0.618091	7.02818	7.22923	7.63966	7.42424	7.64261	8.02549	7.05065	7.9258	7.18677	7.27211	7.26631	7.80692	6.91874	6.89043	7.08169	7.28132
Dr.10489.1.S1_at	slit (Drosophila) homolog 2	slit2	5.81	0.125857	0.844762	0.068189	0.233546	0.001681	0.047024	0.617917	5.89989	5.80777	5.91996	5.57932	6.16251	6.10378	6.11143	6.05505	6.11291	5.74571	5.70558	5.85795	5.44071	5.6886	5.62429	5.20749
Dr.3768.1.A1_at	transmembrane protein 129	tmem129	3.7	0.547591	0.766797	0.008217	0.338947	0.001797	0.028398	0.617669	3.52288	3.83051	3.42767	3.56614	3.58236	3.42628	3.38962	3.42993	3.91636	3.70664	3.59184	3.44595	4.33624	3.92297	4.02263	4.01705
Dr.12817.1.A1_at	si:rp71-39b20.7	si:rp71-39b20.7	5.35	0.369336	0.823268	0.2783	0.612291	0.040608	0.185624	0.616954	5.216	5.04519	5.6911	5.34718	5.75561	6.03471	4.98901	5.75147	5.36491	5.64616	5.2942	5.40469	4.71741	5.02711	4.91725	5.4012
Dr.17686.1.A1_at			5.46	0.376522	0.67379	0.060754	0.784577	0.007303	0.022253	0.615587	5.36846	5.19717	5.93987	5.2823	5.0472	5.20939	5.34794	5.29645	5.07832	5.29338	5.55831	5.34389	5.72992	5.83525	5.79934	5.9988
Dr.16838.1.A1_at	ATPase, Ca++ transporting, cardiac muscle, slow twitch 2a	atp2a2a	6.21	0.100273	0.290568	0.532116	0.008085	0.217146	0.05545	0.614222	6.34535	5.96023	6.12367	6.18667	6.49495	6.55812	6.61847	6.37047	5.97498	5.53712	5.81595	6.25707	6.23514	6.24483	6.32277	6.28748
Dr.2828.1.A1_at	cysteine conjugate-beta lyase; cytoplasmic (glutamine transaminase K, kyneurenine aminotransferase)	ccbl1	5.23	0.041025	0.394723	0.981669	0.004605	0.022371	0.283907	0.613511	5.38441	5.40291	5.20878	5.17055	4.99628	4.70299	4.81493	4.98203	5.6434	5.71654	5.26159	5.32874	5.33409	5.28297	5.09649	5.43324
Dr.8136.1.S1_at	parathyroid hormone 2 receptor	pth2r	4.98	0.181555	0.316565	0.001103	0.913968	0.032735	0.024421	0.613246	4.5929	4.7665	4.66683	4.81061	5.0542	4.9151	4.76346	5.10578	4.99949	4.92239	4.73142	5.05076	5.24489	5.4675	5.49603	5.0814
Dr.7740.1.S1_at	invariant chain-like protein 1	iclp1	10.83	0.122802	0.190282	0.004744	0.968106	0.225173	0.20928	0.612513	10.8108	11.0206	11.3881	11.4052	10.9793	10.7587	10.7576	10.6926	10.9696	10.9867	10.6966	10.6067	10.4924	10.7638	10.4556	10.4629
Dr.14575.1.S1_at			5.82	0.009059	0.73245	0.570291	0.022456	0.000876	0.315822	0.611984	6.09999	5.70023	6.14304	5.86347	5.43786	5.40493	5.64267	5.24288	5.85818	5.83947	5.86847	5.91774	5.96544	5.96307	6.08493	6.16284
Dr.12928.1.A1_at	zgc:153442	zgc:153442	6.85	0.785208	0.645839	0.024326	0.426988	0.012249	0.120859	0.611392	6.80579	7.14942	6.99483	7.05798	7.24028	6.90362	7.16317	7.03943	7.29901	6.35821	6.95421	6.79955	6.26946	6.45154	6.53727	6.64266
Dr.15173.1.S1_at	wu:fa20g08	wu:fa20g08	4.87	0.693599	0.074841	0.005072	0.021519	0.001832	0.527846	0.611291	5.07235	5.00162	5.11495	5.11086	5.12252	5.0192	5.38452	5.12917	4.62902	4.84285	4.5254	4.7155	4.76568	4.47482	4.73427	4.23548
Dr.8950.1.A1_at			6.46	0.566496	0.645375	0.019993	0.270106	0.004841	0.101303	0.611264	6.38078	6.4423	6.07705	6.49396	6.31734	6.17722	6.20764	6.12995	6.36212	6.63112	6.33337	6.58237	6.95486	6.6861	6.48151	7.15473
Dr.24954.1.A1_at	heterogeneous nuclear ribonucleoprotein A0	hnrnpa0	7.64	0.034521	0.123894	0.013172	0.710543	0.967702	0.608536	0.611148	7.39855	7.32095	6.67195	7.47951	8.02493	7.82542	7.81503	7.5943	7.85171	7.84411	7.3676	7.6751	8.02772	7.78868	7.79244	7.70671
Dr.13011.1.A1_at	zgc:101723	zgc:101723	5.29	0.003119	0.133964	0.090717	0.104537	0.030833	0.842453	0.610661	4.9168	5.0539	4.90366	5.09692	5.68608	5.80111	5.40523	5.52151	5.24045	5.28608	5.13618	5.51027	5.34304	5.07687	5.26989	5.31867
Dr.10523.1.A1_at	ubiquitin specific peptidase 36	usp36	5.71	0.025483	0.836607	0.628913	0.049406	0.003737	0.463231	0.610492	5.69062	5.85669	5.94117	5.82386	5.03392	5.36155	5.52218	5.33696	6.04143	5.79745	5.53269	5.69368	5.88872	6.05379	6.09868	5.65538
Dr.3664.2.A1_at	zgc:103627	zgc:103627	3.05	0.027072	0.035867	0.071999	0.975501	0.402789	0.37993	0.60993	3.49111	3.2938	3.45182	3.55924	2.77205	3.01721	2.96074	2.66615	2.84972	2.67995	2.87981	2.94677	2.81759	3.60617	2.74265	3.05272
Dr.11716.2.A1_at	synaptophysin b	sypb	10.11	0.447112	0.206017	0.019993	0.03476	0.003122	0.522267	0.609306	9.97517	10.082	9.65537	10.1464	9.45169	9.95147	9.94566	9.83769	10.3771	10.0922	10.3625	10.2485	10.3431	10.3555	10.5302	10.3949
Dr.23549.1.A1_at	wu:fk90b02	wu:fk90b02	6.22	0.134715	0.00417	0.065405	0.08693	0.947161	0.059968	0.608938	5.9326	5.85685	5.84896	6.07171	6.30859	6.29551	6.11167	6.09505	6.39476	6.86618	6.47668	6.40825	6.16817	6.11539	6.2328	6.35636
Dr.17695.1.A1_at	relaxin/insulin-like family peptide receptor 2	rxfp2	4.35	0.202106	0.006636	0.086405	0.084591	0.864392	0.076248	0.607808	4.17278	4.06075	4.05921	3.94708	4.2411	4.21742	4.54352	4.23093	4.67395	4.35034	4.86201	4.78476	4.17147	4.3471	4.50855	4.36135
Dr.15940.1.A1_at	hypothetical LOC569097	LOC569097	5.18	0.628588	0.496964	0.04823	0.205068	0.014609	0.342033	0.606788	5.05496	4.80654	5.45644	4.85829	4.92791	4.90062	4.83121	4.93999	5.44084	5.20545	5.50889	4.89404	5.27573	5.30709	5.79374	5.65033
Dr.5195.1.A1_at	apolipoprotein L, 1	apol1	5.93	0.40273	0.509801	0.014437	0.121231	0.001832	0.124662	0.606145	5.65051	5.68795	6.0687	5.88132	5.62676	5.4931	5.72849	5.75743	6.00497	5.94453	6.03038	5.93031	6.58864	6.17707	6.09124	6.17341
Dr.24919.1.A1_s_at	Leo1, Paf1/RNA polymerase II complex component, homolog (S. cerevisiae)	leo1	8.3	0.493079	0.604183	0.042285	0.959509	0.249852	0.222451	0.605855	8.2021	7.9251	7.59002	8.41088	8.34992	8.06858	8.18633	8.51233	7.83004	8.04306	8.50142	8.61335	8.34376	8.38666	8.89071	8.93039
Dr.3518.1.A1_at	zgc:77551	zgc:77551	6.59	0.164478	0.989764	0.007849	0.197654	0.000275	0.009715	0.601659	6.58844	6.56595	6.80228	6.55135	6.70388	6.77966	6.94074	6.95238	6.65408	6.65129	6.65664	6.55805	6.15421	6.178	6.19363	6.4442
Dr.1368.7.S1_at	transmembrane protein 30A	tmem30a	8.56	0.056695	0.021958	0.007623	0.605077	0.611113	0.925841	0.600604	8.24346	8.14353	7.76449	8.43853	8.91759	8.55661	8.40732	8.5317	8.91451	8.73868	8.52127	8.81797	8.6359	8.76291	8.68899	8.79843
Dr.23003.1.A1_at	paraspeckle component 1	pspc1	4.47	0.80388	0.295027	0.007263	0.417158	0.016856	0.162995	0.600554	4.38846	4.38479	3.75885	4.39893	4.43803	4.52236	4.22187	4.03245	4.6224	4.52851	4.42121	4.51609	4.92444	4.99066	4.74563	4.67252
Dr.13336.2.S1_a_at			7.37	0.383472	0.264102	0.001972	0.786346	0.020371	0.058402	0.600208	7.15716	7.31575	6.81683	7.14979	7.22551	7.16608	7.17912	7.58164	7.2743	7.34369	7.46758	7.36796	7.60272	7.63935	7.89351	7.70478
Dr.18903.1.A1_at			2.81	0.833995	0.093805	0.234926	0.129266	0.160781	0.00373	0.600102	2.81045	2.5172	2.71846	2.95831	2.75381	2.78754	2.86893	2.80314	2.92455	3.01847	3.06664	3.55384	2.52609	2.58533	2.61756	2.43411
Dr.11140.1.A1_at	zgc:113265	zgc:113265	4.43	0.00485	0.132181	0.115408	0.159593	0.041491	0.757557	0.59981	4.69835	4.69183	4.73711	4.74215	3.93631	4.05175	4.20388	4.27826	4.50732	4.31499	4.62241	4.15802	4.39177	4.57765	4.61481	4.27344
Dr.20571.1.S1_at	hydroxysteroid (17-beta) dehydrogenase 12b	hsd17b12b	5.84	0.112494	0.166382	0.011959	0.978671	0.483683	0.462084	0.599012	5.75316	5.60992	5.04741	5.50614	5.85386	5.81505	5.97609	5.96011	6.20554	5.58734	5.70125	6.05946	6.05039	6.02816	6.33463	5.89949
Dr.10050.1.A1_at	adiponectin receptor 2	adipor2	6.84	0.043182	0.176375	0.000932	0.646841	0.167187	0.050265	0.598376	7.26755	7.12482	7.08116	7.15169	6.63041	6.67112	6.88235	6.9397	6.87855	6.94181	6.91791	6.79292	6.32875	6.67109	6.79387	6.43802
Dr.5690.1.S1_at	wu:fc59b06	wu:fc59b06	4.84	0.092756	0.865428	0.008007	0.16438	0.441946	0.0192	0.597797	4.55903	4.38876	4.51864	4.80454	4.74128	5.03788	5.16736	5.00358	4.90716	4.48714	4.26182	4.85077	5.03081	5.40442	5.0855	5.14142
Dr.12878.1.S1_at	O-linked N-acetylglucosamine (GlcNAc) transferase (UDP-N-acetylglucosamine:polypeptide-N-acetylglucosaminyl transferase) like	ogtl	7.6	0.02502	0.37186	0.144311	0.210679	0.213587	0.861285	0.597723	7.40667	7.03521	7.36319	7.40728	8.20562	7.68647	7.90628	7.80487	7.9301	7.4031	7.48427	7.44028	7.84527	7.74232	7.58143	7.29731
Dr.16938.1.A1_at			5.23	0.001846	0.015409	0.512434	0.426212	0.001958	0.021941	0.597643	5.43351	5.42824	5.43786	5.75616	4.99693	4.9255	4.91378	4.82899	5.21145	5.04389	4.90768	5.08939	5.43195	5.41244	5.27458	5.55424
Dr.17101.1.S1_at	kelch domain containing 10	klhdc10	4.83	0.037505	0.162951	0.01193	0.63549	0.917442	0.472908	0.597496	4.85823	4.08473	4.06973	4.74518	5.2294	5.00016	4.87911	4.90784	4.82338	4.73781	4.86726	4.97972	5.05106	4.95525	5.11125	5.03029
DrAffx.2.81.A1_at	cytochrome P450, family 51	cyp51	5.36	0.02153	0.37186	0.625602	0.182257	0.027291	0.556769	0.596763	5.12861	5.0077	5.20929	5.13289	5.4765	5.55403	6.00349	5.83151	5.40719	5.06806	5.45869	5.55297	5.037	5.14207	5.62029	5.11036
Dr.723.1.A1_at	cappuccino homolog (mouse)	cno	5.03	0.796581	0.672201	0.001364	0.885722	0.003122	0.006458	0.596538	4.99682	4.94162	4.72367	4.70718	5.12911	4.93938	4.68692	4.84285	5.04721	5.01829	4.97267	4.72936	5.54779	5.37494	5.30814	5.52458
Dr.7111.1.S1_a_at	similar to Probable RNA-dependent helicase p72 (DEAD-box protein p72) (DEAD-box protein 17)	LOC556764	6.47	0.039019	0.446173	0.142684	0.243062	0.335904	0.743837	0.595897	6.29493	6.45439	5.94853	6.00903	6.96458	6.78044	6.83173	6.51371	6.73675	6.33074	6.13905	6.49386	6.8252	6.7132	6.42269	6.13675
Dr.23983.1.A1_at	zgc:66475	zgc:66475	5.09	0.02966	0.073369	0.038764	0.861352	0.649451	0.866393	0.595846	4.9337	4.88856	4.26423	4.66693	5.59959	5.23767	5.11993	5.17962	5.24665	5.44072	4.97951	5.1938	5.0716	5.13301	4.98637	5.45989
Dr.20800.1.A1_at	apelin receptor a	aplnra	6.96	0.579689	0.381536	0.02471	0.129109	0.119787	0.002596	0.595673	6.88316	7.14779	7.01461	7.09794	6.61161	7.05318	7.22512	6.77633	7.2735	7.11263	7.18999	7.37082	6.62388	6.70437	6.67765	6.55835
Dr.21747.1.A1_at	si:dkey-94n12.4	si:dkey-94n12.4	4.54	0.296575	0.11539	0.936291	0.009724	0.210239	0.069513	0.59565	4.34493	4.60237	4.94496	4.44329	4.98393	4.6379	4.74287	4.86058	4.0898	4.28889	4.30127	4.16271	4.33945	4.69895	4.56659	4.65932
Dr.8094.1.S1_at	semaphorin 4e	sema4e	4.8	0.160617	0.273106	0.003605	0.928696	0.122995	0.096547	0.59522	5.11123	4.98926	5.33886	4.91956	4.65384	4.65292	4.92524	4.92841	4.89865	4.61989	4.89359	4.87768	4.15553	4.61327	4.66699	4.54225
Dr.9220.1.S1_at	MAK16 homolog (S. cerevisiae)	mak16	5.08	0.826538	0.526401	0.062522	0.345226	0.133683	0.01268	0.594734	4.68612	5.49456	4.99428	4.88195	5.18628	5.03496	4.87694	5.22223	5.04388	4.85431	4.87069	4.51996	5.46242	5.46712	5.31988	5.41837
Dr.14617.1.S1_at	desmocollin 2 like	dsc2l	4.41	0.612322	0.058628	0.977686	0.141651	0.595357	0.025258	0.594618	3.97588	4.31275	4.44161	4.15723	4.33617	4.2727	4.50851	4.39609	4.46359	5.41207	4.88524	4.50504	4.27656	4.10652	4.35499	4.18358
Dr.19446.2.S1_a_at	l-isoaspartyl protein carboxyl methyltransferase	pcmt	5.32	0.068058	0.754423	0.018798	0.167531	0.840422	0.066204	0.594317	5.2709	4.98036	4.9939	4.781	6.01893	4.95565	5.49703	5.67269	5.17018	5.25161	5.12667	4.94001	5.65157	5.58574	5.66492	5.50119
Dr.17261.1.A1_at	zgc:194152	zgc:194152	4.07	0.048653	0.005348	0.000152	0.28061	0.019794	0.304232	0.593886	4.49422	4.41461	4.4669	4.22764	4.1789	4.06822	4.20582	3.9912	3.87795	4.00242	4.02864	3.87542	3.80691	3.8494	3.82943	3.74209
Dr.13907.1.A1_at			5.12	0.099714	0.149151	0.002898	0.974736	5.5e-05	7.4e-05	0.593725	5.14429	5.10411	5.21866	5.0527	4.84111	4.89358	4.94076	4.96701	4.81458	4.93584	5.00042	4.92365	5.4192	5.55127	5.44817	5.59871
Dr.17161.1.A1_at	similar to citron	LOC569144	4.41	0.017429	0.273106	0.269645	0.214047	0.000616	0.020051	0.591519	4.28416	4.29678	4.24299	4.34837	4.80731	4.68522	4.60646	4.80626	4.57707	4.44807	4.29673	4.6918	3.96214	4.28526	4.242	4.04977
Dr.6501.1.S1_at	sb:cb825	sb:cb825	6.62	0.114001	0.906626	0.332309	0.092614	0.009326	0.514262	0.591397	6.79307	6.60062	6.74009	6.48757	6.21845	6.09798	6.49189	6.25406	6.90447	6.75372	6.68927	6.44865	7.04619	7.01961	6.97574	6.38644
Dr.3233.1.A1_at	wu:fc35d04	wu:fc35d04	4.89	0.756057	0.18417	0.231627	0.290084	0.124967	0.009013	0.590336	4.81217	5.22197	4.64232	5.08724	5.00214	4.94335	4.7236	4.75738	4.45565	4.57498	4.5956	4.73102	5.20758	5.26107	4.81983	5.43011
Dr.9553.1.A1_at	novel protein similar to vertebrate leucine-zipper-like transcription regulator 1 (LZTR1)	DKEY-98F17.2	7.1	0.063392	0.017877	0.000204	0.503336	0.021763	0.149385	0.589048	6.82746	6.68898	6.75279	6.85436	7.1314	7.1239	6.99482	6.99646	7.4014	7.07492	7.12246	7.09854	7.40211	7.40782	7.38783	7.28202
Dr.12948.1.A1_at			5.71	0.940982	0.37186	0.005734	0.293353	0.005118	0.093645	0.587595	5.92529	6.00244	5.97729	5.69737	5.6378	6.00318	6.16094	5.88467	5.76172	5.6642	5.80186	5.46615	5.22862	5.39021	5.61633	5.10105
Dr.6818.1.S1_at	myelin protein zero	mpz	11.44	0.00512	0.009037	0.003654	0.928014	0.740137	0.860362	0.587353	11.1974	11.1993	10.8124	10.8908	11.7907	11.4967	11.4902	11.6718	11.7883	11.4137	11.5802	11.5526	11.5484	11.6239	11.5314	11.4755
Dr.4048.1.S1_at	cathepsin K	ctsk	5.41	0.062605	0.273246	0.010836	0.571282	0.69648	0.252847	0.586747	5.72046	5.50399	5.89807	5.89544	5.14965	5.19145	5.49489	5.24858	5.28238	5.94169	5.23608	5.29934	5.279	4.92277	5.23501	5.23419
Dr.19691.1.A1_at	zgc:123349	zgc:123349	5.29	0.056177	0.081357	0.005927	0.98811	0.541062	0.533676	0.585618	5.52919	5.94736	5.71822	5.44965	5.30342	5.29581	5.00452	5.2452	5.4151	4.89272	5.44747	5.11651	5.19076	5.08161	5.13463	4.89493
Dr.5429.1.S1_at	si:dkey-15h8.11	si:dkey-15h8.11	3.44	0.695364	0.37598	0.001761	0.637476	0.005655	0.027869	0.585593	3.01818	3.39237	3.50768	2.96833	3.31123	3.24908	3.2659	3.39867	3.52444	3.2995	3.4242	3.41825	3.85053	3.78322	3.68637	3.90881
Dr.5630.1.S1_at	zgc:55429	zgc:55429	7.35	0.351933	0.631072	0.234781	0.146293	0.03035	0.691658	0.585481	7.57391	7.22603	7.47003	7.32166	7.64101	7.66043	7.68396	7.74363	7.43891	6.90838	7.27558	7.26216	7.359	7.17055	7.44409	6.41347
Dr.13426.1.S1_at	RER1 retention in endoplasmic reticulum 1 homolog (S. cerevisiae)	rer1	6.36	0.201325	0.114047	0.000234	0.69445	0.005201	0.021182	0.585415	6.09891	6.10882	5.96444	6.21119	6.28635	6.39353	6.37575	6.08195	6.32684	6.31013	6.3257	6.47216	6.62603	6.64748	6.68414	6.76738
Dr.15979.2.A1_a_at	zgc:171428	zgc:171428	4.63	0.020802	0.814774	0.135283	0.010125	0.182694	0.084996	0.584898	4.47207	4.86417	5.24387	4.66723	4.35361	4.29617	4.24271	4.28255	4.89317	4.78905	4.98802	4.8444	4.50717	4.62921	4.58319	4.46194
Dr.9411.1.A1_a_at	zgc:158179	zgc:158179	5.17	0.135315	0.769333	0.512237	0.076785	0.022917	0.87175	0.58463	5.43772	4.98276	4.78899	5.3319	5.66407	5.48347	5.74448	5.33396	4.93928	4.66062	5.0761	5.42811	4.9751	5.18373	4.98059	4.74804
Dr.13853.1.S1_at			5.99	0.184931	0.395847	0.014119	0.820767	0.000583	0.001553	0.584475	5.85619	6.10251	6.04664	5.96869	5.6874	5.87963	5.74738	5.78864	5.5983	5.86744	5.91907	5.93581	6.2948	6.35739	6.54658	6.24219
Dr.11372.1.A1_at	similar to RNA binding motif protein 10 like (57.9 kD) (4N366)	LOC565404	9.82	0.18002	0.30503	0.987597	0.018142	0.131306	0.216414	0.583807	9.76471	9.86587	9.66063	10.0041	9.92629	9.31723	9.26343	9.54551	9.87682	10.1865	10.0438	10.2806	9.74395	9.68983	9.88	9.99662
Dr.22802.2.A1_at	emerin (Emery-Dreifuss muscular dystrophy)	emd	6.15	0.463485	0.989486	0.004544	0.491595	0.034498	0.005756	0.582987	6.14937	5.95654	5.59601	6.14347	6.26192	6.13515	6.03205	6.07964	6.20467	5.80101	5.741	6.08135	6.58119	6.64303	6.43203	6.50372
Dr.25935.1.A1_at			5.34	0.154783	0.884652	0.53402	0.260678	0.02938	0.433054	0.582668	5.33087	5.53356	5.20763	5.60629	4.83064	5.05587	5.20358	4.91174	5.67397	5.5678	5.49293	4.69336	5.36167	5.57277	5.67795	5.72011
Dr.16542.1.A1_at	glutamate-rich WD repeat containing 1	grwd1	5.74	0.813662	0.076672	0.828141	0.109486	0.624109	0.019836	0.582522	5.46952	5.62507	5.4671	5.84489	5.21991	5.84197	5.91068	5.73118	6.32728	6.20081	6.2155	5.7665	5.41711	5.55636	5.80302	5.40351
Dr.17051.1.A1_at	ATPase, Ca++ transporting, plasma membrane 4	atp2b4	8.77	0.476107	0.526401	0.189717	0.990452	0.039331	0.043452	0.582371	8.66996	8.77345	9.06167	8.6965	8.1033	8.53484	8.91151	8.7241	8.86008	8.6111	8.70961	8.07187	9.12768	9.31131	9.32176	8.8214
Dr.12534.1.A1_at			6.85	0.721087	0.224302	0.008866	0.378404	0.028144	0.280905	0.582177	6.69968	6.82462	6.25282	6.59007	6.82985	6.78808	6.54013	6.60636	6.85854	7.06076	6.85482	6.93236	7.16949	7.59007	7.04832	6.88802
Dr.17885.1.S1_at			7.35	0.535417	0.431821	0.038444	0.86831	0.204408	0.351662	0.581566	7.2671	7.45925	6.587	7.0033	7.6572	7.32531	6.93462	7.25381	7.63403	7.4346	7.15696	7.27205	7.97079	7.80626	7.49387	7.37201
Dr.20441.1.A1_at	wu:fj68e05	wu:fj68e05	5.06	0.851506	0.012244	0.00102	0.015195	0.001867	0.663649	0.581333	4.93428	4.75613	4.56155	4.84748	4.79753	4.88769	4.72761	4.84732	5.33174	5.14436	5.47554	5.15139	5.53363	5.34003	5.19534	5.35576
Dr.2974.1.A1_at	DENN/MADD domain containing 5B	dennd5b	8.75	0.185408	0.677398	0.086103	0.485679	0.003882	0.033086	0.581214	9.07635	8.75258	8.52261	8.71805	8.6756	8.45979	8.26301	8.57106	8.54427	8.61255	8.63737	8.84023	9.14695	9.13146	8.84832	9.16758
Dr.9166.1.A1_at	basic leucine zipper nuclear factor 1	blzf1	6.43	0.089384	0.271054	0.028964	0.006061	0.000409	0.494235	0.580627	6.49099	6.45329	6.20089	6.34984	6.08654	5.97876	6.30838	6.02107	6.60802	6.52832	6.55877	6.59407	6.60927	6.60183	6.83689	6.66926
Dr.22625.1.A1_at	ATPase family, AAA domain containing 4a	atad4a	3.15	0.581613	0.50692	0.004469	0.905781	0.022798	0.042051	0.58057	2.82558	2.88722	3.00691	2.99135	3.17915	2.85938	3.20991	2.98265	3.2256	3.29481	2.80269	3.07462	3.41589	3.51911	3.27947	3.81886
Dr.3082.1.A1_at			8.61	0.189038	0.343255	0.971574	0.023857	0.132836	0.265913	0.580561	8.6794	8.66321	8.29134	8.74902	9.00755	8.93975	8.8296	8.87006	8.23403	8.08122	8.27795	8.73151	8.32459	8.47871	8.83719	8.70505
Dr.18394.1.A1_at			3.08	0.066074	0.013613	0.046856	0.425492	0.892687	0.266051	0.58052	3.6424	3.18969	3.59192	3.24091	2.74994	3.18737	2.9178	3.23148	2.87564	2.74041	2.79689	2.9299	3.02402	3.14173	2.94455	3.11139
Dr.25519.1.S1_at	ral guanine nucleotide dissociation stimulator-like 1	rgl1	3.78	0.422752	0.545735	0.014648	0.141651	0.001991	0.109972	0.580487	3.60483	3.84522	3.46343	3.79507	3.68137	3.65783	3.33553	3.39654	4.00465	3.83404	3.71289	3.71424	4.26469	4.00839	4.10001	4.02014
Dr.8747.1.A1_at	wu:fc16h10	wu:fc16h10	7.12	0.755212	0.058628	0.941375	0.094896	0.799459	0.028107	0.580339	7.38156	7.06707	7.0816	7.6579	7.53411	6.97733	7.21642	7.06757	6.59537	6.74874	6.54772	6.97494	7.08347	7.06026	7.36515	7.59308
Dr.5841.1.S1_at	RNA binding motif protein 45	rbm45	6.7	0.501617	0.045843	0.26352	0.142419	0.83379	0.154064	0.579019	6.55415	6.61391	6.02257	6.58669	6.94952	6.78588	6.39095	6.3773	6.817	7.10533	7.01644	7.15464	6.87529	6.6467	6.53731	6.68864
Dr.21190.1.A1_at	wu:fb92d10	wu:fb92d10	5.12	0.579324	0.265058	0.008304	0.571282	0.042582	0.21644	0.578733	4.99755	4.91007	4.67148	4.88769	4.93467	4.96386	5.33635	4.8069	4.8333	5.08552	5.54237	5.21817	5.4637	5.39976	5.31929	5.59897
Dr.17483.1.A1_at	similar to ependymin	LOC100004001	3.74	0.151413	0.517118	0.064242	0.036998	0.002034	0.399172	0.578084	3.72082	3.44663	3.98581	3.98688	4.16229	3.89498	4.08236	4.09643	3.49625	3.70526	3.6208	3.7246	3.50536	3.40301	3.454	3.56135
Dr.10011.1.A1_at	DCN1, defective in cullin neddylation 1, domain containing 2 (S. cerevisiae)	dcun1d2	6.26	0.062711	0.125578	0.001087	0.894368	0.132014	0.09144	0.57755	5.96929	6.0024	5.80642	6.03456	6.45095	6.43083	6.23243	6.05498	6.34288	6.1771	6.08001	6.42064	6.63407	6.52113	6.43691	6.53077
Dr.15371.1.A1_at	atlastin 3	atl3	5.68	0.525014	0.479071	0.015496	0.15411	0.093354	0.002547	0.576737	5.86393	5.75232	5.79094	5.70104	5.60206	5.60715	5.76252	5.61728	5.9173	6.23257	5.88446	5.71468	5.41154	5.2691	5.15485	5.60656
Dr.741.1.S1_at	collagen, type V, alpha 2-like	col5a2l	5.56	0.575967	0.199015	0.11004	0.451651	0.029977	0.004303	0.576438	5.5847	5.58972	5.32269	5.59341	5.6071	5.73796	5.66434	5.57931	5.86507	6.06135	5.86118	5.49533	5.3055	5.20719	5.00166	5.46283
Dr.17041.1.A1_at			3.94	0.604914	0.114528	0.157374	0.027945	0.518004	0.003	0.576339	3.75489	4.10075	3.85872	4.04388	3.76639	3.63745	3.9789	3.9327	4.1666	4.27412	4.11668	4.57456	3.69136	3.77538	3.77434	3.58553
Dr.9682.1.A1_at	zgc:172053	zgc:172053	4.43	0.05584	0.060132	0.018323	0.93838	0.905966	0.991657	0.576172	4.7365	4.92846	4.41717	5.31243	4.03342	4.26009	4.44657	4.50345	3.98446	4.4693	4.32069	4.32838	4.21957	4.28374	4.41941	4.16715
Dr.11850.1.S2_at	SRY-box containing gene 9b	sox9b	7.49	0.088257	0.540151	0.005224	0.358851	0.345839	0.042971	0.576089	7.74596	8.00945	7.73665	7.60389	7.19968	7.11941	7.52691	7.71504	7.75283	7.55318	7.74181	7.39845	7.24311	7.24878	7.21236	7.08735
Dr.23694.1.A1_at	galactokinase 2	galk2	3.88	0.687005	0.023605	0.007476	0.046409	0.026348	0.953797	0.574782	4.02589	4.04084	4.47028	4.20178	3.80335	4.23258	4.19796	4.09412	3.32366	3.83385	3.59686	3.68529	3.49863	3.82061	3.51677	3.67047
Dr.13565.1.A1_at	wu:fc62b05	wu:fc62b05	4.62	0.025481	0.713494	0.507138	0.009322	0.048665	0.264514	0.573893	4.8195	4.69752	4.6748	4.78618	3.961	4.60057	4.14526	4.35784	4.80548	4.86241	4.74364	4.9487	4.67685	4.73964	4.69251	4.39303
Dr.5779.1.S1_at	homeo box B3a	hoxb3a	6.47	0.903747	0.743011	0.057073	0.633829	0.045481	0.192089	0.573669	6.2978	6.81609	6.96831	6.40045	6.65071	6.34365	6.80544	6.88099	6.87116	5.9877	6.57302	6.50246	5.91298	6.3361	6.22804	5.909
Dr.24163.1.A1_at	wu:fk96h01	wu:fk96h01	3.79	0.025166	0.192501	0.10109	0.425502	0.000321	0.0038	0.573528	3.82399	4.00482	3.776	3.92769	3.34891	3.48281	3.71526	3.54318	3.64836	3.56262	3.75222	3.67113	3.99536	4.14222	4.09643	4.15027
Dr.6670.1.A1_at	transmembrane protein 107	tmem107	3.73	0.027736	0.372939	0.032209	0.229391	0.680608	0.374029	0.573426	3.89566	4.3919	3.76798	4.17787	3.66325	3.70265	3.29106	3.28274	4.01653	3.65359	3.91181	3.63078	3.80477	3.50749	3.47235	3.58024
Dr.26469.1.S1_at	sp4 transcription factor	sp4	6.59	0.706495	0.427781	0.020896	0.201012	0.008022	0.225801	0.573417	6.15768	6.4712	6.65444	6.47853	6.40703	6.10341	6.45075	6.40485	6.72297	6.6622	6.31459	6.91409	6.93347	6.79959	6.78593	7.14072
Dr.26330.1.S1_at	guanine nucleotide binding protein (G protein), beta polypeptide 1, like	gnb1l	9.8	0.965536	0.769963	0.081033	0.821474	0.082965	0.042971	0.573236	9.88239	10.0534	9.60183	9.99906	9.56069	9.94239	9.89043	10.2187	10.1715	9.9603	9.99953	9.87772	9.33813	9.73651	9.77986	8.86157
Dr.4246.1.A1_at	wu:fb69c03	wu:fb69c03	8.12	0.07381	0.544636	0.442676	0.304454	0.007909	0.13133	0.573199	8.12155	7.73366	8.02057	8.16932	8.50314	8.76677	7.98897	8.46792	8.1838	8.12838	8.29543	8.10823	7.75359	7.86663	7.8609	7.95287
Dr.18867.1.S1_at	nucleophosmin/nucleoplasmin, 4	npm4	5.8	0.108825	0.058628	0.03133	0.699104	0.809296	0.844459	0.572904	5.48474	5.0974	5.68381	5.4116	6.06381	5.58629	5.94928	5.83554	5.94545	5.99105	5.58739	6.44529	5.99369	5.89899	6.01759	5.81489
Dr.17358.1.A1_at	wu:fi04c12	wu:fi04c12	4.6	0.853862	0.238019	0.001715	0.139498	0.001034	0.059602	0.569738	4.73973	4.97682	4.6969	4.69502	4.7473	4.95196	4.68926	4.87373	4.61941	4.58001	4.56251	4.41825	4.14632	4.29664	4.46142	4.07891
Dr.13152.1.A1_at	zgc:136380	zgc:136380	7.96	0.12635	0.251928	0.017458	0.008886	0.543013	0.000838	0.569291	7.95959	7.72533	7.77891	7.97335	8.22351	8.17404	7.93147	8.12578	7.80556	7.59891	7.51934	7.64842	8.36892	8.2172	8.09527	8.16801
Dr.24963.1.S1_at	contactin 1a	cntn1a	6.67	0.135572	0.569211	0.716643	0.038729	0.201186	0.276063	0.569131	6.68184	6.57872	6.76363	6.37164	7.18494	6.74919	7.29425	6.723	6.59223	6.22984	6.26901	6.58377	6.73517	6.85752	6.83149	6.32685
Dr.22004.1.A1_at	si:dkey-56d12.4	si:dkey-56d12.4	3.05	0.45051	0.624711	0.003822	0.911074	0.030288	0.022253	0.568783	2.82168	3.01724	2.78299	2.7358	3.02147	3.18452	2.81616	2.98661	3.19133	2.80585	2.93612	2.92309	3.3285	3.65157	3.119	3.53378
Dr.11261.1.A1_at	ataxin 2-binding protein 1	a2bp1	9.29	0.517501	0.356355	0.262271	0.096471	0.815093	0.029806	0.568762	9.39513	9.26755	9.05969	9.27836	9.15987	9.59536	9.45003	9.5727	9.34539	8.94548	9.04234	8.46514	9.44659	9.69412	9.74116	9.19154
Dr.20479.3.S1_at	zgc:158780	zgc:158780	3.66	0.216596	0.804193	0.029019	0.1417	0.001544	0.084578	0.567991	3.80893	3.51673	3.73068	3.763	3.76202	3.89173	3.80141	4.24665	3.66926	3.67531	3.64424	3.58855	3.36219	3.27849	3.27494	3.51424
Dr.25813.1.A1_at	asparagine synthetase	asns	3.61	0.827177	0.388651	0.11881	0.23742	0.240935	0.01403	0.567488	3.63119	3.59104	3.56715	3.79202	3.76224	3.73785	3.45121	3.37509	3.78264	3.87397	3.641	4.25954	3.11842	3.24272	3.68915	3.23691
Dr.22187.1.A1_at			4.51	0.731575	0.529464	0.003957	0.798697	0.011886	0.033821	0.567471	4.50974	5.06089	4.88304	4.41082	4.81044	4.54949	4.57526	4.60105	4.55549	4.61735	4.62136	4.44099	4.2402	4.0676	4.13091	4.1559
Dr.4971.1.A1_at	zgc:158157	zgc:158157	4.72	0.063932	0.361492	0.020952	0.450362	0.898443	0.292214	0.566989	4.45015	4.61213	3.77497	4.67733	5.10088	5.02366	4.77842	4.71117	4.79666	4.63992	4.53446	4.70789	4.95212	5.01779	4.71891	5.09373
Dr.19380.1.S1_at	thymosin, beta	tmsb	7.28	0.018369	0.00417	0.001562	0.494569	0.556385	0.865767	0.566543	6.92848	6.96216	6.85393	6.84322	7.08718	7.50191	7.42387	7.3081	7.32732	7.48501	7.51945	7.52218	7.55799	7.45914	7.21336	7.48644
Dr.19762.1.S1_at	similar to chromosome 14 open reading frame 153	CH211-194H13.2	6.74	0.330198	0.435103	0.002158	0.965978	0.028131	0.026265	0.566406	7.04707	7.10794	6.72629	7.01155	6.83666	6.8936	6.63794	6.77246	6.96914	6.73381	6.68867	6.81042	6.45158	6.44223	6.59541	6.138
Dr.1411.1.S1_at	hemoglobin alpha adult-1	hbaa1	12.37	0.028732	0.055549	0.010926	0.93838	0.977307	0.888561	0.5662	11.9095	11.8449	11.8092	12.2724	12.2777	12.6051	12.5894	12.5924	12.3871	12.1658	12.7509	12.6337	12.7989	12.3512	12.5782	12.3726
Dr.14115.1.S1_at			2.85	0.135315	0.457353	0.004378	0.025331	0.000124	0.049823	0.565794	2.86316	2.81079	2.73659	2.69816	2.57033	2.68345	2.45799	2.58784	3.01688	2.88053	2.85118	2.83383	3.05792	3.22847	3.14215	3.13424
Dr.12968.1.A1_at	NMDA receptor-regulated gene 1b	narg1b	5.38	0.056778	0.679616	0.000796	0.173297	0.106855	0.003648	0.565272	5.13002	5.21611	5.17125	5.04343	5.34849	5.43561	5.58921	5.4896	5.34527	5.1537	5.30114	5.10351	5.6193	5.73631	5.52429	5.94199
Dr.24121.1.A1_at	im:7146988	im:7146988	3.43	0.018471	0.492659	0.568784	0.002831	0.001952	0.78223	0.565268	3.35373	3.4481	3.41136	3.28393	3.62301	3.78182	3.65668	4.14545	3.20319	3.24635	3.24273	3.2536	3.2606	3.25281	3.33856	3.29966
Dr.9878.1.S1_at	ATPase, Na+/K+ transporting, alpha 3b polypeptide	atp1a3b	9.24	0.463991	0.553454	0.171049	0.164012	0.033186	0.67588	0.565195	9.41652	9.1702	9.31165	9.39213	9.42023	9.27659	9.94639	9.54653	9.07465	8.75695	9.23767	9.37744	8.71108	8.95023	9.47926	8.78838
Dr.21282.1.A1_at	wu:fb98h04	wu:fb98h04	3.14	0.015506	0.97056	0.046856	0.013162	0.335897	0.052682	0.565048	3.38896	3.28126	3.47267	3.31166	2.73662	2.80254	2.73832	2.96545	3.79294	3.27877	3.39733	3.03409	2.92558	2.94008	3.0988	3.02937
Dr.20760.1.A1_at			3.67	0.894093	0.99137	0.003904	0.927712	0.00281	0.004986	0.564844	3.32421	3.64033	3.68001	3.54523	3.39595	3.54438	3.48613	3.6313	3.77561	3.56687	3.64614	3.19033	4.07214	4.02693	4.10909	4.10898
Dr.21447.1.A1_at	similar to Uncharacterized protein C08B11.9 (1207-1)	LOC100149721	3.42	0.240145	0.391425	0.00037	0.919295	0.006653	0.005153	0.564686	3.69664	3.83945	3.60174	3.44311	3.43003	3.44009	3.5424	3.46267	3.49863	3.50128	3.4567	3.52114	3.05959	3.04431	3.23799	2.98032
Dr.15382.1.A1_at	wu:fc14a08	wu:fc14a08	6.15	0.901701	0.054334	0.767715	0.028053	0.665899	0.042363	0.564204	6.03479	5.91042	6.09449	5.9969	5.92388	5.94843	6.04884	5.96058	6.44173	6.60735	6.09413	6.99533	6.32207	6.01621	5.9058	6.06823
Dr.24341.1.S1_at	legumain	lgmn	7.73	0.029534	0.368392	0.614331	0.249102	0.043658	0.561291	0.563433	7.72373	7.74396	8.13439	8.24807	7.66924	7.49337	7.0567	7.3771	7.77069	7.65111	7.55664	7.83736	7.95779	7.84037	7.58499	8.01426
Dr.2668.2.A1_at	carbamoyl-phosphate synthetase 2, aspartate transcarbamylase, and dihydroorotase	cad	5.99	0.430319	0.175459	0.476299	0.026978	0.866981	0.022016	0.56295	5.88937	6.26247	5.48563	6.34524	6.3291	6.18635	6.10151	6.15145	5.72352	5.52528	5.67765	5.59017	6.08415	6.19899	6.11193	6.18665
Dr.2652.1.S1_at	DEAD (Asp-Glu-Ala-Asp) box polypeptide 23	ddx23	4.29	0.722636	0.593402	0.009613	0.328629	0.003882	0.06169	0.5629	4.43412	4.43731	4.52637	4.30806	4.3666	4.29818	4.73833	4.63349	4.2395	4.25891	4.47906	4.20443	3.84641	4.20196	4.02042	3.71622
Dr.263.2.S1_x_at	peripherin	prph	5.32	0.013334	0.122967	0.003048	0.380152	0.899197	0.232369	0.56199	4.8967	5.03432	5.03022	4.86404	5.56327	5.46612	5.54678	5.37809	5.49047	4.97718	5.56174	5.15788	5.63714	5.49959	5.56888	5.36762
Dr.24042.1.A1_at	wu:fj17e06	wu:fj17e06	6.29	0.240909	0.387009	0.168103	0.040586	0.012043	0.891691	0.561515	6.21716	6.59325	6.08851	6.5177	6.58906	6.74781	6.57314	6.62933	6.4985	6.03876	5.92185	5.99073	6.049	6.30404	6.14246	5.79779
Dr.18771.1.A1_at			4.61	0.017974	0.52895	0.228699	0.091459	0.000531	0.053839	0.561508	4.61871	4.87265	4.77195	4.5499	4.42341	4.19041	4.323	4.27222	4.61114	4.42258	4.62785	4.67454	4.86293	4.88791	4.75171	4.95254
Dr.18719.1.A1_at			5.28	0.716041	0.204908	0.03001	0.346522	0.011961	0.001046	0.561298	5.35524	5.34546	5.04774	5.36288	5.29578	5.23686	5.14286	5.1566	4.94744	5.03135	4.90061	5.26737	5.65908	5.47556	5.65308	5.60424
Dr.10345.1.A1_at	wu:fb14a07	wu:fb14a07	5.42	0.343341	0.282297	0.204179	0.038108	0.932748	0.014891	0.561021	5.01837	5.47716	5.54309	5.44667	5.49601	5.92964	5.58305	5.41995	5.0075	5.16708	5.33718	4.77739	5.49701	5.72173	5.77133	5.54316
Dr.12642.1.A1_at			9.06	0.828887	0.813452	0.002841	0.637434	0.001577	0.00791	0.560941	9.01071	8.93125	8.79915	8.98301	8.85316	8.87336	8.7947	9.01779	9.15578	9.01331	8.79773	8.98685	9.21432	9.43027	9.44441	9.69377
Dr.12326.1.A1_s_at	myosin, light chain kinase	mylk	4.32	0.256273	0.608205	0.004469	0.688404	0.083815	0.027575	0.560799	4.18837	4.22063	3.6615	4.27855	4.3977	4.45515	4.17778	4.26515	4.35903	4.15209	4.07625	4.28283	4.73245	4.53578	4.72267	4.60135
Dr.20366.1.A1_at			3.94	0.08518	0.199015	0.003603	0.836316	0.262341	0.152013	0.560768	4.53973	4.04753	4.08145	4.31415	3.92779	3.71546	3.76439	4.1569	4.07157	4.02134	3.84121	3.87411	3.73038	3.59489	3.76974	3.64477
Dr.26366.1.A1_at	FIC domain containing	ficd	3.72	0.983063	0.022567	0.855277	0.015528	0.899197	0.004986	0.560715	3.52934	3.64085	3.64096	3.5732	3.56999	3.48219	3.78841	3.5202	4.22526	4.26884	4.30883	3.67762	3.49512	3.53398	3.65534	3.55324
Dr.12557.1.A1_at	similar to calmodulin-binding transcription activator 1	LOC797322	7.97	0.095955	0.431469	0.796994	0.494569	0.030826	0.210885	0.560297	7.97808	8.17356	8.21584	8.18281	7.09065	7.58248	7.85756	8.06768	8.15107	7.97537	7.7859	7.58254	8.15301	8.33366	8.31643	8.03647
Dr.21691.1.A1_at	wu:fc45e04	wu:fc45e04	6.32	0.240145	0.216933	0.13335	0.016296	0.928565	0.005782	0.560172	6.41648	6.06826	6.53155	6.46577	6.05556	6.11092	5.97028	6.37318	6.60963	6.60906	6.719	6.71978	6.19556	5.93238	6.35926	5.92958
Dr.22382.1.A1_at			4.41	0.611153	0.183653	0.002171	0.398059	0.009505	0.106487	0.559297	4.68965	4.52724	4.64421	4.73231	4.59958	4.62346	4.31724	4.63287	4.50113	4.2077	4.47984	4.28324	4.22927	3.80093	4.14885	4.17719
Dr.14233.1.S1_at	CD82 antigen	cd82	5.04	0.376027	0.990577	0.008519	0.424575	0.00098	0.010559	0.559225	5.14181	5.16629	5.30375	4.79387	5.16112	5.26738	5.26443	5.32438	5.04599	5.18499	5.11855	5.06758	4.5907	4.80625	4.6824	4.70104
Dr.14891.1.S1_at	methylthioadenosine phosphorylase	mtap	7.46	0.390578	0.829886	0.061819	0.629057	0.007958	0.040065	0.55914	7.10951	7.42853	7.60794	7.77711	7.62443	7.81546	7.47206	7.8053	7.54249	7.73164	7.37628	7.53721	7.01134	6.99698	7.25347	7.21891
Dr.26290.1.A1_at	similar to coagulation factor VIII	LOC100147976	3.3	0.461741	0.683523	0.006611	0.864846	0.050089	0.030255	0.556932	3.30443	3.21331	3.74355	3.77194	3.52511	3.30981	3.27034	3.24989	3.25716	3.26203	3.55957	3.50436	2.84505	3.11874	2.96776	2.87396
Dr.12598.1.S1_at	neural cell adhesion molecule 2	ncam2	6.7	0.270351	0.286917	0.325652	0.028431	0.813858	0.027524	0.556275	6.71988	6.69492	6.53011	6.69552	6.72119	6.79687	6.99585	7.1842	6.59527	6.2177	6.32584	6.33419	6.86628	7.15295	6.99984	6.42542
Dr.3337.1.S1_at	establishment of cohesion 1 homolog 2 (S. cerevisiae)	esco2	4.04	0.599073	0.376687	0.004092	0.132227	0.019794	0.000389	0.556213	3.96145	4.0628	3.99367	3.81252	4.00407	3.91363	4.06163	4.19414	3.83045	3.71792	3.91413	3.75935	4.45466	4.38568	4.23987	4.36648
Dr.2634.1.A1_at	si:ch211-142e24.2	si:ch211-142e24.2	4.08	0.314018	0.441449	0.037331	0.069995	0.389749	0.005285	0.556051	4.0314	4.14444	4.49422	4.02684	3.92705	4.19241	3.86478	3.88181	4.52818	4.45506	4.35719	4.09193	3.88743	3.72446	3.85231	3.74396
Dr.12611.1.S1_at	unc-119 homolog 1	unc119.1	4.26	0.378994	0.776814	0.052805	0.672561	0.006297	0.02751	0.555974	4.33259	4.22997	4.0617	4.33292	3.98644	4.10583	4.16592	3.91954	4.42373	4.09331	4.2046	3.911	4.57115	4.69061	4.85326	4.2866
Dr.20347.1.S2_at	proteasome (prosome, macropain) 26S subunit, non-ATPase, 12	psmd12	4.45	0.227754	0.058628	0.542111	0.404074	0.052169	0.006042	0.555663	4.92967	4.45823	4.4579	4.52375	4.01555	4.59999	4.39051	4.3666	4.26416	4.19998	4.04699	4.09025	4.72382	4.71848	4.72596	4.65578
Dr.7467.1.S1_at	serine incorporator 5	serinc5	6.63	0.069253	0.719222	0.551195	0.028053	0.137628	0.293778	0.555419	6.58392	6.75493	6.24907	6.47035	7.16158	7.1028	6.62714	6.94566	6.20241	6.65964	6.15694	6.59651	6.63015	6.69974	6.66238	6.57664
Dr.17711.1.S1_at	receptor tyrosine kinase	ret1	5.06	0.066106	0.697123	0.450829	0.186994	0.007012	0.220441	0.555315	4.87669	4.97077	5.12536	4.87319	5.63686	5.16314	5.51235	5.18302	5.38845	4.75822	5.05792	5.07088	4.81136	4.82636	4.79164	4.84475
Dr.6580.1.A1_at	zgc:85910	zgc:85910	5.61	0.098223	0.517118	0.001812	0.410977	0.126469	0.015698	0.554469	5.48	5.49192	5.19513	5.26874	5.60309	5.84939	5.6975	5.51229	5.57413	5.33745	5.3989	5.68824	6.02994	5.91067	5.76499	5.94808
Dr.18290.1.A1_at	met proto-oncogene (hepatocyte growth factor receptor)	met	4.97	0.078871	0.614785	0.000625	0.271906	0.055332	0.003505	0.554323	5.18079	5.04857	5.40097	5.17337	4.81566	4.89283	5.00246	4.96022	5.11583	5.225	4.94473	5.13149	4.57406	4.71129	4.74498	4.5561
Dr.4800.1.A1_at	wu:fb33f06	wu:fb33f06	7.01	0.028356	0.979863	0.309213	0.027541	0.109235	0.34439	0.554151	7.18679	7.36477	6.81804	7.40231	6.30596	6.83582	6.67755	6.7693	7.31957	7.28615	7.14564	7.05387	7.06503	6.78918	6.92252	7.17136
Dr.14117.1.S1_at	CD2 antigen (cytoplasmic tail) binding protein 2	cd2bp2	7	0.051547	0.242496	0.722384	0.567745	0.011599	0.07008	0.553832	7.12733	7.4588	6.79943	7.34354	6.86214	6.82485	6.66013	6.48273	6.89151	6.61441	6.92982	7.03294	7.36578	7.33592	7.03978	7.30369
Dr.13238.1.A1_at	zgc:92417	zgc:92417	5.7	0.450342	0.698716	0.034665	0.232262	0.005528	0.141104	0.553118	5.61404	5.69825	5.28934	5.85527	5.57367	5.2301	5.45259	5.54135	5.80693	5.82872	5.80161	5.43086	6.06933	5.98893	6.0529	5.89903
Dr.349.1.A1_at	wu:fb72c11	wu:fb72c11	5.18	0.247872	0.162951	0.001696	0.746842	0.031442	0.100466	0.553103	4.95009	4.99674	4.92377	4.82389	5.40449	5.11656	4.89685	5.0983	5.13303	5.2243	5.0627	5.40277	5.48578	5.43857	5.39058	5.59198
Dr.12486.1.S1_at	zgc:92247	zgc:92247	6.47	0.680878	0.754487	0.039732	0.975501	0.014386	0.019314	0.553012	6.30182	6.30618	6.49915	6.56315	6.60048	6.58294	5.85906	6.1718	6.15183	6.1975	6.38742	6.5341	6.73383	6.944	6.87002	6.87848
Dr.13861.1.A1_at			5.57	0.386253	0.701363	0.011905	0.765896	0.119473	0.051044	0.552449	5.33052	5.01406	5.36548	5.70396	5.48316	5.74241	5.65564	5.396	5.494	5.74113	5.18483	5.46359	6.10764	5.76948	5.82297	5.92372
Dr.919.1.A1_at	SAM domain, SH3 domain and nuclear localisation signals, 1a	samsn1a	4.45	0.023139	0.061414	0.010424	0.821095	0.951474	0.826158	0.551465	4.4812	4.61314	5.13251	5.13854	4.19395	4.24846	4.29352	4.4236	4.51792	4.29263	4.44942	4.19824	4.28427	4.40107	4.30891	4.23662
Dr.12134.1.S1_a_at			6.02	0.396926	0.732846	0.148532	0.746664	0.021763	0.069929	0.550678	6.08974	5.67742	6.30371	6.03323	5.58292	5.89587	5.66967	6.03824	6.13068	5.94276	5.65045	5.91326	6.52029	6.61301	6.19063	6.06549
Dr.1484.1.A1_at	si:ch1073-459j12.1	si:ch1073-459j12.1	3.48	0.538356	0.079024	0.976508	0.224062	0.517745	0.038099	0.550349	3.42872	3.1205	3.11972	3.51345	3.56885	3.71185	3.22517	3.41813	3.80068	4.14037	3.96123	3.48151	3.21561	2.97239	3.32741	3.70332
Dr.21636.1.A1_at	wu:fc26h04	wu:fc26h04	5.35	0.438223	0.793398	0.010877	0.280119	0.090502	0.00592	0.54994	5.32418	5.14153	5.27125	5.0823	5.22839	5.4057	5.26119	5.58756	4.98416	5.03541	5.17861	5.33102	5.51357	5.59012	5.60261	6.02266
Dr.6651.1.A1_at	protein inhibitor of activated STAT, 4	pias4	7.65	0.384988	0.483398	0.008318	0.972583	0.000997	0.001367	0.549616	7.66378	7.74276	7.53267	7.77441	7.75758	7.70676	7.97482	7.86659	7.80721	7.90025	7.91091	7.64411	7.29601	7.15982	7.46447	7.18699
Dr.25970.1.A1_at	wu:fj65e07	wu:fj65e07	6.29	0.289531	0.17379	0.004123	0.715962	0.065315	0.206991	0.549281	5.90665	5.88982	5.91131	6.38243	6.25818	6.14788	6.32192	6.22294	6.40397	6.41647	6.30429	6.20696	6.86518	6.44641	6.44443	6.53131
Dr.4926.1.S1_at	pre-B-cell leukemia transcription factor 4	pbx4	7.69	0.020131	0.478624	0.015869	0.002958	0.77055	0.002596	0.549083	7.46657	7.51392	7.42452	7.72734	7.84751	8.02111	8.0356	7.87078	7.27529	7.56791	7.43046	7.305	7.88764	8.05841	7.79313	7.82473
Dr.14266.1.A1_at	wu:fi05c07	wu:fi05c07	8.25	0.027736	0.510218	0.525241	0.151439	0.003045	0.143981	0.549001	8.292	8.47101	8.31679	8.4099	7.94618	7.78735	7.99453	7.99658	8.43305	8.29519	8.31488	7.84683	8.33125	8.55215	8.56606	8.47119
Dr.18181.2.S1_at			3.29	0.044067	0.729936	0.996929	0.017442	0.022917	0.665981	0.548922	3.25459	3.12473	3.29846	3.11338	3.27824	3.95012	3.47225	3.89671	2.98968	3.12358	3.18142	3.10694	3.04366	3.22273	3.20184	3.32681
Dr.13039.1.S1_at	si:dkey-118k5.2	si:dkey-118k5.2	6.29	0.137944	0.239538	0.031174	0.935206	0.691042	0.586849	0.548695	6.63728	6.28134	6.764	6.84129	6.50929	6.38418	5.7239	6.19265	5.97805	6.26311	6.32085	6.40863	6.18441	6.00461	5.78692	6.35319
Dr.15690.1.S1_at	SAFB-like, transcription modulator	sltm	4.74	0.023813	0.851469	0.349708	0.042184	0.071995	0.600718	0.547664	4.70443	4.43842	4.4839	4.55177	5.24647	4.979	5.11173	5.03198	4.90138	4.46967	4.36638	4.67916	4.84782	4.83939	4.88721	4.33249
Dr.6647.1.A1_at	wu:fi12a09	wu:fi12a09	3.88	0.54994	0.166441	0.002417	0.412582	0.013062	0.134815	0.547657	3.72427	3.48981	3.72222	3.61571	3.84497	3.77306	3.47287	3.94139	4.12654	3.81763	3.86158	3.90626	4.2772	4.307	4.1124	4.04604
Dr.18749.1.A1_at			3.06	0.933199	0.986885	0.009841	0.936682	0.008424	0.013682	0.547563	2.84949	3.23307	3.12648	3.52553	3.25584	3.3482	3.11887	3.10998	3.03395	3.31301	3.0132	3.35339	2.57242	2.62101	2.58286	2.86634
Dr.14481.1.S1_a_at			4.22	0.233181	0.952458	0.426306	0.311369	0.037474	0.420688	0.547558	4.38721	4.03782	4.02525	4.58164	4.19136	3.90214	3.72798	3.82774	4.48102	4.45941	4.11521	3.86702	4.86635	4.44466	4.27286	4.25557
Dr.15233.1.A1_at	similar to NOD-like receptor C	LOC566121	5.17	0.415737	0.260146	0.479723	0.736652	0.102096	0.039835	0.547335	5.073	4.97958	5.16087	5.03286	5.14155	5.06421	5.45616	5.55472	5.40476	4.81105	5.64118	5.86719	4.83653	4.9285	4.88357	4.88624
Dr.11201.1.S1_at	tubulin, gamma-like	tubgl	7.73	0.472136	0.329324	0.001213	0.792997	0.008609	0.025102	0.546453	7.59087	7.54378	7.28704	7.64972	7.65369	7.71423	7.72474	7.49003	7.67374	7.58983	7.66306	7.9075	7.94166	8.03907	8.1012	8.17529
Dr.25405.1.A1_at	SRY-box containing gene 19b	sox19b	4.4	0.61976	0.685364	0.010877	0.983539	0.04761	0.049229	0.546417	4.16115	3.97314	4.67662	3.97805	4.25571	4.28107	4.35678	4.40937	4.21852	4.4884	4.23319	4.32663	4.72623	4.83158	4.93059	4.48623
Dr.3806.1.S1_at	zgc:55888	zgc:55888	4.53	0.994866	0.905458	0.051939	0.905781	0.06073	0.043751	0.546415	4.42213	4.48085	4.74998	4.0311	4.52765	4.43778	3.97011	4.75941	4.3488	4.07441	4.72979	4.3174	4.93595	4.78901	4.89554	5.03555
Dr.15054.1.S1_at	retinol binding protein 2a, cellular	rbp2a	5.18	0.580473	0.784508	0.102286	0.38143	0.028338	0.279573	0.546274	5.07162	4.73216	5.24427	5.34263	5.00965	5.07796	4.62532	5.01824	5.05939	5.36678	4.99973	5.36661	5.23962	5.59342	5.23383	5.8494
Dr.9539.1.S1_at	matrix metallopeptidase 23a	mmp23a	6.68	0.171711	0.906485	0.003506	0.271906	0.109427	0.006924	0.54574	6.47717	6.51743	6.46928	6.42409	6.81828	6.88359	6.80978	6.44072	6.30355	6.46595	6.4198	6.83926	6.91732	7.09947	7.01284	7.0413
Dr.1943.1.S1_at	ATP-binding cassette, sub-family E (OABP), member 1	abce1	7.52	0.737415	0.735135	0.009269	0.976527	0.027803	0.036302	0.545434	7.31056	7.45184	7.10827	7.49388	7.33354	7.45556	7.58465	7.34327	7.45192	7.21844	7.35334	7.74454	7.68808	7.67146	8.01496	8.17179
Dr.20483.1.S1_at	zgc:85736	zgc:85736	5.5	0.207764	0.280013	0.000734	0.992233	0.017272	0.019413	0.544871	5.23672	5.21369	5.36902	5.22507	5.44169	5.43867	5.4909	5.46421	5.61631	5.38465	5.33437	5.49206	5.92481	5.98119	5.61873	5.69927
Dr.8111.1.S1_at	semaphorin 3aa	sema3aa	5.36	0.105653	0.699154	0.146763	0.281546	0.003045	0.062031	0.544549	5.24507	5.2474	5.60053	5.16183	5.52178	5.46597	5.9118	5.60185	5.4649	5.35654	5.36817	5.43582	5.04479	5.18332	5.15181	4.94329
Dr.21047.1.S1_at	activin receptor IIb	acvr2b	3.35	0.833995	0.64184	0.072842	0.821929	0.046678	0.024162	0.543982	3.61876	3.19327	3.11904	3.26776	2.90242	3.39081	3.16213	3.48578	3.21495	3.07069	3.30623	3.01543	3.9656	3.70914	3.78933	3.31915
Dr.18800.1.S1_at	cysteine conjugate-beta lyase 2	ccbl2	5.89	0.938899	0.972998	0.011636	0.928014	0.010156	0.017456	0.543651	5.70036	6.11302	5.84891	6.40016	6.04663	6.21878	5.81167	6.07627	5.84781	5.99001	6.12986	6.04738	5.60436	5.41702	5.59138	5.36598
Dr.245.1.A1_at	zgc:92172	zgc:92172	5.41	0.618612	0.625924	0.03155	0.286458	0.009119	0.161443	0.5429	5.17485	5.47907	5.46631	5.07017	5.09057	5.27281	5.09043	5.24899	5.07659	5.32089	5.60174	5.72323	5.63079	5.72447	5.8392	5.67995
Dr.15424.1.S2_at	actin related protein 2/3 complex, subunit 5A	arpc5a	5.21	0.448427	0.240905	0.58318	0.043651	0.786186	0.047849	0.54287	5.32773	5.01618	5.23003	5.29151	5.07116	5.63112	5.56112	5.40776	4.94914	5.07358	4.46753	5.00942	5.42589	5.51077	5.40656	5.02556
Dr.10338.1.S1_at	peptide YYa	pyya	8.5	0.499705	0.8351	0.049884	0.362706	0.279734	0.032429	0.54273	8.40914	8.48301	8.84201	8.86364	8.3277	8.68392	8.467	8.33983	8.5395	8.49044	8.78991	9.08889	8.05811	8.12156	7.95976	8.59838
Dr.16650.1.S1_at	zgc:56305	zgc:56305	6.45	0.040877	0.115089	0.244242	0.803067	0.001706	0.004986	0.542211	6.45861	6.30459	6.379	6.16225	6.94288	6.62503	6.5305	6.68435	6.68763	6.70558	6.428	6.71362	6.24616	6.14034	6.17257	6.05485
Dr.25270.1.S1_at			8.94	0.014816	0.33577	0.32182	0.150652	0.046099	0.817546	0.54211	9.21993	9.3506	9.12672	9.00289	8.93638	8.5079	8.42796	8.65945	9.1515	8.95593	8.91687	8.76526	9.20335	8.95705	8.96881	8.87594
Dr.14738.1.S1_at	zgc:56540	zgc:56540	5.5	0.317032	0.846805	0.17375	0.23097	0.018586	0.357458	0.540827	5.52849	5.54475	5.55645	5.48611	5.76305	5.42972	5.84782	6.08798	5.74124	5.17523	5.32851	5.60275	5.14496	5.15792	5.58367	5.0787
Dr.25155.1.S1_s_at	ba1 globin	ba1	12.62	0.021333	0.053863	0.015348	0.850364	0.808375	0.99234	0.540662	12.378	12.0125	12.2444	12.3541	12.5644	12.9503	12.7599	12.8772	12.6534	12.4446	12.8676	12.9382	12.9374	12.6105	12.8295	12.5365
Dr.12834.1.A1_at	furry homolog-like (Drosophila)	fryl	5.15	0.848372	0.248736	0.420373	0.31421	0.311323	0.030596	0.540513	5.42999	5.41271	5.16703	4.83579	4.90013	5.15746	4.93892	5.60079	4.62257	4.80407	5.03559	4.97072	5.35293	5.44091	5.54839	5.25277
Dr.26283.1.A1_at			3.33	0.582044	0.991105	0.016566	0.612291	0.004178	0.022449	0.540023	3.46396	3.19184	3.30156	3.6574	3.31423	3.55985	3.58383	3.62624	3.59105	3.27976	3.33635	3.39545	2.91727	3.20297	2.85448	2.94934
Dr.26540.1.A1_at	hypothetical protein LOC100148875	LOC100148875	5.26	0.167898	0.253322	0.521108	0.971887	0.03146	0.043337	0.539872	5.04864	4.96345	5.54096	4.88812	5.79271	5.38749	5.09372	5.69376	5.70867	5.53221	5.3872	5.26367	4.80631	4.9587	5.1775	4.86567
Dr.25204.1.S1_at	acetoacetyl-CoA synthetase	aacs	3.31	0.042961	0.372939	0.021461	0.324894	0.973724	0.282258	0.539479	3.82498	3.642	3.25651	3.84328	3.10937	3.10178	2.9977	3.20002	3.62315	3.0481	3.73836	3.09439	3.04587	3.13985	3.15369	3.11326
Dr.9501.1.S1_at	RAB20, member RAS oncogene family	rab20	5.34	0.478381	0.190454	0.034044	0.524639	0.21618	0.720253	0.539348	5.43466	5.20495	6.30911	5.60207	5.38075	5.45016	5.60939	5.25041	5.14261	5.05919	5.31184	5.32391	5.14151	5.21923	5.02077	5.01189
Dr.17583.2.A1_at	mitochondrial trans-2-enoyl-CoA reductase	mecr	5.37	0.117878	0.09806	0.002484	0.862815	0.131426	0.247834	0.538762	5.7208	5.70316	5.74149	5.49506	5.32811	5.24338	5.26549	5.66109	5.39052	5.31075	5.25474	5.35038	5.06636	5.07309	5.38175	4.98427
Dr.15255.1.A1_at	salt-inducible kinase 2b	sik2b	8.2	0.803917	0.923611	0.03733	0.739881	0.087372	0.034203	0.538025	8.21454	8.22423	7.57649	8.24227	8.23487	8.53183	8.06841	7.74284	8.01584	7.94732	7.97604	8.16026	8.61013	8.3681	8.64689	8.62644
Dr.5070.1.S1_at	zgc:55876	zgc:55876	7.07	0.037717	0.979863	0.933381	0.038331	0.015034	0.967624	0.537458	7.13391	7.23782	7.1767	7.20024	6.14805	6.63877	6.82604	7.0705	7.14614	7.21326	7.29167	7.1318	7.25756	7.35149	7.15274	7.0714
Dr.8148.1.S1_at	catenin (cadherin-associated protein), alpha	ctnna	4.34	0.048173	0.363894	0.751331	0.004605	0.052283	0.143543	0.537024	4.38124	4.35959	4.3199	4.50851	3.94144	4.05703	3.89887	4.25413	4.66063	4.77889	4.39066	4.46938	4.26923	4.46569	4.32305	4.3021
Dr.16383.1.A1_at			5.7	0.912759	0.142209	0.538842	0.092748	0.699119	0.020056	0.536912	5.73473	5.56397	5.6208	5.6314	5.7295	5.65306	5.72461	5.30416	6.19786	6.45372	5.85595	5.65187	5.64269	5.367	5.51008	5.49198
Dr.17145.1.S1_at	potassium channel tetramerisation domain containing 12.1	kctd12.1	7.28	0.473619	0.601009	0.015267	0.946439	0.108281	0.092197	0.536586	7.20392	6.98071	6.76912	7.27658	7.4078	7.50209	7.09547	6.96049	7.37948	7.06058	7.11088	7.30152	7.34761	7.48988	7.77131	7.76788
Dr.25729.1.S1_at	zgc:165347	zgc:165347	4.39	0.833995	0.740251	0.001779	0.911074	0.003503	0.006583	0.53648	4.14149	4.18931	4.46222	4.10521	4.11566	4.28034	4.26274	4.4144	4.46625	4.3479	4.21303	4.17448	4.62758	4.71145	4.89484	4.81027
Dr.17440.1.S1_at			6.87	0.033603	0.50672	0.258066	0.182758	0.165617	0.886856	0.536227	6.77938	6.622	6.26905	6.85316	7.26826	7.31952	6.8945	7.18622	7.04344	7.01924	6.55398	6.67774	6.8954	7.01431	6.85278	6.69614
Dr.15999.1.A1_at	zgc:101015	zgc:101015	3.03	0.280579	0.906626	0.029788	0.237591	0.002182	0.059484	0.536011	2.97835	2.94942	2.99042	3.01472	2.76582	2.88524	2.64012	2.86891	3.35195	2.957	2.87324	2.87909	3.18402	3.37579	3.44374	3.30059
Dr.441.1.S1_at	procollagen, type IX, alpha 2	col9a2	4.98	0.091721	0.93556	0.009982	0.13172	0.51393	0.01801	0.535137	4.67991	4.79225	4.72022	4.76665	5.17179	5.23153	5.21287	4.90846	4.90013	4.80999	4.69988	4.66097	5.0828	5.62726	4.90104	5.48848
Dr.20083.1.A1_at	cyclin G2	ccng2	6.51	0.602844	0.273423	0.058134	0.569781	0.016437	0.003685	0.53463	6.48603	6.47244	6.4925	6.55599	6.80616	6.60324	6.44779	6.57433	6.98376	6.72544	6.74598	6.47653	6.22313	5.9993	6.22582	6.34494
Dr.16770.1.A1_at	similar to Sodium- and chloride-dependent creatine transporter 1 (CT1) (Creatine transporter 1) (Solute carrier family 6 member 8)	LOC100150452	7.35	0.278737	0.407395	0.009103	0.052738	0.143141	0.001046	0.534093	7.09569	7.40938	7.26648	7.24367	7.35404	7.47648	7.56558	7.31013	7.03185	7.08225	6.98422	7.30445	7.61346	7.65647	7.57821	7.69102
Dr.16680.1.S1_at			5.19	0.789112	0.802526	0.01067	0.583596	0.026531	0.005994	0.533577	5.13261	5.2466	4.89191	5.04161	5.38841	5.13436	4.91801	5.12319	5.18637	4.85708	5.16511	4.83433	5.52035	5.6528	5.60244	5.40161
Dr.20953.1.S1_at	wu:fb33b12	wu:fb33b12	6.18	0.539625	0.316702	0.048745	0.088959	0.0108	0.579036	0.533253	6.17635	6.34767	6.47057	6.23176	6.44849	6.24377	6.56102	6.56474	6.07425	6.15191	6.08699	5.87904	6.05992	5.96664	6.18041	5.47804
Dr.9896.1.A1_at	si:ch211-195b13.1	si:ch211-195b13.1	8.62	0.201269	0.466745	0.038824	0.761298	0.589263	0.32036	0.533134	8.27404	8.58507	7.86681	8.58192	8.67197	9.04619	8.73629	8.35256	8.6306	8.24106	8.54132	8.90615	8.86885	8.79023	9.03866	8.74262
Dr.12127.1.A1_at	zgc:92432	zgc:92432	5.36	0.51722	0.838744	0.012603	0.761826	0.002488	0.008157	0.532799	5.45781	5.53277	5.37944	5.31799	5.45909	5.59729	5.73104	5.39963	5.60258	5.1709	5.45701	5.65965	5.04364	5.02145	5.03285	4.95791
Dr.26460.1.S1_at	tubulin tyrosine ligase-like family, member 1	ttll1	7.03	0.005572	0.114278	0.220321	0.215942	0.024908	0.460467	0.532367	6.88482	6.79796	6.60535	6.82408	7.29191	7.33931	7.27698	7.33349	6.99921	6.89985	7.23846	7.19339	6.87824	6.80138	7.19188	6.95808
Dr.16195.1.A1_at			5.52	0.196841	0.867206	0.03155	0.336719	0.001457	0.022923	0.532097	5.44445	5.26621	5.53794	5.75489	5.2622	5.33177	5.18392	5.36592	5.45992	5.3665	5.39309	5.62354	5.81612	5.85515	5.75838	5.84255
Dr.26404.3.S1_at	similar to Tumor protein p53-inducible nuclear protein 2 (p53-inducible protein U) (PIG-U)	LOC564072	7.01	0.014362	0.080826	0.051677	0.544709	0.292199	0.8187	0.532086	6.64286	6.69926	6.65711	6.7675	7.21123	7.28205	7.14582	7.25599	6.85699	6.96951	7.03275	7.46974	6.96095	6.8458	7.05692	7.25685
Dr.16785.1.A1_at	novel protein similat to H.sapiens KCNK1, potassium channel, subfamily K, member 1 (KCNK1)	CH211-67F13.6	3.13	0.030467	0.016016	0.006535	0.726002	0.804831	0.877379	0.531983	3.67801	3.66109	3.4012	3.23048	3.05129	2.99194	3.1068	3.05193	2.92724	2.75794	3.28326	2.87443	3.00267	2.94798	3.05738	2.97839
Dr.22885.1.S1_at	zgc:162698	zgc:162698	5.2	0.010207	0.860776	0.090958	0.005133	0.126326	0.067514	0.531876	5.3914	5.31675	5.44266	5.36068	5.05146	4.89057	4.69088	4.9235	5.50533	5.1583	5.43469	5.58559	5.11863	5.00602	5.11183	5.2725
Dr.24110.1.A1_at	wu:fj80e11	wu:fj80e11	4.15	0.285997	0.133964	0.00775	0.622913	0.119927	0.415947	0.531574	4.27144	4.35257	4.41581	4.69139	4.17435	4.28882	4.27413	4.06971	3.83491	4.49298	3.97434	3.98608	3.89604	4.01958	3.83052	3.85877
Dr.509.1.S1_at	homeo box B6a	hoxb6a	4.71	0.434056	0.644705	0.036723	0.192091	0.005476	0.174117	0.531442	4.6536	4.7871	4.91348	4.81884	4.94512	4.8274	5.14014	4.91437	4.67449	4.39721	4.84641	4.79748	4.23226	4.27247	4.57509	4.62143
Dr.8139.1.S1_at	prospero-related homeobox gene 1	prox1	5.87	0.772715	0.504297	0.080872	0.290084	0.20091	0.015478	0.530768	5.87645	6.09358	5.48862	5.77184	6.1039	5.56177	5.81648	6.06165	5.58537	5.59147	5.58277	5.73029	6.00345	6.00657	6.32155	6.2814
Dr.22660.1.A1_at			4.42	0.020796	0.997474	0.157331	0.020078	0.153573	0.201496	0.530693	4.39083	4.32254	3.89878	4.2975	4.85516	4.86394	4.56307	4.75026	4.28531	3.99701	4.11418	4.51647	4.43783	4.40158	4.64024	4.45668
Dr.14038.1.A1_at			4.04	0.151337	0.494712	0.359995	0.033038	0.502562	0.082668	0.530157	4.15134	4.28369	4.03027	4.02109	4.07401	3.83057	3.59855	3.63089	4.44455	4.47461	4.43281	3.90267	3.97312	4.15298	3.75187	3.86782
Dr.8092.1.S1_at	odd Oz/ten-m homolog 4	odz4	5.36	0.196841	0.596582	0.028339	0.589823	0.49941	0.160603	0.529359	5.44995	6.0073	5.8265	5.21615	5.28264	4.94166	5.44282	5.43107	5.46126	5.56909	5.46733	5.30305	5.12659	5.16295	5.29806	4.79487
Dr.22320.1.A1_at			3.74	0.662589	0.123894	0.108839	0.037218	0.343848	0.002119	0.529094	3.61732	3.63747	3.94315	3.77602	3.88644	3.57317	3.5952	3.5834	3.8732	4.11667	4.1882	3.97509	3.57948	3.453	3.49929	3.50501
Dr.23715.1.S1_at	wu:fb52c12	wu:fb52c12	7.36	0.440878	0.416458	0.007849	0.098938	0.001174	0.101498	0.528384	7.6453	7.39536	7.41823	7.38994	7.5589	7.76488	7.68951	7.35663	7.23774	7.37475	7.26611	7.35631	6.97998	7.12288	7.03558	7.11793
Dr.5554.1.S1_at	zgc:162603	zgc:162603	6.22	0.003677	0.058853	0.485774	0.269972	0.004913	0.102949	0.527889	6.07178	5.91109	5.86176	6.05689	6.50596	6.54301	6.50772	6.45638	6.53249	6.32586	6.09983	6.29476	5.97371	6.00319	6.16297	6.15269
Dr.12717.1.S1_at	sulfatase 2	sulf2	6.41	0.107188	0.393666	0.028164	0.586975	0.783956	0.320653	0.527417	5.98338	6.27221	5.7676	6.35662	6.90501	6.45469	6.58775	6.21566	6.48591	6.49837	6.01059	6.46482	6.77808	6.69639	6.61166	6.40336
Dr.14555.1.S1_at	influenza virus NS1A binding protein a	ivns1abpa	7.18	0.918322	0.128266	0.033967	0.085118	0.028144	0.888748	0.526936	7.28424	7.63318	7.50227	7.20691	7.28376	7.20973	7.85557	7.41847	7.06517	6.72176	6.85433	7.19451	6.88161	6.88649	7.23008	6.66162
Dr.1603.1.A1_x_at	cytochrome P450, family 51	cyp51	3.04	0.036955	0.035462	0.114863	0.885726	0.376044	0.266743	0.526333	2.83899	2.67464	2.58459	2.75548	3.3568	3.10289	3.43022	2.87146	3.07424	3.10852	3.32448	3.4518	2.81477	2.93238	3.23013	3.05623
Dr.25904.1.A1_at	similar to VHSV-inducible protein	LOC794824	2.94	0.049655	0.064343	0.037476	0.983539	0.857782	0.83061	0.52474	3.02624	3.16298	3.46393	3.61696	2.59294	2.62146	2.84539	3.15057	2.67477	2.69814	2.92796	2.87028	3.16116	2.65743	2.81425	2.78624
Dr.13325.1.S1_at	zgc:110695	zgc:110695	7.51	0.061524	0.140257	0.594957	0.850753	0.009971	0.023326	0.524669	7.23247	7.57931	7.32775	7.20717	7.76929	7.88848	7.58458	7.7858	7.46123	7.56264	7.70889	8.05054	7.1425	7.07243	7.27382	7.44072
Dr.12749.1.A1_at			3.5	0.838785	0.260346	0.16285	0.151368	0.306604	0.010004	0.524311	3.60172	3.64187	3.51712	3.27469	3.36068	3.51712	3.41537	3.53538	3.63416	4.05078	3.55171	3.89195	3.34596	2.97807	3.45317	3.25415
Dr.16961.1.A1_at	wu:fu71h07	wu:fu71h07	4.41	0.216872	0.979863	0.107395	0.270293	0.006208	0.128884	0.524063	4.28854	4.34994	4.64155	4.33307	3.91217	4.23179	4.20981	4.27091	4.2992	4.16144	4.50013	4.62362	4.71617	4.82397	4.51673	4.66405
Dr.21043.1.S1_at	SH3-domain GRB2-like 1b	sh3gl1b	6.27	0.017779	0.060132	0.00497	0.727371	0.951474	0.605258	0.523599	6.97046	6.52898	6.64829	6.37698	5.9867	6.09012	6.15451	6.26116	6.34893	6.05612	6.20272	6.24675	6.12121	6.1226	6.24155	5.94496
Dr.17775.1.A1_at	wu:fa99c11	wu:fa99c11	4.51	0.135315	0.895426	0.02123	0.110721	0.572931	0.017257	0.523241	4.58738	4.85152	4.80652	4.57058	4.16094	4.11412	4.59965	4.55021	4.50111	4.96467	4.93238	4.60084	4.07359	4.23767	4.42379	4.171
Dr.23827.1.A1_at	wu:fc12a01	wu:fc12a01	4.56	0.177537	0.008533	0.821431	0.120646	0.215012	0.004671	0.523098	4.47869	4.09311	4.38577	4.50404	4.6632	4.4748	4.51886	4.7413	4.75987	5.01826	4.85933	4.91653	4.27361	4.50216	4.41429	4.42626
Dr.428.1.S1_at	MID1 interacting protein 1	mid1ip1	9.65	0.056778	0.498127	0.002576	0.284439	0.29671	0.024406	0.522784	9.48152	9.39106	9.32844	9.37194	9.65389	9.78071	9.82542	9.71788	9.35524	9.41029	9.57592	9.81175	9.8367	9.75978	9.92876	10.1389
Dr.10644.1.A1_s_at	fragile X mental retardation 1	fmr1	7.23	0.626442	0.580742	0.058442	0.261414	0.018123	0.312308	0.522616	7.25986	7.41693	7.19171	7.47077	7.6344	7.31429	7.40562	7.50291	7.53456	7.20346	7.05176	6.90507	6.99293	7.15781	7.05226	6.56377
Dr.8229.1.S1_at	syntaxin1b	syntaxin1b	6.38	0.774717	0.474551	0.055856	0.271906	0.028364	0.404376	0.522428	6.46862	6.48455	6.61567	6.50881	6.4911	6.60559	6.71262	6.6216	6.50469	6.31286	5.92695	6.44477	6.10209	6.23305	6.43875	5.56729
Dr.14164.1.A1_at			7.13	0.599248	0.054334	0.517001	0.011457	0.998133	0.005108	0.522362	7.27844	7.04907	7.21446	7.16697	7.38812	7.13581	7.31844	7.30559	6.44262	6.93905	6.84303	6.83381	7.46134	7.38017	7.15702	7.14782
Dr.26344.3.S1_a_at	similar to cell division cycle 42	LOC100149010	8.97	0.032424	0.067437	0.409058	0.912492	0.002599	0.004895	0.522329	8.78889	8.7131	8.84978	8.88895	9.08982	9.17816	9.22008	9.33398	9.30458	8.92541	9.15323	9.3097	8.71813	8.69263	8.86134	8.46062
Dr.11074.2.A1_at			5.06	0.346019	0.051044	0.03494	0.240343	0.338425	0.734126	0.522245	5.49401	5.34776	5.50285	5.08443	5.04925	5.06848	5.00091	5.40215	5.07211	4.92064	4.87231	4.47501	5.14089	4.78886	4.98582	4.77074
Dr.22283.1.S1_at	calponin 3, acidic a	cnn3a	7.46	0.074405	0.401734	0.003708	0.448749	0.306604	0.052562	0.521914	7.15889	7.27474	7.03138	7.33855	7.50588	7.79764	7.46142	7.41856	7.56635	7.34177	7.11154	7.52014	7.75634	7.66625	7.72681	7.74182
Dr.2637.1.S1_at	mutS homolog 2 (E. coli)	msh2	6.19	0.015821	0.948898	0.033039	0.018142	0.43702	0.054759	0.520707	5.99952	5.81302	5.77673	6.24149	6.67927	6.46098	6.31668	6.45667	6.11963	5.92642	5.73816	6.12685	6.2792	6.25264	6.38642	6.4084
Dr.13974.1.S1_at	hypothetical LOC572272	LOC572272	6.53	0.466497	0.358396	0.002818	0.834872	0.020512	0.049216	0.520192	6.57186	6.85909	6.70084	6.82538	6.4093	6.70574	6.72989	6.56291	6.39261	6.53015	6.74252	6.52297	6.18896	6.06399	6.21552	6.40795
Dr.14296.1.S1_at	si:ch211-214j24.9	si:ch211-214j24.9	9.54	0.685754	0.265665	0.017612	0.474865	0.061556	0.369028	0.519285	9.24617	9.46518	8.95063	9.55053	9.64061	9.27167	9.13683	9.61014	9.83984	9.50681	9.3861	9.71642	9.72466	9.92327	9.79918	9.84255
Dr.13121.1.A1_x_at			6.53	0.033603	0.015467	0.005857	0.676518	0.735723	0.89348	0.519078	6.98002	6.63899	6.92808	7.00979	6.3771	6.54501	6.30389	6.65302	6.30402	6.44975	6.5781	6.14868	6.30228	6.45643	6.45577	6.3868
Dr.4617.1.A1_at	si:ch211-266k8.3	si:ch211-266k8.3	7.59	0.255366	0.584085	0.018088	0.715624	0.001192	0.004661	0.519042	7.51877	7.64612	7.49666	7.66393	7.57342	7.36208	7.33231	7.33391	7.41425	7.45389	7.59438	7.43978	7.76477	7.80003	8.08127	8.03181
Dr.19049.1.A1_at	si:dkey-80c24.6	si:dkey-80c24.6	4.93	0.414957	0.167948	0.36834	0.023857	0.070049	0.423484	0.518301	4.71478	4.95749	4.6259	5.08763	4.62647	4.7692	4.67564	4.58323	5.12808	5.30509	5.18035	5.11422	4.88261	5.35532	5.09023	4.72598
Dr.5829.1.A1_at	GrpE-like 1, mitochondrial	grpel1	5.9	0.503064	0.588639	0.024813	0.976994	0.151476	0.14749	0.51828	5.65196	5.7637	5.24073	6.07479	5.93037	6.09299	5.83543	5.60945	5.88551	5.84657	5.56906	6.10979	6.22186	6.23706	6.09631	6.24908
Dr.17940.1.A1_at			5.16	0.382219	0.924014	0.009989	0.510428	0.104092	0.018932	0.51808	5.12013	5.03299	4.91222	4.84194	5.2954	5.19529	5.20711	5.00175	4.82198	5.29852	4.91337	4.99911	5.4848	5.34483	5.2877	5.86228
Dr.19744.1.A1_at	nuclear receptor binding SET domain protein 1a	nsd1a	7.05	0.018741	0.103869	0.068968	0.537963	0.292812	0.82565	0.517846	7.04751	6.40052	6.75921	6.78973	7.23164	7.19646	7.3496	7.29064	7.14124	7.23681	7.20389	6.90072	7.15172	7.21146	6.93793	6.97628
Dr.4912.1.A1_at			3.96	0.470671	0.135205	0.057375	0.0229	0.010171	0.984654	0.517362	3.84744	3.78974	3.6698	3.98827	3.74827	3.7029	3.43271	3.76612	4.38876	4.08176	3.97928	4.26964	4.49426	4.12057	4.15196	3.93209
Dr.17920.1.A1_at	zgc:85829	zgc:85829	4.07	0.807224	0.125221	0.754718	0.059991	0.993668	0.031196	0.517191	3.93643	3.90004	4.19345	3.95108	4.03346	4.05279	3.86172	3.73633	4.93663	4.33292	4.51655	3.957	3.9582	3.92543	3.8358	3.95491
Dr.19762.2.A1_at	similar to chromosome 14 open reading frame 153	CH211-194H13.2	5.19	0.548935	0.5181	0.008752	0.938508	0.049471	0.075732	0.517	5.59367	5.55017	5.01486	5.44214	5.40886	5.36733	5.13789	5.132	5.38513	5.0475	5.12458	5.37882	5.01319	4.81639	4.80046	4.9028
Dr.15154.1.S1_at	similar to formin binding protein 4	FNBP4	5.21	0.113296	0.506736	0.996351	0.023857	0.073287	0.411552	0.51698	5.12723	5.0438	5.48375	5.02706	5.61019	5.39803	5.73451	5.3237	5.00436	5.12728	5.06225	4.80462	5.37	5.19639	5.18576	4.93407
Dr.17958.1.S1_at			5.27	0.223863	0.82939	0.049762	0.156851	0.621074	0.031278	0.516755	5.10118	5.63059	5.26565	5.73783	5.12831	5.23761	5.02518	5.09778	5.53234	5.58797	5.63863	5.28406	4.84172	5.10393	5.34991	4.68043
Dr.9949.1.S1_at			5.78	0.308602	0.853589	0.104697	0.500537	0.009881	0.075098	0.516742	5.84895	5.67903	5.98709	5.63467	6.11	5.86461	5.97054	6.08652	6.13953	5.80731	5.75877	5.6647	5.50901	5.55899	5.71278	5.18392
Dr.13121.1.A1_at			6.94	0.056695	0.041653	0.054002	0.803591	0.788706	0.517362	0.516371	7.38576	6.85669	7.40984	7.41732	6.64189	6.92369	6.74557	7.00778	6.70625	6.7949	6.92588	6.57709	6.70838	7.0629	6.92185	6.88691
Dr.18505.1.S1_at	si:dkey-18f23.10	si:dkey-18f23.10	6.84	0.084948	0.596245	0.274278	0.023857	0.004913	0.794231	0.516043	6.89869	6.74849	6.96379	6.7684	6.19824	6.3984	6.66985	6.76327	7.09324	7.00642	6.85111	6.91946	7.09519	7.00821	7.08631	6.90423
Dr.10024.1.A1_at	zgc:171808	zgc:171808	5.43	0.971271	0.004796	0.962357	0.003806	0.999161	0.001567	0.515952	5.02212	5.33698	5.37507	5.4563	5.37995	5.38249	5.14971	5.31085	5.81455	5.83485	5.75599	5.84889	5.36277	5.24778	5.30336	5.30962
Dr.15828.1.A1_at	si:dkey-78l4.14	si:dkey-78l4.14	4.11	0.933423	0.375049	0.037069	0.290084	0.03182	0.40932	0.515804	3.70868	3.84836	4.17967	3.98013	3.70236	3.87968	4.21615	3.80104	4.59262	4.20525	4.23876	3.77251	4.44167	4.44547	4.57006	4.20523
Dr.7311.1.S1_at	guanine nucleotide binding protein-like 3 (nucleolar)	gnl3	6.65	0.022045	0.761291	0.025645	0.009036	0.648949	0.012313	0.515588	6.55306	6.33118	6.50283	6.48448	6.79761	7.08609	6.67711	7.08204	6.48466	6.23033	6.50169	6.36383	6.85902	6.77041	6.7011	6.97589
Dr.4945.1.A1_at	wu:fb74e01	wu:fb74e01	7.99	0.61749	0.445086	0.024273	0.80938	0.104637	0.238668	0.515304	7.75927	7.99041	7.29159	8.01282	8.21189	7.86934	7.58115	7.9582	8.17328	7.96874	7.83851	7.99465	8.40754	8.29789	8.18807	8.2218
Dr.4129.1.S1_at	laminin, beta 1	lamb1	4.66	0.008381	0.291312	0.010924	0.110294	0.556511	0.235699	0.515264	4.40407	4.42463	4.16174	4.48915	5.00767	4.80202	4.68999	5.04096	4.70663	4.47266	4.5863	4.57188	4.77988	4.80197	4.60881	4.93842
Dr.9764.1.A1_at	sp8 transcription factor-like	sp8l	4.11	0.940565	0.638018	0.032574	0.709065	0.047331	0.159561	0.515079	3.78091	3.87597	3.87373	4.2049	3.9717	4.10433	3.85972	3.90728	4.28029	4.2981	3.66302	4.12912	4.42353	4.19909	4.25166	4.92154
Dr.10433.1.S1_at	cryptochrome 2a	cry2a	5.03	0.880951	0.345357	0.028599	0.419533	0.05168	0.37993	0.514746	5.29984	5.44615	5.16447	5.07839	5.51564	4.95525	5.11992	5.19887	5.36805	4.84949	4.91231	4.69907	4.55765	4.73358	5.08325	4.55538
Dr.10050.1.A2_at	adiponectin receptor 2	adipor2	7.09	0.44097	0.491604	0.004671	0.990916	0.039131	0.046757	0.514669	7.32748	7.214	7.22122	7.43005	7.23238	7.23051	6.90928	7.19936	7.15007	7.26634	7.26497	6.87774	6.63977	6.62627	6.94215	6.92589
Dr.26546.1.A1_at	helicase, lymphoid-specific	hells	4.24	0.007789	0.851517	0.00261	0.013154	0.979278	0.006389	0.514361	3.80727	4.10377	4.03635	3.95475	4.55562	4.65112	4.45061	4.30223	3.94534	3.8315	4.06154	4.24669	4.43928	4.46507	4.47716	4.55622
Dr.14506.1.A1_at	si:ch211-113p18.3	si:ch211-113p18.3	5.46	0.063989	0.221345	0.827571	0.003051	0.058821	0.080826	0.513738	5.38849	5.59098	5.62601	5.34784	5.12682	5.12506	5.31035	5.20475	5.78133	5.80182	5.60369	5.63509	5.59777	5.39879	5.4632	5.3603
Dr.25534.1.S1_at	secreted frizzled-related protein 1a	sfrp1a	4.16	0.038033	0.181744	0.009853	0.592028	0.851357	0.37422	0.513635	4.56968	4.20165	4.59288	4.57643	3.84685	4.13613	3.97917	4.11056	4.20486	4.0811	4.20305	4.1398	3.81367	3.7043	4.34362	4.0245
Dr.26297.1.A1_at			7	0.443759	0.520308	0.024324	0.987735	0.181226	0.186422	0.513608	7.15427	7.33067	7.18628	7.26157	6.90781	7.07703	7.09429	7.03484	7.13683	6.85009	7.09892	7.05421	6.31949	6.45497	7.25301	6.85088
Dr.22614.1.A1_at			4.86	0.256273	0.047645	0.011041	0.296512	0.187593	0.958805	0.513548	4.52188	4.63575	4.46061	4.54875	4.96989	4.63462	4.7858	4.77816	4.64899	5.45454	4.91036	5.14788	5.10396	5.04066	5.04741	5.02915
Dr.1788.1.A1_at	wu:fc56c11	wu:fc56c11	7.51	0.110735	0.210752	0.011589	0.904616	0.479592	0.361819	0.513154	7.20916	7.56667	6.92258	7.16083	7.78134	7.65013	7.39178	7.48152	7.66084	7.34809	7.46772	7.65523	7.80926	7.84352	7.51501	7.74406
Dr.11956.1.A1_at	SET domain, bifurcated 2	setdb2	4.82	0.903747	0.11539	0.423148	0.070988	0.587513	0.010257	0.512753	4.71042	4.70201	5.0982	4.57743	4.8173	4.68094	4.71231	4.7476	4.88965	5.34296	5.01123	5.31431	4.58286	4.46972	4.78595	4.66861
Dr.8750.1.A1_at	wu:fk53d11	wu:fk53d11	6.28	0.498513	0.258592	0.002332	0.638589	0.014993	0.070632	0.51225	6.11069	6.00998	5.8254	6.29923	6.30736	6.22284	6.05629	6.15457	6.3786	6.27255	6.1417	6.34843	6.62534	6.47813	6.51455	6.67629
Dr.75.1.A1_at	similar to fucokinase	LOC100005144	3.49	0.236366	0.559898	0.023831	0.718242	0.001423	0.005349	0.512107	3.49367	3.57074	3.45472	3.41517	3.37275	3.11226	3.30767	3.38605	3.21821	3.48317	3.25363	3.52451	3.7646	3.70417	3.82226	3.93612
Dr.17958.2.A1_at			8.43	0.46895	0.578004	0.142279	0.175296	0.625624	0.038496	0.51164	8.07154	8.59131	8.59552	8.80926	8.52244	8.18757	8.31827	8.23301	8.92734	8.67753	8.89527	8.28561	8.29922	8.28157	8.14675	8.01164
Dr.15827.1.A1_at	intraflagellar transport protein 52	ift52	6.34	0.633116	0.598216	0.002119	0.949763	0.008562	0.01302	0.511572	5.99689	6.28231	6.21524	6.16691	6.32976	6.2172	6.16255	6.31254	6.13561	6.20463	6.3507	6.40572	6.81126	6.61452	6.45854	6.8233
Dr.21345.1.A1_at	wu:fc08b10	wu:fc08b10	7.09	0.366412	0.990222	0.00593	0.393144	0.000651	0.008146	0.511242	7.10323	7.01164	6.8937	7.11642	6.77005	6.99322	6.99916	6.82012	6.96195	7.00949	6.96794	7.19581	7.44535	7.37934	7.42684	7.37598
Dr.6283.1.A1_at	similar to MGC130935 protein	LOC100001111	3.71	0.519667	0.821278	0.000763	0.786604	0.004407	0.001968	0.508964	3.84527	3.86654	3.99337	3.81042	3.87234	3.6436	3.70926	3.88086	3.78574	3.90068	3.87076	3.77429	3.49516	3.32117	3.21524	3.44818
Dr.12475.1.A1_at	wu:fc93b03	wu:fc93b03	5.75	0.604211	0.829886	0.033151	0.854765	0.145021	0.087903	0.508676	5.87953	5.27117	5.3237	5.78139	5.48508	5.65126	5.83867	5.89925	5.77761	5.17372	5.81698	5.80948	6.04691	6.04242	6.18987	6.01131
Dr.23065.1.S1_at	si:busm1-57f23.1	si:busm1-57f23.1	6.6	0.22291	0.045299	0.014991	0.323257	0.284277	0.94774	0.50759	6.05963	6.66138	6.17533	6.23266	6.6356	6.59709	6.31322	6.66371	6.5883	6.90823	6.76106	6.90176	6.72075	6.57146	6.8308	6.96126
Dr.13012.1.S1_at	nuclear factor of kappa light polypeptide gene enhancer in B-cells 2, p49/p100	nfkb2	5.62	0.110392	0.223793	0.007712	0.880052	0.366258	0.254793	0.507033	5.84399	5.76922	6.10651	5.89221	5.52476	5.67897	5.39371	5.68032	5.67284	5.91571	5.60944	5.27123	5.40436	5.43559	5.27832	5.46553
Dr.15659.1.S1_at	zgc:66388	zgc:66388	8.68	0.005028	0.315291	0.257179	0.058219	0.016856	0.87335	0.506637	8.75771	9.15974	8.79733	8.83585	8.3384	8.3722	8.49295	8.32054	8.59506	8.82492	8.71261	8.67855	8.75368	8.77056	8.62855	8.77992
Dr.25001.1.A1_at	wu:fb11d02	wu:fb11d02	3.48	0.875158	0.750932	0.087663	0.614899	0.160236	0.043751	0.506167	3.5855	3.88199	3.29934	3.49031	3.56199	3.56653	3.55723	3.35862	3.62055	3.67366	3.92335	3.48791	2.75603	3.14612	3.13431	3.64435
Dr.5873.1.A1_at	S-adenosylhomocysteine hydrolase-like 1	ahcyl1	9.4	0.022072	0.067262	0.002484	0.776133	0.624106	0.355276	0.506144	9.14363	9.16708	8.85381	9.16686	9.57005	9.58747	9.4271	9.43091	9.47399	9.22237	9.38763	9.66005	9.50701	9.54984	9.66985	9.62924
Dr.17453.1.A1_at	SH2 domain containing 3Cb	sh2d3cb	5.53	0.135315	0.01492	0.848437	0.240684	0.143819	0.007871	0.505393	5.20908	5.33761	5.35228	5.39245	5.78131	5.60588	5.53217	5.47207	5.97922	5.57441	5.88375	5.87561	5.27771	5.1607	5.43875	5.55261
Dr.2677.1.S1_at			7.3	0.067867	0.05701	0.003799	0.860024	0.347124	0.548572	0.504867	6.92475	6.80614	6.87808	7.34794	7.31549	7.32752	7.33658	7.35697	7.43599	7.4586	7.32726	7.30938	7.42979	7.3643	7.49857	7.68373
Dr.14857.1.S1_at	X-ray repair complementing defective repair in Chinese hamster cells 6	xrcc6	7	0.017779	0.971327	0.90849	0.015093	0.005118	0.96282	0.504844	6.99339	6.96811	6.85983	6.71471	7.47227	6.99229	7.49247	7.50932	6.97924	6.78766	6.94315	6.78359	6.91309	6.80536	6.83225	6.89628
Dr.23185.1.S1_at	similar to GTPase, IMAP family member 7	LOC100148920	4.28	0.017455	0.443194	0.747817	0.118086	0.014428	0.557102	0.504813	4.09319	4.46757	4.77675	4.53653	3.92225	3.98376	3.95322	3.99556	4.31753	4.30002	4.30197	4.24758	4.41011	4.20186	4.52438	4.49663
Dr.21420.1.A1_at			5.51	0.134596	0.99137	0.148446	0.162281	0.004497	0.181653	0.504686	5.54572	5.67837	5.43755	5.4231	5.21509	5.18124	5.26079	5.31658	5.55264	5.7461	5.34811	5.42719	5.61484	5.9988	5.81119	5.56761
Dr.13458.1.S1_at			8.2	0.794855	0.402998	0.012166	0.574026	0.029811	0.158247	0.504467	7.64231	8.28094	7.88961	8.19925	8.2332	8.12105	7.94653	7.98371	8.19304	8.23736	8.1277	8.31601	8.27393	8.52383	8.51315	8.71905
Dr.15662.1.S1_at			4.56	0.314018	0.802615	0.026826	0.200847	0.002312	0.078473	0.504162	4.59792	4.41953	4.69084	4.3341	4.32075	4.44059	4.19852	4.39296	4.67949	4.70058	4.41775	4.47307	4.90811	4.90032	4.8351	4.72593
Dr.690.1.A1_at	similar to IWS1 homolog	LOC571801	7.96	0.833995	0.749536	0.0002	0.919998	0.000303	0.00052	0.504121	7.87701	7.77424	7.79633	7.80022	7.82785	7.85439	7.87566	7.81474	7.95467	7.86335	7.77828	7.86042	8.42756	8.30624	8.31621	8.21428
Dr.2399.1.A1_at	zgc:195326	zgc:195326	3.77	0.341528	0.880384	0.13876	0.512809	0.01556	0.109456	0.502738	3.91518	4.0067	3.49591	3.68275	4.02278	4.0351	3.72988	4.18851	3.82723	3.79641	3.79761	3.87485	3.70076	3.63617	3.16108	3.4673
Dr.7080.1.A1_at	beta-carotene oxygenase 2b	bco2b	3.08	0.609464	0.634159	0.00285	0.284439	0.000758	0.015578	0.502723	3.02522	2.83115	3.02682	3.0115	2.8509	2.84508	2.99116	2.87794	3.21812	3.04448	2.87869	3.0967	3.48122	3.38449	3.38157	3.32869
Dr.19412.1.A1_at			4.35	0.028356	0.945	0.009413	0.038246	0.949148	0.015966	0.50268	4.49257	4.50496	4.49865	4.90708	3.96729	4.11003	4.13922	4.24508	4.48462	4.86215	4.70635	4.25964	4.10172	4.11604	4.03685	4.13794
Dr.7543.1.A1_at	zgc:101682	zgc:101682	6.8	0.789112	0.210752	0.013884	0.300885	0.034258	0.410997	0.502075	7.09708	6.8177	7.10703	7.08554	7.07791	6.85203	7.06054	6.83292	6.83267	6.70312	6.78569	6.49882	6.33484	6.61646	6.90978	6.23797
Dr.8740.1.S1_at	wu:fc59e03	wu:fc59e03	3.86	0.974947	0.052339	0.56679	0.042385	0.643298	0.069395	0.501449	3.82752	3.53588	3.93865	3.51962	3.69228	3.6195	3.66938	3.88168	4.3639	4.40137	4.29351	3.76868	3.72897	3.97551	3.78925	3.79912
Dr.7538.1.S1_at	zgc:56201	zgc:56201	3.61	0.688733	0.993951	0.003698	0.734628	0.012613	0.004911	0.501077	3.36038	3.59479	3.37008	3.52215	3.60102	3.6398	3.50382	3.43171	3.69346	3.33674	3.42415	3.39886	4.00213	3.97012	3.71673	4.16273
Dr.25412.1.A1_a_at	protein phosphatase 4, regulatory subunit 1	ppp4r1	4.9	0.76389	0.04126	0.717142	0.063431	0.994683	0.033448	0.501046	4.89092	5.12272	5.38978	4.85335	4.92331	4.84128	5.18361	5.007	4.76288	4.65361	4.38783	4.44828	4.9131	5.17317	5.0297	4.84655
Dr.14010.1.S1_at	zgc:110718	zgc:110718	4.88	0.717687	0.99137	0.035932	0.771154	0.111478	0.048416	0.50051	4.68687	4.9926	4.55154	4.67736	4.66653	4.78802	4.96665	4.93813	4.61186	4.58804	5.03234	4.69172	5.23611	5.15196	5.71722	4.80511
Dr.17723.1.S1_at	wu:fb76e01	wu:fb76e01	4.96	0.473376	0.477786	0.203607	0.133749	0.765809	0.038842	0.500457	5.02936	4.82218	4.86351	4.88602	5.39058	4.74243	4.94791	5.30387	4.96168	4.74145	4.56642	4.45374	5.26047	5.33126	5.33441	4.79898
Dr.9998.1.A1_at			8.36	0.362579	0.774625	0.09622	0.654741	0.011473	0.051586	0.500252	8.40502	8.49388	8.27319	8.2395	7.70361	8.32955	8.34348	8.23884	8.17469	8.28967	8.2623	8.36109	8.64679	8.68798	8.48589	8.79582
Dr.4991.1.A1_at	wu:fc85d06	wu:fc85d06	6.93	0.428716	0.644705	0.005458	0.189299	0.04767	0.001694	0.50023	6.7558	6.84303	6.67379	7.00202	6.96193	6.92711	6.93993	6.96487	6.78497	6.59794	6.79857	6.73375	7.06457	7.1854	7.24011	7.42606
Dr.21031.1.S1_at	homeo box A4a	hoxa4a	4.87	0.321469	0.83124	0.331297	0.538775	0.041451	0.232258	0.499757	4.70279	5.09196	4.61413	4.95764	4.96588	4.92559	5.30644	5.26344	5.21234	4.37818	5.0228	5.07105	4.53479	4.67748	4.74394	4.50611
Dr.23545.1.A1_at	brain and reproductive organ-expressed protein	bre	6.3	0.621363	0.671802	0.009269	0.31898	0.002658	0.044953	0.498932	6.40424	6.22536	6.0143	6.17097	6.22527	6.17424	6.05755	5.98694	6.41256	6.14241	6.46206	6.15882	6.57761	6.58947	6.63793	6.63473
Dr.25683.9.S1_at	high-mobility group box 3a	hmgb3a	11.02	0.024336	0.137314	0.000794	0.533629	0.261972	0.058353	0.498775	10.7224	10.8788	10.6324	10.768	11.0965	11.1562	11.0596	11.084	11.0316	11.0341	10.9402	10.9663	11.4007	11.3615	11.115	11.1195
Dr.10676.1.S1_at	CDP-diacylglycerol synthase (phosphatidate cytidylyltransferase) 2	cds2	9.59	0.189711	0.010187	0.013672	0.130508	0.311323	0.491012	0.498641	9.91034	9.92601	9.55764	10.0892	9.78286	9.58181	9.54266	9.68403	9.42761	9.29042	9.39854	9.37207	9.52267	9.52756	9.48259	9.42264
Dr.8601.1.S1_at	guanine nucleotide binding protein (G protein), alpha inhibiting activity polypeptide a	gnaia	4.35	0.984422	0.3595	0.088792	0.340935	0.098963	0.008986	0.498589	4.10105	4.24128	4.53279	4.57882	4.35876	4.30407	4.42658	4.38544	4.63623	4.62885	4.41634	4.61527	3.87777	4.04123	4.35144	4.03189
Dr.25211.2.S1_at	similar to LOC553285 protein	LOC799556	5	0.414198	0.149151	0.010424	0.501561	0.094875	0.461525	0.498425	5.15013	5.48072	5.37005	5.01014	4.87673	4.87232	5.29146	5.24861	4.82921	4.95733	5.08746	4.75996	4.64623	4.79773	4.87339	4.69999
Dr.913.1.S1_at	tropomyosin 4	tpm4	6.29	0.731119	0.915824	0.004769	0.874605	0.014594	0.009325	0.498424	6.19629	6.13517	6.10542	6.13841	6.34402	6.35985	5.93055	6.23849	6.40564	6.0439	6.24187	6.00223	6.82086	6.57822	6.60873	6.56116
Dr.13550.1.A1_at	CDP-diacylglycerol--inositol 3-phosphatidyltransferase (phosphatidylinositol synthase)	cdipt	8.48	0.792647	0.505006	0.0437	0.302771	0.023254	0.312704	0.498137	8.4553	8.35766	8.21653	8.35252	8.4143	8.54793	8.38343	7.7382	8.50898	8.45665	8.45229	8.73112	8.74727	8.74294	8.62967	8.95654
Dr.26433.1.S1_at	CDC-like kinase 4a	clk4a	9.77	0.024059	0.080747	0.011768	0.730669	0.931164	0.755405	0.497208	9.43212	9.33484	9.41946	9.5066	10.2787	9.91872	9.87354	9.61086	10.0284	9.87458	9.6775	9.7283	10.0466	9.84975	9.92732	9.76768
Dr.13908.2.S1_a_at	chromobox homolog 1b (HP1 beta homolog Drosophila)	cbx1b	8.29	0.027132	0.219061	0.002579	0.406342	0.549457	0.101294	0.497128	7.89501	7.9568	7.96169	8.20564	8.27776	8.62981	8.27866	8.41992	8.22036	8.26936	8.09607	8.39138	8.42159	8.56433	8.45547	8.56627
Dr.3363.1.A1_at	si:ch211-201b11.2	si:ch211-201b11.2	3.92	0.751951	0.022433	0.017458	0.007025	0.007872	0.678424	0.496941	3.69386	3.67234	3.88706	3.7096	3.71477	3.54475	3.63438	3.82262	4.34135	4.12691	4.12104	4.11499	4.12613	4.09862	3.88332	4.30082
Dr.5517.2.S1_at			7.17	0.028356	0.399452	0.046046	0.214807	0.568648	0.439207	0.496646	7.09382	7.08214	6.48223	6.94604	7.52532	7.3483	7.40349	7.3137	7.21912	7.043	6.89832	7.28908	7.17852	7.35771	7.38038	7.18853
Dr.25453.1.A1_at			6.6	0.614586	0.598216	0.041605	0.964975	0.173694	0.223783	0.496226	6.37088	6.63835	5.95926	6.60493	6.80744	6.49102	6.67793	6.21614	6.60586	6.52892	6.43621	6.71411	6.5819	6.77062	6.98917	7.21664
Dr.15244.1.A1_at	ganglioside-induced differentiation-associated protein 1	gdap1	6.73	0.324002	0.058628	0.015083	0.294869	0.186948	0.961743	0.495862	6.41645	6.47988	6.09054	6.73155	6.78668	6.87252	6.32421	6.64149	6.89266	6.84809	6.81081	7.09267	6.97435	6.87057	6.83423	7.02271
Dr.14050.1.A1_at			4.51	0.439923	0.986885	0.11295	0.462519	0.018999	0.152102	0.494874	4.45269	4.67097	4.71764	4.06456	3.93427	4.42834	4.37812	4.42536	4.50359	4.40562	4.55253	4.46616	4.67837	4.76958	4.88485	4.81279
Dr.8129.1.S1_at	MAD homolog 1 (Drosophila)	smad1	6.36	0.319686	0.997728	0.024545	0.355723	0.280442	0.0317	0.494853	6.16434	6.1971	6.23637	6.11392	6.31033	6.31426	6.5756	6.50891	6.2382	5.87154	6.31153	6.28757	6.52349	6.72246	7.1382	6.30411
Dr.1004.1.S1_at	LanC antibiotic synthetase component C-like 1 (bacterial)	lancl1	7.13	0.121636	0.164946	0.011866	0.999443	0.446827	0.462052	0.494844	6.87936	6.92	6.65108	6.87986	7.5323	7.22321	7.03193	6.89727	7.33237	7.06692	7.12951	7.15504	7.49407	7.34827	7.08324	7.3841
DrAffx.2.33.S1_at	adrenergic, alpha-2C-, receptor	adra2c	6.2	0.415737	0.192932	0.133353	0.02877	0.020497	0.871951	0.494676	6.3036	6.13599	6.51823	6.25265	6.21345	6.51754	6.6412	6.56028	6.12935	5.70936	5.83856	6.2765	5.99235	6.08899	6.00436	6.03224
Dr.10519.1.A1_at	tripartite motif-containing 71	trim71	6.18	0.179523	0.989764	0.232317	0.200847	0.011473	0.29581	0.49436	6.25182	6.24053	6.10783	6.2012	5.79359	5.85939	6.01933	6.00442	6.54935	6.22331	6.1339	5.91065	6.61838	6.2567	6.23801	6.54109
Dr.4055.1.A1_at	similar to Galectin-3 (Galactose-specific lectin 3) (Mac-2 antigen) (IgE-binding protein) (35 kDa lectin) (Carbohydrate-binding protein 35) (CBP 35) (Laminin-binding protein) (Lectin L-29) (L-34 galactoside-binding lectin)	CH211-67F24.5	5	0.439985	0.702595	0.00185	0.824124	0.014852	0.007755	0.494055	5.08492	5.11647	5.39037	5.09384	4.97	5.05952	5.08601	5.04897	4.89561	5.24029	5.18264	5.05337	4.5442	4.6981	4.75778	4.70931
Dr.537.1.S1_a_at	eph-like kinase 3	ek3	7.48	0.074487	0.438085	0.009094	0.408287	0.564208	0.106487	0.49392	7.2275	7.12652	7.39753	7.11822	7.5363	7.28147	7.96085	7.59645	7.33058	7.45438	7.49829	7.33425	7.56205	7.78307	7.66093	7.83939
Dr.10560.1.A1_at	wu:fb21h03	wu:fb21h03	6.64	0.826317	0.926225	0.065832	0.941549	0.040568	0.061924	0.493838	6.8964	6.59378	6.61058	6.77899	6.73982	6.88525	6.71639	6.82002	7.14177	6.63085	6.63146	6.62568	6.34126	6.51689	6.56647	5.7615
Dr.2415.1.S1_at	proteasome (prosome, macropain) assembly chaperone 2	psmg2	7.32	0.099714	0.20101	0.000654	0.880505	0.044375	0.028649	0.493435	7.46796	7.65426	7.52918	7.56071	7.12933	7.3235	7.39467	7.41335	7.31267	7.39232	7.37462	7.31245	7.13404	6.94528	7.11994	7.0391
Dr.4561.1.S1_at	very low density lipoprotein receptor	vldlr	8.1	0.048462	0.064025	0.655306	0.985705	0.0089	0.00963	0.492595	8.11244	8.02351	7.7373	7.79421	8.40009	8.20759	8.543	8.13806	8.56117	8.2555	8.19414	8.30188	7.84008	7.89221	7.66899	7.94102
Dr.16545.1.A1_at	zgc:91811	zgc:91811	3.54	0.852274	0.906388	0.003647	0.979418	0.002181	0.00304	0.492514	3.31528	3.36598	3.53544	3.5638	3.33647	3.28976	3.57316	3.43213	3.41187	3.52792	3.30355	3.41888	3.80869	4.08335	3.77568	3.93385
Dr.24558.2.S1_at	topoisomerase (DNA) I, like	top1l	4.19	0.252719	0.181122	0.291641	0.013998	0.025427	0.543032	0.491976	4.13691	4.35692	4.22754	4.28921	4.27439	4.28906	4.61225	4.68033	3.98077	3.94587	3.95656	4.00492	3.94957	4.21138	4.27066	3.91163
Dr.23462.1.S1_at	wu:fj93c03	wu:fj93c03	7.33	0.388036	0.563091	0.006146	0.910148	0.062667	0.045605	0.491472	7.26275	7.12948	7.00102	7.12605	7.48659	7.41231	7.1391	7.16598	7.3441	7.28062	7.14001	7.29594	7.91909	7.43213	7.64611	7.48785
Dr.20662.1.A1_at			3.47	0.436051	0.259419	0.045458	0.709506	0.309016	0.665981	0.491031	3.82868	3.32838	4.28009	3.52367	3.3984	3.56645	3.69311	3.38969	3.57798	3.36765	3.44352	3.11759	3.01294	3.29677	3.40222	3.28478
Dr.14968.1.A1_at	wu:fc83c09	wu:fc83c09	6.92	0.068876	0.840613	0.916951	0.133792	0.02938	0.719943	0.490067	7.11806	7.21345	6.68894	7.17817	6.92821	6.62708	6.53505	6.25449	7.09399	7.0523	6.86366	6.91381	7.25084	7.11282	7.16053	6.7809
Dr.1831.1.S1_at	lunatic fringe homolog	lfng	7.08	0.024144	0.058702	0.074846	0.85811	0.354482	0.557184	0.489863	6.81986	6.85969	6.53019	6.88797	7.24795	7.43734	7.07832	7.29355	7.52166	7.05804	6.95046	7.30725	7.03083	7.09944	7.08262	7.13813
Dr.9438.1.A1_at	si:dkey-218l8.1	si:dkey-218l8.1	7.92	0.962985	0.970438	0.011904	0.941825	0.015824	0.013423	0.489424	8.05049	8.00877	7.73515	8.35846	7.80302	8.1952	8.08207	8.01855	8.19245	8.07346	7.96066	7.97466	7.61012	7.50759	7.71979	7.40604
Dr.2820.1.S1_at	zinc finger, MYND domain containing 19	zmynd19	6.29	0.033378	0.542013	0.160405	0.006802	0.260949	0.038478	0.487707	6.23404	6.17267	6.10721	6.18776	6.57145	6.72994	6.30722	6.55749	6.05429	6.16098	6.04851	5.95151	6.44332	6.49411	6.37505	6.17482
Dr.19426.1.S1_at	cAMP responsive element binding protein 1	creb1	6.45	0.44097	0.826511	0.057413	0.693065	0.009103	0.036592	0.487394	6.40577	6.32418	6.64358	6.33759	6.27173	6.16122	6.38966	6.24776	6.48266	6.40511	6.48116	6.10161	7.04476	6.62295	6.58035	6.77189
Dr.16550.1.A1_at	zgc:92201	zgc:92201	5.32	0.086187	0.259697	0.982135	0.721504	0.04761	0.155487	0.487219	5.15885	5.21973	4.78327	5.31018	5.5586	5.63486	5.48339	5.71741	5.81336	5.36747	5.44673	5.25771	5.24015	5.29306	5.31923	4.59295
Dr.5954.1.A1_at			4.55	0.181803	0.592918	0.093625	0.062892	0.004173	0.423862	0.486878	4.57812	4.52018	4.41416	4.54808	4.51274	4.2848	4.29851	4.02551	4.50907	4.57047	4.75913	4.67949	4.91781	4.83414	4.6217	4.69542
Dr.18672.1.A1_at	novel protein similar to vertebrate pannexin 1 (PANX1)	CH211-69I14.7	4.31	0.427544	0.910892	0.092626	0.36412	0.014609	0.175047	0.486291	4.34684	4.26745	4.09274	4.38287	4.25666	4.1337	3.9923	3.9969	4.42863	4.26495	4.39556	4.15002	4.87434	4.37857	4.78256	4.28926
Dr.25745.1.S1_at	lamin B receptor	lbr	5.84	0.29101	0.544636	0.064099	0.091459	0.005378	0.368728	0.485037	5.94381	5.84152	6.1709	5.65001	6.2224	5.88032	6.15255	6.12574	5.79138	5.87168	5.77252	5.63616	5.57121	5.5593	5.60127	5.70908
Dr.17457.1.A1_at	zgc:63667	zgc:63667	5.01	0.917045	0.811927	0.027209	0.909994	0.022258	0.015804	0.484531	4.80199	5.13541	4.94147	4.8595	5.1321	4.90118	4.58613	5.00316	5.02546	4.82788	4.79302	4.8175	5.1162	5.3118	5.36328	5.61071
Dr.26414.1.S1_x_at	id:ibd1087	id:ibd1087	5.06	0.523286	0.052932	0.79759	0.159127	0.679043	0.03777	0.483984	5.10601	5.33612	5.33774	5.15703	4.91932	5.26313	4.83272	5.31616	4.88486	4.67766	4.89403	4.54441	5.06946	5.10571	5.05629	5.48243
Dr.13261.1.A1_at			6.23	0.429674	0.679033	0.00285	0.836316	0.024189	0.013043	0.483931	6.10485	5.96912	5.88449	6.25606	6.28581	6.21945	6.07359	6.18773	6.02184	6.24802	6.13976	6.15344	6.40598	6.73261	6.56132	6.45033
Dr.18209.1.A1_at			8.59	0.057852	0.57998	0.187944	0.231063	0.001868	0.053123	0.48378	8.62546	8.62343	8.75883	8.57533	8.16816	8.27209	8.46678	8.44436	8.46956	8.68788	8.61327	8.38884	8.73505	8.92037	8.79551	8.83557
Dr.19077.1.A1_at	zgc:136815	zgc:136815	4.31	0.283481	0.131034	0.069691	0.010902	0.005639	0.916633	0.483256	4.56265	4.54009	4.27133	4.2623	4.72598	4.37314	4.71397	4.57748	4.08522	4.1002	4.11724	4.15488	4.04937	4.23489	3.99445	4.26663
Dr.9892.1.A1_at	similar to CG9117 CG9117-PA	LOC564200	3.12	0.68944	0.517277	0.058303	0.249102	0.022371	0.371282	0.482752	2.77132	3.16546	2.89402	3.19565	2.93516	2.80029	3.04179	2.83021	3.01029	3.39197	3.26604	3.07575	3.43991	3.17759	3.17318	3.74779
Dr.16549.1.A1_a_at	hypothetical LOC796302	LOC796302	5.55	0.950027	0.359742	0.003904	0.375719	0.005378	0.069282	0.482371	5.40331	5.43312	5.27008	5.42784	5.60679	5.37729	5.36178	5.24714	5.49553	5.70501	5.6187	5.46279	5.91088	5.68839	5.76236	6.10221
Dr.24976.1.S1_at	insulin-like growth factor binding protein 5a	igfbp5a	8.36	0.324002	0.544351	0.336654	0.102483	0.04302	0.942699	0.481743	8.28372	8.43778	8.04274	8.52106	7.86297	8.09261	7.79209	8.47935	8.30638	8.73684	8.63306	8.38262	8.35795	8.51873	8.45252	8.82478
Dr.21725.1.A1_at	wu:fc49d07	wu:fc49d07	2.88	0.284436	0.182867	0.03733	0.750818	0.002885	0.001128	0.481525	2.98026	2.87461	3.00043	2.76271	2.68662	2.65945	2.84745	2.80227	2.71323	2.71613	2.62979	2.69031	3.32427	3.20133	3.07141	3.07855
Dr.9101.1.S1_at	ubiquitin-conjugating enzyme E2 variant 2	ube2v2	8.97	0.229286	0.269122	0.00367	0.972716	0.078322	0.101294	0.481369	8.60877	8.86392	8.5852	8.89611	9.03024	9.06014	8.83832	8.85525	8.97203	8.97542	9.01455	8.86719	9.12809	9.10792	9.18173	9.46173
Dr.8835.2.S1_at	similar to M-phase phosphoprotein, mpp8	DKEY-19J7.1	6.95	0.580124	0.69953	0.013233	0.948064	0.066906	0.057271	0.480004	7.14058	7.01815	7.32485	7.0183	6.958	6.8094	7.40917	6.80995	6.999	6.82315	7.03674	7.22497	6.69385	6.59641	6.66845	6.62316
Dr.16360.1.A1_at	similar to dual specificity phosphatase 8	LOC558079	9.48	0.068058	0.382902	0.040115	0.444345	0.947876	0.423973	0.479916	9.79692	9.90389	9.78924	9.61691	9.48476	9.15458	8.93327	9.61467	9.6302	9.41534	9.69985	9.32526	9.66835	9.27346	9.05937	9.27146
Dr.10800.1.A1_at			4.96	0.056123	0.090965	0.027917	0.963139	0.984279	0.961215	0.479759	5.38991	5.43038	5.36349	5.05228	4.95087	4.85466	4.5876	4.92389	5.0424	5.02859	4.9685	4.36269	4.89233	4.67382	4.78702	4.98642
Dr.691.1.S1_at	wu:fa18b09	wu:fa18b09	4.35	0.182106	0.353592	0.037476	0.869292	0.623134	0.447069	0.479725	4.61192	4.45867	4.70286	4.73587	4.13647	4.16949	4.55227	4.25343	4.10183	4.30335	4.70333	4.26845	3.94447	3.97197	4.04658	4.6274
Dr.13409.1.S1_at			5.84	0.147429	0.76675	0.054207	0.327946	0.00167	0.02751	0.479533	5.81965	5.81026	5.93647	5.82056	5.66909	5.62191	5.58341	5.62084	5.93233	5.79391	5.79244	5.62697	6.05919	6.29749	6.14474	5.91197
Dr.16660.1.A1_at	similar to Molybdenum cofactor synthesis protein 2 small subunit (Molybdopterin-synthase small subunit) (MOCS2A) (MOCO1-A)	LOC100003554	5.24	0.560161	0.146007	0.008057	0.03293	0.001847	0.398036	0.478584	5.41439	5.31765	5.46354	5.2833	5.32281	5.48723	5.49205	5.56845	4.89254	5.20958	5.20269	5.16081	4.91892	5.05132	4.90454	5.08142
Dr.19647.1.S1_at	enolase-phosphatase 1	enoph1	5.42	0.135315	0.019819	0.085324	0.288177	0.981963	0.212632	0.478056	5.33636	5.20016	4.94635	5.164	5.5464	5.24848	5.44788	5.488	5.57876	5.57482	5.61146	5.79404	5.49907	5.56929	5.18874	5.4546
Dr.1245.1.S1_at	hypothetical protein LOC561593	LOC561593	6.73	0.033603	0.33512	0.009561	0.308189	0.887628	0.173778	0.478034	6.59557	6.58278	6.1157	6.47455	6.8908	6.86374	6.91247	6.87804	6.93285	6.43116	6.52861	6.77117	6.96498	7.01798	6.8728	6.82498
Dr.12535.1.A1_at	zgc:101130	zgc:101130	4.06	0.129878	0.700151	0.284967	0.340656	0.009262	0.131124	0.477833	4.00678	4.26629	4.22113	3.9578	3.77593	3.8652	3.53971	4.07512	4.03412	4.16599	4.05259	3.81659	4.35193	4.29246	4.15879	4.36411
Dr.14091.1.S1_at	zgc:152997	zgc:152997	9.74	0.318226	0.265336	0.18859	0.864111	0.020497	0.012177	0.477661	9.79891	9.84153	9.70882	9.86018	9.85719	9.63473	9.59072	9.31667	9.80132	9.37151	9.67509	9.34335	9.94833	10.0609	10.0966	9.99606
Dr.7104.1.S1_at	novel protein similar to latent transforming growth factor	CH211-247O20.1	4.29	0.477383	0.463836	0.046951	0.94455	0.281891	0.365029	0.477255	4.14584	4.21095	3.53624	4.33656	4.55125	4.4862	4.01396	3.99911	4.44139	4.377	4.09065	4.27181	4.64219	4.43145	4.52363	4.54135
Dr.26158.1.A1_at			4.83	0.596497	0.653798	0.046429	0.987735	0.200573	0.206984	0.476441	5.10498	4.9123	4.68464	5.39895	5.28723	4.86785	4.74458	4.56362	4.97976	4.81604	4.71317	4.98221	4.72552	4.71755	4.39292	4.35912
Dr.7244.1.A1_at	zgc:101577	zgc:101577	5.1	0.033201	0.383518	0.213122	0.003551	0.19767	0.027107	0.476435	4.99271	5.0732	5.06923	4.9473	5.36342	5.23036	5.4425	5.35555	4.78992	4.96099	4.98876	4.74642	5.22067	5.00588	5.23006	5.24843
Dr.4226.1.A1_at	si:dkey-18f7.1	si:dkey-18f7.1	5.5	0.047734	0.045843	0.419327	0.886229	0.131687	0.089038	0.47607	5.32109	5.33976	5.0055	5.27028	5.6493	5.67624	5.66569	5.6641	6.05489	5.80741	5.49435	5.48426	5.43691	5.52442	5.40174	5.16057
Dr.4385.1.A1_at	zgc:91836	zgc:91836	6.71	0.242163	0.602597	0.005927	0.091459	0.11672	0.001567	0.476027	6.91225	6.89898	6.81036	6.68967	6.78327	6.53374	6.66747	6.63496	7.10287	6.84489	6.86555	6.87382	6.443	6.50991	6.35081	6.47929
Dr.19766.1.A1_at	zgc:110030	zgc:110030	5.83	0.930634	0.904426	0.014597	0.837114	0.022371	0.012033	0.475149	5.62232	5.82622	5.62263	5.84231	5.51245	5.68464	6.15536	5.65363	5.80469	5.76801	5.5941	5.60019	6.17478	6.17282	6.20779	6.1122
Dr.17865.1.A1_at			5.84	0.013651	0.021018	0.007578	0.971413	0.856992	0.908118	0.474649	6.12432	6.13545	6.3948	6.07497	5.46412	5.73322	5.79404	5.83955	5.6558	5.702	5.90105	5.62189	5.61083	5.72398	5.85826	5.78456
Dr.20789.1.A1_at	zgc:123307	zgc:123307	7.4	0.169375	0.209524	0.00266	0.975501	0.086879	0.109972	0.474463	7.16928	7.01182	7.2456	7.22599	7.41932	7.40813	7.39837	7.32226	7.30002	7.30019	7.29714	7.68973	7.66205	7.56494	7.58265	7.74091
Dr.16035.1.S1_at	zgc:101776	zgc:101776	6.31	0.258812	0.523679	0.025298	0.802519	0.354846	0.192089	0.47424	6.62955	6.48936	6.65625	6.39106	6.25732	6.34964	5.89801	6.58554	6.54383	6.38354	6.53307	5.97046	6.12544	6.09034	5.96305	6.09043
Dr.18070.2.S1_at	zgc:158618	zgc:158618	4.2	0.478036	0.786996	0.023653	0.304294	0.004162	0.072988	0.474117	4.03661	4.08465	4.26965	4.13219	3.94757	4.02506	3.9443	4.09511	4.2557	4.12394	4.24024	4.15099	4.52238	4.48276	4.72056	4.18281
Dr.15398.1.S1_at	zgc:162129	zgc:162129	4.9	0.035229	0.939169	0.010294	0.029267	0.894532	0.010047	0.473374	4.67938	4.61652	4.7601	4.68184	5.009	5.07234	5.20788	5.13165	4.36428	4.5984	4.82364	4.86272	5.12979	5.05416	5.39048	4.9681
Dr.14098.1.S1_at			2.8	0.741474	0.295427	0.181757	0.468943	0.09184	0.014063	0.473187	2.73415	2.76702	3.23443	2.55016	2.66239	2.72747	2.91384	2.67336	2.58296	2.54647	2.48169	2.70068	3.01368	3.10264	3.13444	2.95379
Dr.8471.2.A1_at	wu:fb39e12	wu:fb39e12	6.89	0.101348	0.780662	0.028039	0.225146	0.805167	0.089038	0.472797	6.65635	6.39355	6.74679	6.78628	7.19027	6.85045	7.2956	6.87076	6.67707	6.91283	6.37389	6.98138	7.02208	7.33378	6.98301	7.13529
Dr.14153.1.S1_at	general transcription factor IIH, polypeptide 5	gtf2h5	7.4	0.128563	0.614607	0.710918	0.042416	0.190156	0.313516	0.472429	7.34886	7.59308	7.32407	7.62606	7.19114	7.31056	7.21348	6.828	7.40611	7.53016	7.55376	7.94286	7.48814	7.30583	7.26304	7.52828
Dr.16887.1.A1_at			6.49	0.247768	0.48931	0.180618	0.821237	0.013618	0.035932	0.471917	6.68733	6.47173	6.20773	6.40027	6.78376	6.51717	6.54034	6.87653	6.82064	6.6897	6.49737	6.43908	6.27486	6.04045	6.17195	6.34287
Dr.7457.1.A1_at	nicotinamide nucleotide adenylyltransferase 2	nmnat2	9.24	0.432816	0.123869	0.244242	0.01732	0.045047	0.457499	0.471757	9.392	9.38985	9.27663	9.23699	9.3847	9.42227	9.40919	9.6861	9.053	9.08243	8.7751	9.10469	9.04672	9.19017	9.38771	8.93463
Dr.5231.1.S1_at	histone 2, H2, like	hist2h2l	9.73	0.996853	0.844592	0.003603	0.853238	0.003802	0.009016	0.471202	9.70133	9.70428	9.35971	9.64383	9.6974	9.74129	9.41542	9.55157	9.61948	9.56003	9.64873	9.76448	10.1618	10.0693	9.94346	10.116
Dr.1714.1.A1_at	wu:fc39b12	wu:fc39b12	6.74	0.578843	0.625924	0.106546	0.263738	0.02921	0.426492	0.47109	6.95121	6.8219	6.15998	6.68386	6.77765	6.49775	6.29723	6.46879	6.87619	6.75933	6.70649	6.84498	6.9284	6.91246	7.0039	7.08103
Dr.9874.1.A1_at	calcium/calmodulin-dependent protein kinase IG	camk1g	4.04	0.847876	0.877042	0.024273	0.727371	0.048355	0.018316	0.470772	3.8994	4.05613	3.8157	3.981	3.766	4.20266	4.0753	3.90416	3.89581	3.7649	3.91793	3.98465	4.71489	4.07758	4.28689	4.36701
Dr.3266.1.A1_at	N-acyl phosphatidylethanolamine phospholipase D	napepld	6.47	0.025833	0.37186	0.279003	0.218777	0.111699	0.928389	0.470472	6.2054	6.43929	6.13476	6.22805	6.7187	6.94588	6.79862	6.42618	6.58344	6.19661	6.44817	6.60785	6.53101	6.47094	6.30982	6.43551
Dr.18173.1.A1_at			4.87	0.028523	0.42569	0.024138	0.200684	0.798474	0.254519	0.470447	5.02154	5.47548	5.13685	4.93154	4.81916	4.74898	4.51582	4.59967	4.96369	5.03833	4.97783	4.82065	4.87012	4.73545	4.83902	4.47086
Dr.24848.1.S1_at	solute carrier family 38, member 7	slc38a7	4.68	0.734768	0.079504	0.0139	0.026978	0.005909	0.813797	0.470425	5.00483	4.81159	5.00925	4.58329	4.98414	4.76128	5.02159	4.92261	4.56376	4.45013	4.59828	4.38815	4.58666	4.47485	4.46629	4.28012
Dr.7519.1.A1_at	wu:fd58b11	wu:fd58b11	3.7	0.428716	0.998059	0.155013	0.467635	0.026091	0.196281	0.470341	3.6267	3.41521	3.78414	3.87786	3.58662	3.51076	3.37952	3.46351	3.7584	3.90109	3.49846	3.54395	3.949	4.31043	3.62982	3.93253
Dr.18680.1.A1_at	wu:fc16b05	wu:fc16b05	6.94	0.602893	0.311041	0.067972	0.102554	0.019794	0.700529	0.469278	6.95843	6.90445	6.45113	6.98921	6.76171	6.67294	6.62133	6.74674	7.2776	7.10336	6.8392	7.10236	7.13964	7.21105	6.92606	7.40307
Dr.16343.1.A1_at	novel protein similar to vertebrate multiple EGF-like-domains 9 (MEGF9)	CH211-158D24.2	5.49	0.970987	0.799325	0.062863	0.774122	0.083483	0.03633	0.469137	5.62031	5.44463	5.52762	5.05196	5.23793	5.50682	5.31746	5.63227	5.14948	5.37787	5.66476	5.12111	5.63066	5.88789	5.93632	5.73489
Dr.7769.2.S1_at	dipeptidyl-peptidase 7	dpp7	6.95	0.726663	0.696196	0.00967	0.423511	0.00399	0.043372	0.468371	6.70153	6.92873	6.90525	6.83911	6.71575	6.81527	6.75816	6.81355	6.83654	6.88642	6.92427	7.06152	7.23803	7.20634	7.01442	7.51742
Dr.17937.2.A1_at			7.43	0.024959	0.123869	0.116957	0.585923	0.256717	0.718864	0.468268	7.33385	7.25433	6.79758	7.27142	7.72969	7.62375	7.51378	7.66303	7.54293	7.44853	7.32607	7.69969	7.56811	7.43543	7.39146	7.31692
Dr.5639.1.S1_at	metal-regulatory transcription factor 1	mtf1	5.01	0.15682	0.838415	0.392347	0.293474	0.019201	0.282017	0.468264	5.16154	5.25734	4.74516	5.08495	4.43545	4.97762	4.73607	4.87066	5.10891	5.0005	5.08443	4.81042	5.24598	5.37553	5.09974	5.17161
DrAffx.2.32.S1_at	adrenergic, alpha-2B-, receptor	adra2b	6.07	0.041025	0.101111	0.012893	0.842538	0.906185	0.682777	0.467997	6.33255	6.45127	6.66705	6.13198	5.69986	5.95113	6.08545	6.09046	5.98283	5.78189	6.11854	6.18544	5.91375	5.96274	5.99903	5.83535
Dr.6932.3.S1_at	high-mobility group box 3a	hmgb3a	9.95	0.036813	0.128437	0.029382	0.712605	0.827842	0.841627	0.467905	9.57753	9.70515	9.5216	9.73099	10.0206	10.2423	10.0405	10.1034	9.9659	10.1609	9.83783	10.031	10.4108	10.1855	9.86737	9.72996
Dr.14326.1.A1_at			9.76	0.562879	0.941549	0.016044	0.685255	0.085206	0.027691	0.467249	9.61542	9.63707	9.40396	9.74299	9.83001	9.85304	9.75476	9.50044	9.79465	9.78021	9.41094	9.50979	10.3214	9.93135	9.83559	10.1801
Dr.11764.2.A1_at	annexin A13	anxa13	7.42	0.54994	0.396576	0.010048	0.813675	0.05635	0.13868	0.467135	7.16231	7.42015	7.14903	7.17327	7.51331	7.47359	7.10612	7.3234	7.6478	7.12291	7.43987	7.47548	7.57967	7.68052	7.77772	7.73538
Dr.24852.1.S1_at	sb:cb157	sb:cb157	5.62	0.071222	0.25465	0.005714	0.658889	0.438425	0.167111	0.466899	5.40458	5.50359	5.00493	5.52497	5.62449	5.77093	5.71934	5.66049	5.70851	5.66426	5.47373	5.53287	5.93413	5.76858	5.77623	5.82673
Dr.26049.1.A1_at	wu:fj65e08	wu:fj65e08	5.74	0.36264	0.587455	0.010834	0.853445	0.119691	0.07008	0.466871	5.85972	5.42105	5.2693	5.64086	5.71607	5.73741	5.75994	5.72734	5.66463	5.60877	5.5333	5.91254	6.04367	5.95788	6.17406	5.88282
Dr.1671.1.A1_at	si:ch211-119b12.6	si:ch211-119b12.6	3.62	0.799107	0.615369	0.027572	0.413202	0.014726	0.147871	0.466678	3.60877	3.5944	3.43099	3.39193	3.47505	3.63528	3.51339	3.1534	3.90779	3.58728	3.34773	3.69109	3.83987	3.80363	4.02453	3.9758
Dr.12526.1.A1_at	cleavage and polyadenylation specific factor 2	cpsf2	6.35	0.12851	0.384893	0.024502	0.017204	0.000586	0.297349	0.466597	6.26913	6.18167	6.39901	6.34097	6.06847	6.10696	6.05264	6.1532	6.4717	6.42006	6.36265	6.46885	6.65144	6.61692	6.43427	6.54502
Dr.12860.1.A1_at	mitochondrial ribosomal protein L48	mrpl48	6.24	0.029534	0.479167	0.896363	0.175088	0.019836	0.474171	0.466536	6.52074	6.5358	6.00634	6.56528	6.05537	5.97597	5.83546	5.89522	6.26245	6.22112	6.26974	6.18678	6.29849	6.21038	6.36917	6.64027
Dr.14132.1.S1_at			5.37	0.597047	0.93556	0.091858	0.547404	0.026931	0.15596	0.466346	5.29094	5.47576	5.19961	5.27167	5.1089	5.14012	5.15629	5.29611	5.58447	5.2344	5.56323	4.97006	5.48556	5.57402	5.98506	5.52217
Dr.10215.1.A1_at	phosphoglucomutase 1	pgm1	8.58	0.003375	0.294876	0.008651	0.042124	0.307096	0.19194	0.466305	8.37782	8.42639	8.33935	8.19778	8.85586	8.72956	8.83117	8.78998	8.56327	8.3252	8.50587	8.61522	8.71789	8.64123	8.65274	8.67382
Dr.12815.1.A1_at			4.45	0.723441	0.97399	0.045346	0.801482	0.01909	0.051707	0.466211	4.39462	4.60698	4.20474	4.3145	4.44739	4.43443	4.25589	4.03057	4.33517	4.37443	4.17437	4.59375	4.74006	4.60942	4.6443	5.03934
Dr.1081.1.S1_at	eukaryotic translation elongation factor 1 beta 2	eef1b2	10.22	0.852274	0.281648	0.034529	0.360994	0.022634	0.002119	0.466015	10.2277	10.2006	10.2935	10.2332	10.192	10.3868	10.232	10.2815	10.2615	10.6339	10.3941	10.4086	9.97016	9.94186	9.83554	10.0864
Dr.14323.1.A1_at	zgc:153540	zgc:153540	6.22	0.486105	0.528578	0.005535	0.986336	0.038571	0.047369	0.465723	5.9127	6.20693	6.00997	5.99761	6.15848	6.28311	5.97242	6.23847	6.0659	6.04228	6.16439	6.40025	6.40712	6.36216	6.5818	6.63903
Dr.5190.1.A1_at			3.33	0.070013	0.323913	0.196681	0.534026	0.00252	0.018316	0.465343	3.43069	3.30379	3.48485	3.38929	3.2059	3.05564	2.91399	3.26203	3.36372	3.16781	3.20071	3.16118	3.61014	3.70339	3.53086	3.45454
Dr.14445.1.S1_at	transmembrane protein 126A	tmem126a	7.45	0.525528	0.317208	0.055391	0.715624	0.011865	0.004372	0.465162	7.42944	7.668	7.20243	7.46939	7.50435	7.54339	7.60666	7.56428	7.53489	7.57203	7.716	7.708	7.12466	7.02422	7.2874	7.23399
Dr.646.1.S1_at	mg:cb01g09	mg:cb01g09	9.01	0.038892	0.412031	0.008257	0.271548	0.786636	0.108848	0.464697	8.78939	8.66309	8.58955	8.94152	9.30456	9.22624	8.97066	9.11527	9.04549	8.97425	8.64754	9.0448	9.1586	9.2198	9.09285	9.37107
Dr.18650.2.S1_at			3.59	0.005569	0.993359	0.78984	0.004845	0.003429	0.826158	0.46469	3.46931	3.38499	3.5217	3.4682	3.92504	4.00895	3.94897	3.82	3.60506	3.45587	3.32901	3.46039	3.41293	3.712	3.42679	3.44849
Dr.5673.1.S1_at	wu:fb36g02	wu:fb36g02	6.07	0.047734	0.386247	0.318709	0.33694	0.184686	0.897684	0.464464	5.8863	5.94635	6.03919	5.51393	6.34834	6.51842	6.02107	6.35579	6.34832	5.98406	5.91394	6.05119	6.20214	6.05956	6.03147	5.86592
Dr.18512.1.A1_at	WD repeat and FYVE domain containing 2	wdfy2	7.61	0.114921	0.829886	0.492096	0.075335	0.016691	0.779067	0.464303	7.90743	7.56154	7.34857	7.76893	7.42759	7.23299	7.20618	7.37232	7.94089	7.78691	7.51499	7.59285	7.86206	7.8283	7.57652	7.82941
Dr.6058.1.A1_at	wu:fj34h02	wu:fj34h02	9.1	0.574679	0.260346	0.127405	0.56926	0.034364	0.007489	0.463582	9.09397	9.05896	9.20369	9.16891	8.75817	9.1416	9.17518	9.01242	8.94856	8.65903	8.89324	9.10196	9.27488	9.36132	9.44458	9.37635
Dr.14963.1.A1_at	si:ch211-154o6.6	si:ch211-154o6.6	6.88	0.659667	0.131626	0.007854	0.271014	0.030235	0.425934	0.463505	6.48393	6.61999	6.70307	6.83425	6.75627	6.91267	6.53236	6.81199	6.9868	6.95923	6.829	7.13373	7.31601	7.11384	7.16075	6.90465
Dr.11825.1.A1_at			4.03	0.809611	0.869012	0.048745	0.978671	0.027844	0.035942	0.463311	3.88	3.82001	4.35661	3.80087	3.78299	3.78932	3.9841	4.03694	3.95786	3.85488	3.99102	3.83572	4.06343	4.54466	4.61289	4.22561
Dr.2899.1.A1_at	isocitrate dehydrogenase 3 (NAD+) gamma	idh3g	5.15	0.086064	0.381284	0.013815	0.522859	0.641565	0.193529	0.463259	5.42941	5.44933	5.36713	5.41234	5.13861	4.99354	4.87151	5.19399	5.27433	5.18675	5.16661	5.18555	4.94076	4.6629	4.81747	5.38405
Dr.14208.1.A1_s_at	hypothetical LOC791459	LOC791459	6.97	0.840695	0.912247	0.020896	0.762706	0.012935	0.041405	0.463207	7.11262	7.17546	6.75308	7.22673	7.23051	7.09348	7.05101	7.08659	7.22936	7.20673	6.71544	6.97922	6.66842	6.61277	6.66071	6.66686
Dr.23066.1.S1_at	similar to apoptosis-inducing factor (AIF)-like mitochondrion-associated inducer of death	LOC557507	7.16	0.003499	0.078357	0.041734	0.197133	0.081511	0.87335	0.46241	6.96964	7.01319	6.789	6.86987	7.47678	7.40786	7.33822	7.26848	7.11425	7.25235	7.09964	7.26548	7.1184	7.10277	7.17654	7.22899
Dr.18653.1.A1_at	zgc:110131	zgc:110131	4.11	0.070934	0.608687	0.549626	0.248998	0.010393	0.216588	0.462067	4.31871	4.3123	4.18469	3.97981	3.74145	3.96561	3.99002	3.66591	4.14091	4.2012	4.10771	3.86563	4.21382	4.50382	4.35454	4.13908
Dr.4609.1.S2_at	tyrosine 3-monooxygenase/tryptophan 5-monooxygenase activation protein, theta polypeptide a	ywhaqa	9.22	0.024307	0.945706	0.009447	0.031171	0.998133	0.016003	0.461546	9.012	8.92571	8.83839	9.17208	9.26834	9.57646	9.43664	9.51294	9.16405	8.95744	8.99073	8.91779	9.4774	9.57557	9.61379	9.12574
Dr.10602.1.A1_at	similar to Probable RNA-dependent helicase p72 (DEAD-box protein p72) (DEAD-box protein 17)	LOC556764	8.42	0.181803	0.633945	0.02228	0.522317	0.459153	0.117225	0.461462	8.29117	8.46272	7.78439	8.24561	8.68838	8.58852	8.2975	8.41448	8.52838	8.22709	8.17749	8.38382	8.78564	8.56297	8.71494	8.56619
Dr.764.1.A1_at	G protein pathway suppressor 1	gps1	7.87	0.123933	0.90069	0.267075	0.100993	0.007918	0.440845	0.461455	7.86962	7.78184	7.86698	7.90288	7.98496	8.23455	8.29652	8.05266	7.69697	7.63937	7.8481	8.09776	7.56921	7.71779	7.57081	7.86507
Dr.11233.1.A1_at			7.94	0.226092	0.766517	0.146505	0.132691	0.009245	0.382478	0.461333	7.93759	8.05816	7.61101	8.0799	7.73208	7.63074	7.6265	7.78645	8.0301	8.14797	7.95232	7.8541	8.30543	8.18739	8.19225	7.93603
Dr.4543.1.S1_at	crystallin, gamma M4	crygm4	6.72	0.229381	0.625924	0.046697	0.091459	0.586992	0.013993	0.461259	6.68278	6.55353	6.6406	6.53706	7.08045	6.69544	6.74557	6.83673	6.69684	6.36172	6.28451	6.59778	7.14094	6.99438	6.69967	6.95089
Dr.20073.1.A1_at	polypyrimidine tract binding protein 1b	ptbp1b	4.87	0.833695	0.869926	0.008019	0.706144	0.004837	0.018932	0.459838	4.75396	4.88318	4.73751	4.69242	4.72452	4.76475	4.73676	4.66924	4.9148	4.83217	4.94311	4.5359	5.32598	5.21652	4.96521	5.22691
Dr.10134.1.A1_at	wu:fl04a11	wu:fl04a11	6.2	0.177537	0.085033	0.011377	0.639766	0.294334	0.719252	0.459817	6.06396	5.87918	5.63306	6.10105	6.26919	6.33845	6.17264	5.96905	6.32705	6.32583	6.13755	6.41885	6.34594	6.33698	6.24346	6.59015
Dr.22297.1.A1_at			4.01	0.900741	0.00826	0.935264	0.008701	0.952969	0.003244	0.459798	3.80229	3.93059	4.00945	3.78824	3.95837	4.0656	3.87849	3.72622	4.344	4.2091	4.43333	4.38333	3.80958	3.89666	3.94034	3.9361
Dr.2359.1.S1_at	nuclear VCP-like	nvl	5.33	0.413963	0.965112	0.002953	0.407833	0.027162	0.003251	0.459711	5.63477	5.44449	5.54281	5.28296	5.4519	5.27197	5.25455	5.39399	5.63833	5.42332	5.5084	5.37937	5.10368	4.93048	5.03958	5.03683
Dr.12892.2.A1_at	zgc:110775	zgc:110775	6.97	0.024959	0.064025	0.133885	0.838123	0.226858	0.412533	0.459673	6.69723	6.76606	6.56616	6.72728	7.32903	7.1917	6.95309	7.12159	7.35818	6.87003	6.88828	7.24743	7.00832	6.86127	6.9917	6.88532
Dr.16678.1.S1_at	zgc:76887	zgc:76887	5.96	0.066106	0.772241	0.146402	0.031225	0.001623	0.376376	0.459371	6.03974	5.9549	5.82704	6.0704	5.67006	5.8484	5.66421	5.59739	6.0292	5.99607	6.11215	5.97998	6.17466	6.01325	6.27385	6.15578
Dr.25891.1.A1_at			4.11	0.079192	0.74043	0.578349	0.035206	0.013202	0.958805	0.459311	3.98734	4.07754	4.32104	4.23966	3.98074	3.863	3.61934	3.72619	4.34452	4.33555	3.92461	4.36798	4.27063	4.07599	4.36119	4.3187
Dr.486.1.S1_at	protein phosphatase 1, regulatory (inhibitor) subunit 14B	ppp1r14b	6.85	0.633355	0.24302	0.01988	0.478662	0.082965	0.445791	0.459184	6.77151	6.77459	6.32322	6.64557	6.9101	6.5643	6.559	6.94737	6.87447	7.13824	7.00189	6.67648	7.24096	6.98936	7.10678	7.01452
Dr.23890.1.S1_at	wu:fc87f02	wu:fc87f02	4.68	0.005065	0.984051	0.033201	0.003995	0.153613	0.040345	0.45909	4.51524	4.60164	4.36691	4.52568	4.91107	4.94409	5.03981	4.93417	4.52085	4.3644	4.51712	4.5904	4.70574	4.67827	4.93873	4.76844
Dr.24317.1.S1_at	cyclin-dependent kinase inhibitor 3	cdkn3	5.14	0.611567	0.649337	0.011263	0.998518	0.051118	0.058203	0.458865	5.04829	4.88766	5.22121	4.73638	5.11794	5.01353	5.18313	5.02337	5.23072	4.82865	5.22649	5.05401	5.55658	5.31926	5.29892	5.55423
Dr.7931.1.A1_at	core 1 synthase, glycoprotein-N-acetylgalactosamine 3-beta-galactosyltransferase, 1a	c1galt1a	4.05	0.521754	0.273863	0.058679	0.068467	0.012435	0.719252	0.458253	3.97537	4.25275	4.16063	4.24763	4.29235	4.53692	4.12275	4.22657	4.04381	3.77139	3.8371	3.99825	3.89034	4.08343	3.76685	3.60496
Dr.3021.2.S1_at	similar to deleted in liver cancer 1	LOC567965	5.95	0.032424	0.261847	0.030963	0.392521	0.76768	0.536543	0.45819	5.7363	5.91516	5.52525	5.5074	6.40551	5.82345	6.0595	6.2284	6.10892	5.88416	5.79111	5.95512	6.07324	6.09263	6.05272	6.03184
Dr.263.2.S1_at	peripherin	prph	5.27	0.069491	0.111797	0.007408	0.964798	0.524201	0.474171	0.45796	5.1574	4.83171	4.99971	4.94755	5.51336	5.3436	5.34849	5.10491	5.51154	5.06833	5.37938	5.28958	5.54187	5.41352	5.4044	5.40843
Dr.465.1.S1_at	ST8 alpha-N-acetyl-neuraminide alpha-2,8-sialyltransferase 2	st8sia2	3.55	0.76611	0.979839	0.033047	0.784577	0.088063	0.039577	0.457585	3.40185	3.34662	3.82104	3.12097	3.51166	3.56677	3.38092	3.56272	3.14038	3.47678	3.37198	3.66689	3.64868	4.03641	3.79324	4.00805
Dr.7496.1.A1_at	synaptotagmin binding, cytoplasmic RNA interacting protein, like	syncripl	5.72	0.501617	0.977324	0.034529	0.570639	0.205197	0.049528	0.457506	5.59609	5.76124	5.46784	5.39469	5.34673	5.65387	6.16699	5.75449	5.61731	5.66374	5.56183	5.41654	5.82011	6.02551	6.26695	5.93731
Dr.16984.1.A1_s_at	WD repeat domain 92	wdr92	4.94	0.369889	0.845189	0.130367	0.585552	0.016459	0.091333	0.456757	5.06153	4.77018	4.88562	5.04956	5.25786	5.05476	5.00948	5.20577	5.07517	4.71075	5.03924	5.16541	4.69625	4.91449	4.69882	4.39128
Dr.2436.1.A1_at	casein kinase 1, delta a	csnk1da	8.49	0.181392	0.171908	0.005927	0.8952	0.168819	0.277754	0.456679	8.32188	8.11671	8.24491	8.2999	8.50418	8.62602	8.45627	8.34355	8.38464	8.61131	8.36885	8.7131	8.90782	8.63777	8.53092	8.7336
Dr.14504.1.S1_at	zgc:171480	zgc:171480	7.18	0.03929	0.504847	0.475052	0.209712	0.092359	0.885283	0.456398	7.30398	7.57229	7.55629	7.05149	6.65411	7.05643	7.11808	6.82984	7.05745	7.29671	7.35167	7.09519	7.23626	7.3023	7.25104	7.15835
Dr.18182.1.A1_at			5.63	0.01064	0.240877	0.015131	0.173336	0.545614	0.377355	0.456219	5.8193	5.75079	5.98415	5.99513	5.44191	5.33368	5.43637	5.51254	5.6476	5.73715	5.78516	5.50039	5.49678	5.62047	5.33038	5.66616
Dr.25713.2.S1_at	similar to Zinc finger protein 84 (Zinc finger protein HPF2)	LOC799717	4.52	0.028202	0.394845	0.39942	0.217456	0.077902	0.818115	0.456105	4.36568	4.15314	4.35338	4.39359	5.02285	4.95225	4.62854	4.48657	4.6079	4.42653	4.68559	4.32907	4.45813	4.48547	4.4683	4.4302
Dr.25226.1.S1_s_at	cyclin B1	ccnb1	4.62	0.940565	0.796254	0.0072	0.735086	0.006208	0.022148	0.455996	4.37426	4.56655	4.71631	4.34164	4.38965	4.46351	4.49545	4.58201	4.33913	4.47719	4.69947	4.72786	4.9471	4.89916	5.00569	4.90265
Dr.4286.1.A1_at	prefoldin subunit 2	pfdn2	6.37	0.094311	0.249776	0.019316	0.775106	0.718758	0.423772	0.45578	6.19143	6.22747	5.66566	6.27984	6.54591	6.45698	6.47233	6.37653	6.44108	6.21188	6.28716	6.56796	6.64791	6.4329	6.39221	6.7145
Dr.19814.1.A1_at	olfactomedin 3	olfm3	7.03	0.429131	0.570935	0.006908	0.938205	0.058916	0.048601	0.455646	6.97753	6.97292	6.51674	6.92055	7.17674	7.02313	6.88205	6.9015	7.02723	6.97439	6.8968	6.98917	7.15991	7.40858	7.30896	7.33287
Dr.17141.1.A1_at			6.94	0.432274	0.875825	0.041332	0.629519	0.006185	0.031196	0.455244	6.87171	7.16494	6.75842	7.08589	7.19353	7.02718	7.00506	7.22741	6.86468	7.04773	7.16776	6.95908	6.7629	6.69649	6.55017	6.62264
Dr.11082.1.A1_at	zgc:101696	zgc:101696	6.27	0.423105	0.523403	0.106898	0.973474	0.016469	0.022331	0.45491	6.25545	6.32264	6.08068	6.45917	6.08009	6.47461	5.88617	5.99	6.22975	6.23107	6.05293	5.96936	6.70891	6.49687	6.49484	6.54989
Dr.13722.2.A1_at	proteasome (prosome, macropain) assembly chaperone 1	psmg1	7.17	0.036936	0.099558	0.000826	0.817165	0.176865	0.092646	0.454439	7.34547	7.48529	7.54274	7.28749	7.08583	7.19658	7.08355	7.13023	7.21902	7.1893	7.17277	7.09485	7.05508	6.97303	6.92145	6.89367
Dr.17008.1.A1_at	heterogeneous nuclear ribonucleoprotein A0	hnrnpa0	6.19	0.137944	0.585595	0.017458	0.466312	0.500322	0.109716	0.454298	5.87204	5.83891	6.41992	5.73836	6.27937	6.25603	6.34034	6.25542	6.09179	6.24135	5.88491	6.21331	6.52961	6.42859	6.35091	6.37732
Dr.10006.1.A1_at	zgc:112077	zgc:112077	6.47	0.611343	0.929499	0.011223	0.552995	0.051118	0.010355	0.454284	6.47583	6.35443	6.0418	6.51671	6.57208	6.58183	6.3096	6.34153	6.24983	6.38731	6.37967	6.27132	6.89193	6.80709	6.60504	6.80119
Dr.264.1.S1_at	gefiltin	gefiltin	6.83	0.177993	0.226953	0.036511	0.983823	0.625326	0.663649	0.453919	6.30612	6.35679	6.94114	6.58028	6.86069	6.64909	7.0143	6.98942	7.23064	6.84245	6.80582	6.66968	6.99384	7.17813	6.9992	6.82883
Dr.22826.1.A1_at	hyperpolarization activated cyclic nucleotide-gated potassium channel 2	hcn2	6.18	0.901837	0.88433	0.007898	0.791515	0.013192	0.006111	0.453913	6.37487	6.33534	6.16814	6.25362	6.25684	6.09625	6.28929	6.38134	6.54853	6.2359	6.28664	6.20578	5.76319	6.05173	5.8941	5.75217
DrAffx.2.70.A1_s_at	topoisomerase (DNA) I, like	top1l	7.8	0.611153	0.609859	0.071366	0.272577	0.021228	0.331296	0.453596	7.6875	7.85818	7.35057	7.94941	7.57932	7.92628	7.47312	7.38423	7.79028	7.88742	7.84236	7.85807	8.0123	8.11456	8.08649	7.96397
Dr.10608.1.A1_at			4.82	0.907293	0.764588	0.011047	0.871317	0.018278	0.038596	0.453369	4.77726	4.53345	4.49676	4.91204	4.62155	4.92937	4.69724	4.58846	4.79257	4.81226	4.66645	4.7583	4.93366	5.22029	5.34758	5.03145
Dr.143.1.A1_a_at	zgc:153887	zgc:153887	6.17	0.725619	0.946323	0.018906	0.688404	0.007795	0.03201	0.452821	6.09453	6.18716	6.13222	5.93174	5.9235	5.8824	6.18105	6.06704	6.36921	6.0236	6.13224	5.89632	6.37023	6.44762	6.60377	6.44365
Dr.15857.2.S1_at	cysteine and glycine-rich protein 1	csrp1	5.28	0.836094	0.223793	0.292598	0.126013	0.502562	0.015697	0.45246	5.03776	5.13678	5.4455	5.55084	5.32768	5.43251	5.22245	5.3843	4.85319	5.17367	4.95244	5.09245	5.30467	5.46377	5.48632	5.62684
Dr.1064.1.S1_at	glycine amidinotransferase (L-arginine:glycine amidinotransferase)	gatm	5.72	0.582841	0.578412	0.03494	0.968262	0.162499	0.209213	0.45216	5.54545	5.42032	5.80555	5.33413	5.532	5.4446	5.91772	5.79505	5.76063	5.58943	5.48814	5.92629	5.92899	6.2646	6.02469	5.69581
Dr.17760.1.A1_at			4.67	0.16897	0.513437	0.01841	0.630693	0.434406	0.150394	0.452157	4.56387	4.44287	4.24731	4.52532	4.95663	4.6966	4.54612	4.75436	4.55048	4.38162	4.59769	4.91978	4.77294	4.75982	4.9135	5.14174
Dr.781.1.S1_at	muscle-specific beta 1 integrin binding protein 2	mibp2	9.78	0.216784	0.0254	0.226263	0.224064	0.865317	0.104531	0.452075	9.53592	9.5782	9.48406	9.65512	9.74776	9.98783	9.70309	9.69162	9.83881	10.0883	9.90415	10.2303	9.94056	9.71672	9.57898	9.75285
Dr.15836.1.A1_at	lyric-like	lyricl	5.53	0.1522	0.681403	0.050175	0.067049	0.807147	0.018834	0.451971	5.45874	5.21937	5.40606	5.49437	5.89608	5.56258	5.66533	5.62163	5.43703	5.22171	5.3152	5.18589	5.95404	5.81428	5.83027	5.36912
Dr.7501.1.A1_at	novel protein similar to human and mouse bin3, bicoid-interacting 3, homolog	CH211-283H6.1	5.82	0.028523	0.763772	0.517891	0.075335	0.055676	0.88332	0.451961	6.07074	6.11688	5.76362	5.97081	5.66515	5.54744	5.35559	5.54603	5.99049	6.13294	5.85948	5.62505	6.01697	5.92523	5.80812	5.71908
Dr.5682.1.S1_at	zgc:56513	zgc:56513	7.46	0.08792	0.076378	0.00733	0.874605	0.433904	0.628516	0.451778	7.18122	7.23049	7.04996	7.26675	7.65874	7.40034	7.3089	7.62897	7.45905	7.38516	7.69034	7.63577	7.56757	7.59523	7.51822	7.85451
Dr.5443.1.A1_at	df:d0271515	df:d0271515	4.87	0.804331	0.538977	0.18448	0.343474	0.374435	0.044546	0.451581	4.80596	4.76673	4.83677	4.88992	5.03219	4.83197	4.98312	4.73524	4.85065	4.60446	4.15752	4.96956	5.27519	5.01536	5.20128	4.89669
Dr.21055.1.S1_at	zgc:56197	zgc:56197	4.77	0.155671	0.323771	0.014527	0.849582	0.399819	0.255815	0.451515	4.82544	5.06618	5.32019	4.82378	4.7514	4.65422	4.78172	4.68877	4.90078	4.44859	4.95866	4.79969	4.55432	4.4708	4.60842	4.596
Dr.1152.1.A1_x_at			4.84	0.017395	0.745926	0.59024	0.042112	0.022218	0.963752	0.451493	4.83979	5.07036	5.08878	4.97497	4.61447	4.51802	4.42052	4.61492	4.8662	5.07192	4.99799	4.74031	5.04181	5.04413	4.68022	4.86839
Dr.10383.1.S1_at	cell division cycle 37 homolog (S. cerevisiae)	cdc37	7.95	0.46896	0.564103	0.014556	0.976266	0.105548	0.102441	0.451402	8.17954	8.09252	8.1986	8.08264	7.9169	7.81695	8.12905	8.0706	7.8546	8.01433	7.96905	8.14174	7.91103	7.79029	7.76661	7.27976
DrAffx.2.57.A1_at	zgc:63602	zgc:63602	5.44	0.153206	0.735135	0.00918	0.370722	0.293014	0.035942	0.450997	5.25253	5.32551	5.27092	5.11942	5.61657	5.48754	5.39184	5.5488	5.3808	5.26548	5.3613	5.29333	5.48118	5.67138	5.54245	6.07735
Dr.19019.1.S1_at			6.06	0.091603	0.57872	0.381969	0.330209	0.008265	0.122796	0.450234	6.23714	6.16044	6.03234	6.12468	5.79324	5.8491	5.78778	5.87141	6.09758	6.16845	6.03059	5.76892	6.16232	6.34424	6.53077	6.06513
Dr.15205.1.A1_at	Smith-Magenis syndrome chromosome region, candidate 7-like	smcr7l	6.18	0.401361	0.914249	0.044619	0.546436	0.339313	0.085453	0.450158	5.99996	6.16623	5.61456	6.2181	6.48665	6.19838	5.98994	6.21615	6.32514	6.06462	5.63382	6.14422	6.53556	6.3529	6.45756	6.45347
Dr.2185.1.A1_at	necdin-like 2	ndnl2	4.46	0.378349	0.265058	0.013529	0.795538	0.137876	0.313516	0.450027	4.52055	4.87071	4.68765	4.63825	4.64374	4.60555	4.29046	4.4465	4.31287	4.44007	4.45888	4.47904	4.24453	3.95823	4.17532	4.53898
Dr.18785.2.S1_at	zgc:123314	zgc:123314	6.34	0.157024	0.957482	0.557794	0.160067	0.032039	0.67588	0.450025	6.14731	6.34922	6.34767	6.33919	6.39498	6.61846	6.71069	6.77028	5.86177	6.37692	6.29727	6.56898	6.12782	5.92555	6.30068	6.34026
DrAffx.2.3.S1_at	GLI-Kruppel family member GLI3	gli3	4.78	0.488811	0.662535	0.156692	0.910148	0.032698	0.059269	0.450019	4.95306	4.63692	4.60975	4.94559	4.52603	4.29324	4.68267	4.96285	4.47344	4.68153	4.67049	4.81331	4.97876	5.09852	4.8952	5.29238
Dr.16318.1.A1_at			3.09	0.757968	0.77568	0.004439	0.52566	0.00198	0.014883	0.449924	3.14941	3.23355	3.19764	3.17725	3.30795	3.425	3.07933	3.15645	3.11652	3.22824	3.10537	3.08342	2.85524	2.88004	2.77962	2.65413
Dr.17898.1.S1_at	similar to Probable G-protein coupled receptor 37 precursor (Endothelin B receptor-like protein 1) (ETBR-LP-1) (Parkin-associated endothelin receptor-like receptor) (PAELR)	LOC566847	4.49	0.591192	0.836819	0.046854	0.833693	0.205089	0.116675	0.449847	4.34817	4.79444	4.9066	4.59393	4.84809	4.55863	4.03641	4.58921	4.63092	4.32641	4.62415	4.76826	4.14132	4.26515	4.23339	4.20389
Dr.14642.1.S1_at			3.59	0.173296	0.097877	0.009188	0.705914	0.257593	0.594398	0.449661	3.40951	3.38038	3.12003	3.41407	3.71001	3.53796	3.44871	3.64908	3.65889	3.67485	3.68973	3.688	4.02621	3.60954	3.54434	3.94256
Dr.11369.1.A1_at			5.33	0.018992	0.406453	0.054024	0.142419	0.359404	0.473483	0.449637	5.10053	5.09561	5.02622	5.18491	5.50617	5.48037	5.65929	5.55998	5.20588	5.08092	5.21146	5.59651	5.2116	5.41936	5.50025	5.46655
Dr.25429.1.S1_at	zgc:77398	zgc:77398	6.29	0.838244	0.056362	0.003603	0.07268	0.007097	0.525938	0.449528	6.50685	6.3606	6.75366	6.3947	6.34728	6.42044	6.63857	6.45194	6.12902	6.19481	6.14999	6.15413	6.05081	6.15974	6.06193	5.94521
Dr.16605.1.A1_at	zgc:158760	zgc:158760	6.85	0.173105	0.815635	0.002748	0.336965	0.087491	0.007697	0.448994	6.75683	6.68724	6.46878	6.76686	6.75968	6.9033	6.95169	6.90985	6.65376	6.59689	6.71947	6.90673	7.07593	7.19103	7.06245	7.14629
Dr.13779.1.S1_at	zgc:175137	zgc:175137	5.87	0.722638	0.746487	0.092753	0.462017	0.262341	0.045182	0.44808	6.16158	5.93813	5.27177	5.76786	6.02215	5.87422	5.73433	5.90305	5.67818	5.62588	5.54751	5.87847	6.13239	6.12181	6.08455	6.1836
Dr.24945.2.S1_a_at	zgc:112425	zgc:112425	10.92	0.876233	0.041912	0.078066	0.044579	0.142469	0.406876	0.44802	11.299	11.2155	11.1143	10.8459	11.0419	11.1008	11.0919	11.0889	10.8217	10.602	10.7933	10.4657	10.8979	10.9433	10.9032	10.5623
Dr.12425.6.S1_x_at	zgc:173593	zgc:173593	7.08	0.049655	0.239538	0.238696	0.562872	0.260782	0.753118	0.447747	6.98771	7.43744	7.50167	7.37159	6.83851	6.92595	6.9672	6.77577	7.03604	6.90956	7.10245	7.06305	6.85577	7.06871	6.99973	7.49066
Dr.11043.1.A1_at	DIX domain containing 1	dixdc1	7.33	0.584548	0.515233	0.033032	0.910931	0.153056	0.245331	0.447606	7.34456	7.35273	6.6974	7.16668	7.49671	7.34788	7.11267	7.17293	7.41598	7.35205	7.19729	7.34103	7.71079	7.70397	7.29111	7.64592
Dr.2890.1.A1_at	tight junction protein 2a (zona occludens 2)	tjp2a	4.87	0.941145	0.799325	0.025045	0.870998	0.035579	0.074218	0.447486	4.72824	4.7247	4.66926	4.8199	4.94179	4.85176	4.67912	4.55522	4.727	5.16317	4.76585	4.59508	5.48411	5.0895	5.22932	4.92911
Dr.17316.1.A1_at	zgc:136338	zgc:136338	4.35	0.07685	0.915824	0.982731	0.121231	0.046678	0.909484	0.447364	4.01833	4.72505	4.52323	4.64344	4.14159	4.09255	3.76707	4.11939	4.32357	4.38987	4.75397	4.28719	4.4654	4.38778	4.62047	4.41391
Dr.25343.1.S1_at	zgc:109969	zgc:109969	3.05	0.962524	0.037192	0.925575	0.029804	0.892668	0.010153	0.447283	3.12826	3.14307	2.68618	2.83685	2.79342	3.03746	2.98021	3.03096	3.49623	3.38182	3.37221	3.26283	2.862	2.83746	3.04267	2.98182
Dr.11073.1.A1_at	wu:fc01g09	wu:fc01g09	5.03	0.53525	0.265058	0.049429	0.06728	0.010772	0.679442	0.447239	4.98289	5.08357	5.38182	5.09678	5.26233	5.34477	5.31636	5.12309	5.0306	4.97668	4.88189	4.69653	4.8555	4.85555	4.97976	4.56677
Dr.14415.1.A1_at	LMBR1 domain containing 2a	lmbrd2a	4.42	0.675043	0.735065	0.005541	0.985421	0.001867	0.002418	0.4468	4.36313	4.32165	4.34538	4.39105	4.12009	4.35753	4.3141	4.35329	4.20685	4.23647	4.29232	4.42743	4.62323	4.64025	4.84873	4.81999
Dr.23453.1.S1_s_at	receptor tyrosine kinase	ret1	5.58	0.302188	0.861566	0.290007	0.486574	0.031525	0.220689	0.446765	5.54062	5.64863	5.85481	5.1806	5.78485	5.68733	5.96299	5.74638	5.63723	5.33496	5.73238	5.74653	5.18262	5.52397	5.45321	5.23469
Dr.520.1.A1_at	SET domain, bifurcated 1b	setdb1b	6.38	0.078871	0.545078	0.484637	0.017518	0.009921	0.924461	0.44657	6.60892	6.38705	6.2256	6.39775	6.27603	6.13374	5.81379	6.12604	6.67531	6.49529	6.47336	6.49191	6.53824	6.5834	6.48351	6.44829
Dr.16799.2.S1_at	wu:fi24g12	wu:fi24g12	3.05	0.08782	0.544016	0.025187	0.353941	0.83379	0.177242	0.445895	3.5439	3.39278	3.0085	3.24912	2.72179	3.07846	3.07148	2.75393	3.44601	2.88862	3.10253	3.09915	2.79948	2.85017	2.80833	2.95274
Dr.4369.1.A1_at	wu:fc06d01	wu:fc06d01	5.68	0.181148	0.810951	0.019652	0.121062	0.424744	0.011319	0.445818	5.84903	5.84988	5.826	5.78508	5.77855	5.63402	5.30553	5.60643	6.03094	6.02003	5.86715	5.63187	5.55207	5.48552	5.29875	5.43039
Dr.15965.1.A1_at	si:dkey-182g1.2	si:dkey-182g1.2	5.09	0.54134	0.33512	0.03925	0.727046	0.204572	0.486377	0.445775	5.24799	5.2626	5.0937	5.62546	5.37741	5.19592	5.14485	4.86229	5.05249	4.78459	5.3538	4.93746	4.64901	5.05108	4.98437	4.76219
Dr.5442.1.A1_at	im:7158971	im:7158971	4.07	0.198743	0.914775	0.489879	0.173883	0.036501	0.673653	0.44572	4.10135	3.74104	4.33518	3.97721	4.38459	4.17826	4.62028	4.18005	4.1837	4.22079	3.71883	3.87717	3.92243	3.92773	3.7897	3.94044
Dr.20484.1.S1_at	bromodomain containing 3a	brd3a	7.27	0.8321	0.65819	0.003664	0.479791	0.002034	0.018534	0.445669	7.30927	7.52451	7.29207	7.39436	7.34319	7.36019	7.50974	7.45695	7.27642	7.2718	7.35634	7.29226	7.04529	7.07994	6.9936	6.76855
Dr.2895.1.S1_at	similar to zinc finger protein 318	LOC100004027	8	0.393575	0.85751	0.146578	0.292288	0.020998	0.303122	0.445316	8.04205	8.20286	7.69377	7.94406	7.94293	7.82494	7.56782	7.805	8.35208	7.99367	7.93135	7.81813	8.25056	8.16459	8.24866	8.25814
Dr.8475.1.A1_at	wu:fk33d07	wu:fk33d07	4.17	0.308316	0.662535	0.139305	0.139498	0.013408	0.466959	0.444673	4.23041	4.22196	4.20294	4.18399	4.41777	4.16667	4.47162	4.58358	4.32379	4.09916	4.11995	3.87437	4.15249	3.84372	3.77041	4.09433
Dr.13222.1.A1_at	isocitrate dehydrogenase 3 (NAD+) alpha	idh3a	7.29	0.164478	0.860776	0.015224	0.125811	0.393	0.01064	0.444308	7.21582	7.06431	7.26185	7.01741	7.38449	7.40477	7.3631	7.41913	7.09001	6.83648	7.02198	7.43005	7.60252	7.45687	7.47714	7.61922
Dr.1969.1.S1_at	actin-like 6A	actl6a	6.54	0.762833	0.715678	0.057882	0.468214	0.150608	0.024407	0.443976	6.67127	6.44909	6.36416	6.34335	6.64336	6.55932	6.33086	6.58978	6.46752	5.94594	6.53456	6.48455	6.91697	6.70449	6.79365	6.79336
Dr.13121.2.A1_at			5.01	0.046512	0.588639	0.017612	0.186194	0.954853	0.109642	0.443852	5.51258	5.05813	5.12845	5.36812	4.93229	5.0399	4.5792	4.80104	5.07845	5.01799	5.26225	5.16341	4.76232	4.793	4.68006	5.0565
Dr.16023.1.A1_at	NFKB activating protein-like	nkapl	7.23	0.631297	0.418525	0.00889	0.16531	0.037474	0.001077	0.443752	7.17642	7.15704	7.08894	7.23791	7.28533	7.17103	7.26241	7.22355	7.06303	7.04267	6.92894	7.12592	7.59967	7.49645	7.35479	7.48467
Dr.23208.1.S1_at	zgc:64014	zgc:64014	6.56	0.838244	0.382902	0.025298	0.239829	0.015687	0.308227	0.443708	6.63999	6.96385	6.41138	6.75928	6.79653	6.74635	6.64764	6.77901	6.61614	6.30775	6.44888	6.59628	6.40023	6.05288	6.42198	6.3196
Dr.11068.1.A1_at	calbindin 2, (calretinin)	calb2	8.71	0.186584	0.851517	0.262359	0.139459	0.014247	0.483938	0.443261	8.63659	8.91618	8.66832	8.60904	9.14723	9.01268	8.92065	8.77608	8.93648	8.38119	8.69187	8.61564	8.57174	8.47438	8.59346	8.44402
Dr.26498.1.A1_at	UPF3 regulator of nonsense transcripts homolog B (yeast)	upf3b	6.91	0.838244	0.554816	0.002128	0.715925	0.004221	0.015804	0.442711	6.76838	6.69404	6.86212	6.71476	6.8476	6.71743	6.7968	6.82185	6.82875	6.82728	6.82724	6.97868	7.1941	7.06835	7.12131	7.42638
Dr.8398.1.A1_at	similar to MGC80493 protein	LOC562449	6.67	0.245856	0.483398	0.017509	0.822365	0.284138	0.158276	0.44216	6.85583	6.96963	6.95505	6.73437	6.56282	6.47522	6.73344	6.78834	7.04607	6.58881	6.55294	6.63929	6.3917	6.4335	6.68304	6.238
Dr.10070.1.A1_at	fructose-1,6-bisphosphatase 1a	fbp1a	4.28	0.204884	0.559758	0.097517	0.064449	0.896875	0.023873	0.442048	4.3008	4.33641	4.48135	4.40302	4.12689	4.10059	4.11298	4.13328	4.45637	4.98124	4.44113	4.23372	4.06318	3.93095	4.14537	4.20478
Dr.16210.1.A1_at			5.97	0.042321	0.079358	0.0437	0.934387	0.757418	0.868623	0.441781	6.35202	5.89267	6.23406	6.63038	5.95172	5.93905	5.75444	5.69679	5.9363	5.89094	5.79233	5.84176	5.84743	5.94251	5.80067	6.03641
Dr.2901.1.S2_at	coronin, actin binding protein, 1C	coro1c	4.77	0.746288	0.799325	0.040285	0.538097	0.113017	0.022953	0.440909	4.84764	4.88186	4.77598	4.95475	4.76832	4.49378	4.99272	4.89789	5.15023	4.92028	4.72655	4.94676	4.28129	4.69424	4.61229	4.39237
Dr.16147.2.A1_at	O-sialoglycoprotein endopeptidase-like 1	osgepl1	4.67	0.164478	0.583669	0.004092	0.534714	0.136796	0.027805	0.440847	4.94017	4.78463	5.11856	4.62625	4.65595	4.59028	4.58718	4.73642	4.74508	4.72368	4.73452	4.83478	4.39532	4.51593	4.43285	4.36212
Dr.23754.1.S1_at	mitochondrial ribosomal protein L39	mrpl39	6.18	0.462373	0.980689	0.108053	0.481628	0.019996	0.148606	0.440778	6.25337	6.2517	6.36456	5.98058	6.25483	6.26304	6.45117	6.51484	5.98697	6.11929	6.36864	6.34827	6.18481	5.94793	5.89016	5.69786
Dr.2045.1.A1_at	hydroxyacyl-Coenzyme A dehydrogenase	hadh	6.65	0.460146	0.915824	0.002702	0.401188	0.020395	0.002283	0.440716	6.83996	6.72122	6.67524	6.87586	6.61779	6.69261	6.55923	6.79721	6.71237	6.74351	6.87641	6.8714	6.37286	6.25236	6.34116	6.47443
Dr.9379.1.S1_at	zgc:77560	zgc:77560	5.05	0.055894	0.048798	0.607913	0.856179	0.091906	0.054089	0.440481	5.39465	5.23333	5.38071	5.10223	4.72777	4.86181	5.10686	4.86494	4.86827	4.83962	4.91837	4.72274	4.85125	5.36251	5.28875	5.24405
Dr.6936.1.A1_at	autocrine motility factor receptor	amfr	7.99	0.067867	0.223793	0.005708	0.702232	0.460501	0.200187	0.440388	7.8529	7.76208	7.6206	7.72202	8.28513	7.92986	7.97477	8.04863	8.1403	7.86414	7.89745	8.00143	8.17194	8.1657	8.03104	8.35046
Dr.22150.2.A1_at	atonal homolog 8	atoh8	5.15	0.800227	0.854016	0.018764	0.655227	0.044664	0.012983	0.440169	5.08366	5.21865	4.96534	4.94304	5.2347	5.07061	4.81832	5.30955	5.01135	4.86396	4.99475	5.14975	5.48	5.28677	5.48738	5.52634
Dr.17375.1.A1_at	zgc:66433	zgc:66433	5.02	0.437482	0.5244	0.008411	0.981647	0.070865	0.072023	0.440064	4.84079	5.05184	4.54243	4.91446	4.96642	4.99101	4.97586	5.00335	5.18492	4.98686	4.79119	4.94304	5.16648	5.24619	5.3138	5.38331
Dr.4796.1.A1_at	caspase 3, apoptosis-related cysteine protease a	casp3a	6.11	0.97659	0.25465	0.037476	0.237893	0.047591	0.616602	0.439922	5.98633	5.98284	5.70152	5.99253	6.02315	5.98699	5.96893	5.72507	6.48533	6.37065	5.94732	6.11789	6.56587	6.15538	6.07073	6.63093
Dr.3504.1.A1_at	tafazzin	taz	3.62	0.155724	0.06536	0.823325	0.589209	0.06778	0.01579	0.439281	3.46105	3.6241	3.32693	3.42077	4.03644	3.53682	3.69463	3.65686	4.03961	3.91886	3.71938	3.74326	3.58785	3.35168	3.37266	3.35181
Dr.18513.2.S1_at	saccharopine dehydrogenase b	sccpdhb	7.64	0.021543	0.231406	0.012755	0.314621	0.871505	0.349668	0.438873	7.53408	7.13939	7.43895	7.35247	7.75485	7.68821	7.73429	8.04303	7.54981	7.66251	7.53092	7.70041	7.89324	7.65623	7.876	7.65902
Dr.4485.3.A1_at			8.55	0.120697	0.840306	0.620441	0.082744	0.026531	0.885283	0.43873	8.58559	8.61623	8.58899	8.59563	7.82464	8.34139	8.36762	8.48827	8.86669	8.62112	8.66757	8.47263	8.64166	8.86094	8.76152	8.51272
Dr.14159.1.A1_at	histone deacetylase 9b	hdac9b	8.57	0.022091	0.548145	0.007005	0.106953	0.955851	0.053249	0.438264	8.42053	8.17863	8.22902	8.46891	8.61715	8.98318	8.77582	8.62463	8.52961	8.48007	8.28406	8.5089	8.79569	8.79474	8.61553	8.84419
Dr.20333.1.A1_at	ubiquitin-like modifier activating enzyme 2	uba2	6.65	0.073936	0.131626	0.045824	0.928014	0.943902	0.96282	0.438005	6.56185	6.46628	5.78128	6.54622	6.82511	6.76454	6.81603	6.70198	7.0031	6.63935	6.65269	6.66651	6.74748	6.7484	6.77464	6.75041
Dr.1002.1.S1_at	hypothetical LOC568423	LOC568423	8.23	0.772715	0.617737	0.003904	0.855387	0.010137	0.023249	0.437461	8.38741	8.37048	8.5834	8.17072	8.30723	8.3367	8.41275	8.23917	8.19627	8.16305	8.36214	8.4005	7.85944	7.89337	7.98902	8.02033
Dr.6999.1.A1_at			7.09	0.024144	0.24363	0.150882	0.327523	0.194642	0.92626	0.436076	7.26632	7.38355	7.36271	7.24418	6.99859	6.82007	6.69268	7.00111	7.36153	7.10264	7.00422	6.81622	7.18518	7.02923	7.0679	7.08534
Dr.16819.2.A1_at	hypothetical LOC799971	LOC799971	6.21	0.901701	0.432049	0.146385	0.511231	0.119454	0.022027	0.435451	6.09066	6.52064	6.17294	6.09524	6.40793	6.21615	6.31003	6.07468	6.53628	6.44036	6.42585	6.21955	5.78481	5.91892	6.21717	5.95932
Dr.12847.1.A1_at			7.43	0.297598	0.827958	0.039601	0.205453	0.003321	0.104279	0.435178	7.40195	7.32513	7.47062	7.38066	7.15577	7.18497	7.20982	7.38729	7.31048	7.51785	7.41919	7.51429	7.51103	7.65685	7.86423	7.64646
Dr.20787.2.A1_a_at	zgc:103549	zgc:103549	7.81	0.944347	0.330395	0.243302	0.344405	0.232174	0.024194	0.43509	7.78777	7.80231	7.81328	7.779	7.7704	7.99634	7.5465	7.94425	7.9991	8.04473	7.76108	8.30086	7.37215	7.5949	7.62409	7.77427
Dr.11421.1.A1_at	im:7136185	im:7136185	6.89	0.916449	0.415675	0.0072	0.474865	0.011248	0.093212	0.435082	6.68071	6.61479	7.02039	6.63167	6.83059	6.66643	6.69086	6.8554	6.89856	6.91152	6.90125	6.89732	7.24547	7.17069	6.94814	7.32359
Dr.19026.1.A1_at			3.64	0.145095	0.190316	0.65103	0.989565	0.037474	0.041134	0.434851	3.46786	3.50333	3.35661	3.6515	4.13952	3.38117	3.93852	3.85992	4.00859	3.83655	3.9334	3.55959	3.3716	3.39862	3.42363	3.40487
Dr.5723.1.S1_s_at	homeo box B8a	hoxb8a	3.31	0.232178	0.797937	0.43787	0.456506	0.039131	0.282738	0.434092	2.9615	3.35923	3.1006	3.60255	3.56064	3.40989	3.7256	3.43555	3.38756	3.10259	3.21002	3.64658	3.00696	3.16961	3.05917	3.15956
Dr.16303.1.A1_at			3.66	0.255951	0.710192	0.160405	0.13073	0.012328	0.467339	0.433934	3.65357	3.40193	3.85177	3.61411	3.40041	3.49367	3.28916	3.49116	3.71406	3.73664	3.80292	3.62254	4.10618	3.78065	3.62889	3.89442
Dr.10198.1.S1_at	ATPase, Na+/K+ transporting, beta 1a polypeptide	atp1b1a	8.28	0.324945	0.912631	0.325692	0.27691	0.041166	0.498078	0.433553	8.19894	8.29594	8.14473	8.47415	7.74175	8.34237	8.17211	7.91451	8.3928	8.2261	8.06897	8.58548	8.24498	8.532	8.62711	8.50086
Dr.6864.1.A1_at	mitochondrial ribosomal protein S18B	mrps18b	5.22	0.631297	0.283883	0.0077	0.554939	0.032053	0.18157	0.43339	5.0185	5.1686	4.81688	5.1425	5.35886	5.10002	5.08758	4.97393	5.36015	5.25079	5.21557	5.18093	5.33977	5.60342	5.39116	5.54569
Dr.26427.1.A1_at	zgc:158157	zgc:158157	5.94	0.230526	0.418617	0.005734	0.87107	0.119927	0.075172	0.433323	5.83377	5.83929	5.48902	5.80701	5.95984	5.98504	5.83215	5.99089	6.06467	5.92151	5.86852	5.7471	6.29488	6.03401	6.15958	6.21392
Dr.3322.1.A1_at	novel protein similar to H.sapiens FAM135A, family with sequence similarity 135, member A (FAM135A)	CH73-226C13.1	7.11	0.486105	0.147715	0.007415	0.426212	0.051192	0.370119	0.433315	7.03387	6.99073	6.5851	6.97423	7.09738	7.12952	6.97842	6.88936	7.26762	7.07887	7.14322	7.2266	7.31837	7.24106	7.29259	7.46518
Dr.16638.1.A1_at	zgc:110128	zgc:110128	8.38	0.900536	0.549743	0.0072	0.652808	0.011961	0.054737	0.433118	8.39524	8.18497	8.07779	8.26744	8.44013	8.27237	8.08812	8.23738	8.31946	8.45849	8.29004	8.35801	8.82995	8.62203	8.45576	8.75017
Dr.12907.1.S1_at	similar to zinc finger protein 629	CH73-299H12.6	5.23	0.390829	0.69917	0.031891	0.774122	0.272975	0.131124	0.433101	4.77817	5.36395	4.95877	5.06704	5.20226	5.25036	5.2852	5.24175	4.83466	5.3534	5.45975	4.96907	5.44198	5.3967	5.56617	5.49548
Dr.14270.1.S1_at	si:dkey-260j18.2	si:dkey-260j18.2	5.69	0.61976	0.821123	0.007709	0.446845	0.002128	0.021941	0.433093	5.52295	5.71093	5.48129	5.71951	5.42738	5.47286	5.53526	5.68456	5.60339	5.71354	5.64894	5.64719	5.983	6.02806	5.9767	5.86468
Dr.3738.1.A1_at	matrilin 4	matn4	3.23	0.046145	0.441449	0.207767	0.280835	0.278307	0.889211	0.433018	2.93558	2.89811	3.24967	2.99107	3.44825	3.59603	3.16988	3.59233	3.29723	3.3672	3.24483	2.92241	3.34582	3.30925	3.03176	3.28412
Dr.18623.1.S1_at			7.19	0.209543	0.947651	0.037408	0.205585	0.555915	0.038162	0.43284	7.19703	7.1079	6.62108	7.18636	7.53636	7.3833	7.26944	7.04034	6.91208	7.06943	6.8566	7.182	7.32218	7.49438	7.42075	7.51416
Dr.12828.1.A1_at	similar to pellino 3 alpha	LOC100150778	7.65	0.201382	0.844393	0.007178	0.365008	0.170453	0.018371	0.431795	7.48014	7.46827	7.63227	7.32772	7.61296	7.87093	7.80256	7.49758	7.53839	7.43681	7.48449	7.63661	8.06783	7.92992	7.74449	7.89334
Dr.4845.2.S1_at	v-myc myelocytomatosis viral related oncogene, neuroblastoma derived (avian)	mycn	6.2	0.473376	0.51039	0.013771	0.983823	0.098824	0.118112	0.431689	6.0991	5.91036	6.08461	5.99269	6.18968	6.05299	6.31171	6.11377	6.36468	6.1286	6.00416	6.19802	6.79636	6.42599	6.27691	6.31425
Dr.11219.1.A1_at	mitochondrial ribosomal protein S33	mrps33	4.26	0.480129	0.363333	0.208723	0.829163	0.045047	0.023885	0.431489	4.21301	4.32538	3.92357	4.43445	4.53191	4.38242	4.1933	4.39156	4.35548	4.42207	4.27965	4.69789	3.90694	3.95901	4.17428	3.98889
Dr.18650.1.S1_at			3.93	0.136001	0.198901	0.23351	0.006802	0.007795	0.671985	0.430793	3.94133	4.01766	4.00645	3.88397	4.16178	4.11416	4.26602	4.1791	3.73329	3.60211	3.86913	3.79336	3.75754	3.86064	3.96972	3.67071
Dr.4485.3.A1_x_at			8.77	0.088253	0.879356	0.593366	0.064577	0.015824	0.818458	0.430125	8.74664	8.79176	8.88338	8.84777	8.12178	8.56134	8.5355	8.70221	9.00871	8.80329	8.89586	8.73135	8.85836	8.98813	9.04891	8.74594
Dr.17302.1.S1_at	malignant T cell amplified sequence 1	mcts1	8.26	0.656264	0.537291	0.085375	0.871317	0.030165	0.019115	0.429964	8.17642	8.44822	8.17003	8.28974	8.34066	8.41045	8.34678	8.37267	8.24864	8.24173	8.45692	8.71456	7.93859	7.84527	7.90784	8.25029
Dr.15780.1.A1_at	similar to SET binding factor 2	LOC559753	5.66	0.04141	0.100863	0.005807	0.849154	0.645383	0.444167	0.429852	5.59551	5.29633	5.30693	5.36912	5.83188	5.63836	5.69117	5.81409	5.95742	5.62652	5.62966	5.5724	5.79972	5.75538	5.86436	5.86784
Dr.9981.1.S1_at	wu:fk66f10	wu:fk66f10	6.54	0.168343	0.584085	0.48989	0.542155	0.029164	0.171294	0.42968	6.49436	6.65074	6.42317	6.27284	6.99966	6.72988	6.48817	6.81523	6.58247	6.38077	6.69174	6.76195	6.40935	6.25471	6.5517	6.09846
Dr.17925.2.S1_at	WD repeat domain 74	wdr74	3.13	0.174951	0.749536	0.030542	0.094643	0.575098	0.014063	0.42947	3.02694	3.03037	3.26679	2.6851	3.23364	3.27479	3.23725	3.26304	2.9765	2.87942	2.83812	3.00649	3.34917	3.56313	3.22408	3.28203
Dr.9025.1.A1_at	zgc:163027	zgc:163027	6.32	0.940565	0.449061	0.030712	0.489613	0.044417	0.282122	0.429405	5.92087	6.07148	6.06028	6.55949	6.25144	6.44819	6.08643	5.91432	6.33245	6.42783	6.18175	6.46956	6.64036	6.5638	6.51648	6.60911
Dr.4963.1.A1_at	si:ch211-57g18.1	si:ch211-57g18.1	6.37	0.162677	0.464948	0.021508	0.670731	0.499523	0.204257	0.429295	6.53573	6.85739	6.50815	6.48693	5.98179	6.52684	6.30228	6.40907	6.55166	6.5564	6.25855	6.29951	6.08707	6.32077	6.18468	6.0785
Dr.165.1.S1_at	SAPS domain family, member 3	saps3	5.15	0.22736	0.909217	0.24799	0.194959	0.0177	0.406733	0.429243	5.03623	5.13562	5.25583	5.18117	5.42809	5.17346	5.66674	5.2846	5.17284	5.06493	5.1177	5.11474	5.04245	5.04966	5.11045	4.63336
Dr.11473.2.S1_at	zgc:92578	zgc:92578	5.78	0.426417	0.979467	0.139305	0.444276	0.022481	0.189328	0.428813	5.86982	5.76075	5.9515	5.62962	6.09915	5.86992	5.97884	5.94369	5.92972	5.95551	5.63027	5.66624	5.73652	5.73711	5.47408	5.22863
Dr.8062.1.S1_at	tapasin	tpsn	6.37	0.143181	0.980623	0.028522	0.175488	0.642274	0.040221	0.428796	5.94076	6.18203	6.27262	6.30646	6.58429	6.4327	6.42646	6.55643	6.23599	6.3796	5.96834	6.14761	6.89988	6.76016	6.49014	6.26688
Dr.14493.1.A1_at	zgc:158624	zgc:158624	6.88	0.396817	0.188041	0.441793	0.614899	0.085206	0.022003	0.428496	6.96696	6.80226	6.5326	6.89915	7.04541	7.11079	6.92739	6.81412	7.27087	7.0337	6.87623	7.20311	6.64829	6.56476	6.57357	6.88331
Dr.18315.1.S1_at	eukaryotic translation elongation factor 1 gamma	eef1g	10.82	0.021543	0.091778	0.015067	0.643985	0.81902	0.774668	0.428351	10.4407	10.4578	10.7544	10.4963	10.9943	10.8819	11.0303	10.9561	10.9181	11.0634	10.6644	10.8166	11.0861	10.9222	10.7499	10.9244
Dr.16518.1.A1_at	zgc:123195	zgc:123195	5.25	0.948714	0.032917	0.04038	0.027965	0.057533	0.530023	0.428273	5.58846	5.55082	5.26519	5.35173	5.44708	5.3993	5.49604	5.35273	4.81723	4.93631	5.23538	5.05418	5.09999	5.07981	5.00721	5.30185
Dr.25147.1.S1_at	zona pellucida glycoprotein 3b	zp3b	5.24	0.849041	0.364926	0.25833	0.468214	0.186163	0.030811	0.427944	5.11244	5.28128	5.54868	5.07473	5.00432	5.15969	5.36327	5.29361	4.96411	4.89353	5.34992	4.91607	5.59465	5.46525	5.43267	5.34284
Dr.4948.1.A1_at	solute carrier family 26, member 5	slc26a5	4.58	0.366412	0.375561	0.011377	0.956292	0.122995	0.166485	0.427868	4.28338	4.39461	4.19666	4.6656	4.68544	4.58769	4.40065	4.55367	4.69063	4.44393	4.52475	4.64109	4.73842	4.71528	4.78134	5.01668
Dr.16726.1.A1_at	similar to netrin G1	LOC569075	7.55	0.335263	0.980145	0.017612	0.389233	0.203907	0.025026	0.426859	7.35746	7.47881	7.33518	7.3777	7.41393	7.56387	7.59556	7.76434	7.43257	7.16755	7.44363	7.53307	7.71983	7.97826	8.04433	7.51417
Dr.9954.1.A1_at	sperm associated antigen 1	spag1	6.99	0.526818	0.506129	0.056686	0.165888	0.012207	0.374898	0.426776	7.1866	6.89517	7.09383	7.10959	7.16739	7.0529	7.22879	7.33308	6.90219	6.74554	6.9984	7.05541	6.5424	6.68615	6.97476	6.87176
Dr.11992.1.A1_at	mitochondrial fission regulator 1	mtfr1	3.09	0.644847	0.950777	0.005575	0.616283	0.022817	0.005796	0.426679	3.03432	3.05934	2.83376	2.9522	3.12942	3.04717	3.04141	2.98745	3.03461	2.93188	2.89417	2.9582	3.45012	3.10404	3.51213	3.45928
Dr.16885.1.A1_at	serine palmitoyltransferase, long chain base subunit 2	sptlc2	6.91	0.419628	0.386976	0.063625	0.083746	0.422045	0.007146	0.426254	6.77465	6.69882	7.0749	6.85279	7.03584	6.925	7.03262	6.95798	6.48177	6.71077	6.77352	6.77714	7.08765	7.0371	7.06719	7.25626
Dr.20419.1.A1_at	calcium activated nucleotidase 1a	cant1a	6.05	0.647816	0.444182	0.029788	0.78068	0.115056	0.280816	0.426245	5.61887	6.07446	5.77242	5.9843	6.23082	5.86998	5.59682	6.20449	5.9524	6.13481	6.08645	6.07284	6.37203	6.27848	6.20032	6.30421
Dr.23508.1.A1_at			5.89	0.024863	0.64184	0.40237	0.091156	0.065506	0.900191	0.426235	5.9345	5.70588	5.48562	5.78802	6.3206	6.14868	6.05526	6.09441	5.95277	5.76389	5.70131	5.90875	6.01056	5.73148	5.77928	5.913
Dr.11134.1.A1_at			5.87	0.478036	0.436218	0.045306	0.920256	0.272975	0.385153	0.42601	5.92541	5.7531	5.13823	5.83677	6.01161	5.8341	5.65454	5.87797	5.97945	5.95125	5.82159	5.78912	6.30467	6.10756	5.98525	5.96007
Dr.21304.1.A1_at	wu:fc02h06	wu:fc02h06	4.75	0.031326	0.931163	0.592495	0.025021	0.049587	0.540709	0.425867	4.80005	4.75949	4.91701	4.98154	4.54515	4.43308	4.34968	4.52243	4.83793	4.96817	5.1183	4.62941	4.84885	4.77853	4.88916	4.59644
Dr.7829.1.A1_at	zgc:73056	zgc:73056	8.45	0.137519	0.836819	0.250454	0.094643	0.008603	0.481517	0.425812	8.53356	8.59477	8.15759	8.47282	8.76499	8.65882	8.66839	8.69458	8.4897	8.23574	8.28329	8.55491	8.33936	8.27737	8.16572	8.30108
Dr.9145.1.S1_at	H3 histone, family 3C	h3f3c	9.84	0.199774	0.324829	0.003796	0.932462	0.098856	0.078618	0.425693	9.78531	9.69115	9.44533	9.63148	9.98652	9.87596	9.71015	9.76912	9.8942	9.82959	9.77281	9.75592	10.1913	10.036	9.98387	10.0449
Dr.396.1.A1_at	dicarbonyl/L-xylulose reductase	dcxr	3.95	0.624912	0.637051	0.025544	0.296811	0.107603	0.007867	0.425469	4.027	4.05823	4.04144	3.99877	3.84124	4.01511	3.92156	3.98877	3.83719	4.1731	4.21874	4.28252	3.79105	3.52676	3.78208	3.70977
Dr.23694.1.A1_x_at	galactokinase 2	galk2	3.73	0.855158	0.170289	0.018499	0.094972	0.012043	0.580453	0.42497	3.81577	3.61386	4.12284	4.00233	3.83686	3.9672	3.82915	4.08242	3.49464	3.7749	3.50818	3.64865	3.46679	3.5483	3.52072	3.47994
Dr.22661.1.A1_at	similar to mKIAA0668 protein	LOC796761	4.4	0.59867	0.058434	0.029013	0.012366	0.007753	0.862487	0.424675	4.52746	4.42526	4.76985	4.41946	4.75614	4.64003	4.50364	4.60394	4.24094	4.11945	4.25758	4.18709	4.26278	4.24355	4.31863	4.10837
Dr.16789.2.S1_at			4.93	0.229733	0.445103	0.030393	0.839337	0.45032	0.284499	0.424653	5.15415	5.28686	5.02113	5.13447	4.62202	4.8731	4.91723	5.12448	5.19688	4.93548	4.98696	4.68167	4.92981	4.78972	4.75135	4.42712
Dr.1676.1.A1_at	wu:fc08a03	wu:fc08a03	7.65	0.347552	0.625924	0.025621	0.798064	0.265887	0.135696	0.424452	7.60188	7.6293	6.97585	7.62759	7.82493	7.58436	7.60972	7.64034	7.76042	7.48001	7.52753	7.57975	7.91869	7.85205	7.89528	7.8664
Dr.12852.1.S1_at	FK506 binding protein 1b	fkbp1b	9.16	0.303432	0.887578	0.085324	0.462177	0.007757	0.069217	0.424276	9.25742	9.23909	8.94558	9.23326	9.41267	9.44079	9.17604	9.34849	9.08619	9.22707	9.11156	9.3914	8.84969	8.91536	8.85561	9.06022
Dr.21889.1.A1_at	wu:fc67a12	wu:fc67a12	4.1	0.602844	0.073032	0.418766	0.016251	0.155101	0.156411	0.424048	3.9272	4.16855	4.06371	3.89267	4.15247	3.93702	3.81739	3.76981	4.25	4.38232	4.48135	4.25921	4.12822	4.1283	4.08304	4.17261
Dr.14530.1.S1_at	zgc:110652	zgc:110652	7.92	0.017583	0.614647	0.204534	0.066465	0.09601	0.661067	0.423969	8.04678	8.12326	8.06109	8.14593	7.64018	7.88952	7.69535	7.45613	7.91198	8.04264	8.0785	7.93816	7.95829	7.84283	7.77211	8.09328
Dr.14641.1.A1_at			6.14	0.233412	0.208337	0.048066	0.869292	0.587547	0.796541	0.423911	6.08541	5.97034	5.3659	6.0648	6.25506	6.26197	6.08394	6.04969	6.31191	6.242	6.18837	6.15634	6.57329	6.22268	6.02138	6.36474
Dr.11328.1.A1_at			5.54	0.029763	0.346216	0.014556	0.27275	0.96105	0.234101	0.423854	5.68241	5.66294	6.18522	5.678	5.37559	5.39141	5.35301	5.39315	5.47367	5.52415	5.70216	5.69493	5.49182	5.39337	5.41986	5.25338
Dr.12246.1.S1_at	glutaminyl-tRNA synthase (glutamine-hydrolyzing)-like 1	qrsl1	5.51	0.425257	0.994102	0.054936	0.458048	0.008022	0.072978	0.423846	5.58819	5.5184	5.53612	5.55729	5.46812	5.67125	5.63513	5.98992	5.49259	5.54164	5.59868	5.56186	5.12331	5.26131	5.25242	5.43198
Dr.16393.1.A1_at	abhydrolase domain containing 2b	abhd2b	3.15	0.114529	0.663205	0.350109	0.04248	0.394239	0.146418	0.42374	3.31264	3.57583	2.97481	3.09669	2.82264	2.89156	2.99593	2.9834	3.56935	3.30677	3.259	3.25338	3.00526	3.04031	3.09027	3.19038
Dr.20194.1.S1_at	nucleoporin 133	nup133	5.84	0.028481	0.501871	0.018764	0.160738	0.871505	0.158935	0.42337	5.67099	5.67482	5.45579	5.57961	6.00467	5.85705	6.18086	6.0321	5.78526	5.72006	5.54624	5.92189	5.88219	5.9532	5.84966	6.24965
Dr.15014.1.A1_at	protein tyrosine phosphatase, mitochondrial 1	ptpmt1	4.53	0.720903	0.190282	0.003665	0.322261	0.011234	0.163307	0.422642	4.47343	4.31195	4.18393	4.45716	4.51714	4.43363	4.38234	4.34403	4.45692	4.5131	4.78208	4.57736	4.76469	4.76249	4.77838	4.81149
Dr.25944.1.A1_at			5.58	0.048033	0.642993	0.79371	0.015046	0.046597	0.3909	0.42255	5.75678	5.66597	5.50745	5.66114	5.28828	5.37047	5.2176	5.39418	5.93187	5.66481	5.54545	5.8186	5.53075	5.51588	5.67505	5.70479
Dr.26344.2.S1_a_at	similar to cell division cycle 42	LOC100149010	8.76	0.106832	0.01311	0.062863	0.276694	0.974939	0.19444	0.422314	8.60407	8.49634	8.37871	8.66392	8.81213	8.8419	8.78342	8.69206	9.00886	8.87505	9.10146	8.84693	8.77881	8.89565	8.68177	8.74916
Dr.8744.3.S1_at	ARP2 actin-related protein 2 homolog	actr2	4.79	0.85748	0.594998	0.070351	0.445533	0.135189	0.019683	0.422198	4.86284	4.82998	5.0128	4.65312	4.5526	4.76794	4.93372	4.9376	5.00069	5.06767	4.95275	4.83185	4.53157	4.44348	4.7964	4.39271
Dr.20554.2.A1_at	zgc:112982	zgc:112982	4.49	0.98016	0.510218	0.160405	0.466312	0.20091	0.033723	0.422082	4.40148	4.42113	4.61467	4.43656	4.44134	4.35229	4.37148	4.73848	4.49655	4.30674	4.32778	4.06974	4.87418	4.89073	4.74828	4.37594
Dr.18076.1.A1_at	zgc:92655	zgc:92655	4	0.524117	0.290114	0.005341	0.671297	0.032713	0.131554	0.421458	3.97473	3.70308	3.83081	3.77027	3.94728	4.00125	3.88565	3.88463	4.03113	4.0446	4.05972	3.92684	4.11187	4.43735	4.05117	4.36433
Dr.6944.1.A1_at	zgc:100860	zgc:100860	6.24	0.08451	0.068327	0.006908	0.854765	0.427856	0.649942	0.420782	6.0512	5.97677	5.73932	6.13524	6.37315	6.2948	6.31437	6.10137	6.47245	6.26627	6.27467	6.25317	6.2957	6.34482	6.51244	6.4327
Dr.13783.1.A1_at	similar to CD209d antigen	LOC563797	6.86	0.060817	0.607077	0.14979	0.016695	0.455321	0.046259	0.420171	6.87105	6.92576	6.92168	7.14983	6.7868	6.63781	6.52506	6.6485	7.00585	7.19043	7.08582	6.99676	6.65717	6.88966	6.90903	6.60976
Dr.4897.1.S1_at	multiple coagulation factor deficiency 2	mcfd2	6.33	0.488873	0.359516	0.040036	0.818164	0.007464	0.003869	0.42001	6.2621	6.47989	6.24494	6.35306	6.53392	6.40205	6.40526	6.42751	6.4801	6.57406	6.5399	6.37066	6.2363	5.98977	6.09337	5.96524
Dr.19206.1.A1_at	hypothetical protein LOC402845	LOC402845	4.63	0.231623	0.37186	0.030337	0.928014	0.4462	0.360508	0.419925	4.60411	4.53447	4.09925	4.37481	4.91463	4.68619	4.53268	4.52267	4.7249	4.58137	4.42937	4.786	5.00036	4.87954	4.58129	4.83115
Dr.3248.1.A1_at	wu:fc50c06	wu:fc50c06	7.27	0.328897	0.51625	0.030656	0.888542	0.322373	0.22894	0.41857	7.05877	7.01864	6.91645	7.28471	7.28468	7.34988	7.44701	7.07047	7.12154	7.33253	7.05465	7.45247	7.38254	7.47185	7.27614	7.82231
Dr.4566.1.A1_at			4.03	0.148597	0.931994	0.561072	0.219644	0.030145	0.511012	0.418351	3.99181	3.8548	4.15766	3.88128	4.65953	4.07615	4.0543	4.3243	3.95986	4.03376	4.15712	3.84665	3.73193	3.86025	4.01326	3.83544
Dr.1750.1.A1_at	wu:fi41c08	wu:fi41c08	5.81	0.099714	0.73885	0.00406	0.243048	0.25487	0.015627	0.418233	5.77158	5.62612	5.38316	5.72062	5.8545	5.96528	5.82427	5.89131	5.78721	5.78393	5.63232	5.56573	6.03788	6.03043	6.07278	6.03333
Dr.15101.1.S1_at	hypothetical protein LOC796378	DKEY-286J15.1	4.75	0.649086	0.291963	0.460968	0.106953	0.909162	0.045633	0.417954	4.75747	4.82482	4.8535	4.5507	4.72562	4.5512	4.57965	4.67196	5.47833	4.82191	4.9465	4.83026	4.84003	4.59789	4.46818	4.49907
Dr.11935.1.S1_at	growth hormone inducible transmembrane protein	ghitm	9.02	0.841279	0.402998	0.014205	0.527142	0.02938	0.180916	0.417817	9.08275	9.13632	9.51865	8.97171	8.94807	9.07462	9.27948	9.22645	8.94213	8.93576	9.10604	8.99184	8.72467	8.79576	8.84959	8.66815
Dr.752.1.A1_at	wu:fa25f02	wu:fa25f02	7.3	0.979209	0.997728	0.003665	0.98432	0.003607	0.004768	0.417763	7.18734	7.20016	7.1408	7.24962	7.36002	7.16336	7.13959	7.09312	7.17292	7.25786	7.13855	7.20685	7.59572	7.55426	7.46352	7.81364
Dr.3477.1.S1_at	zgc:76940	zgc:76940	7.4	0.741474	0.420574	0.030881	0.652808	0.088646	0.311302	0.417642	7.39869	7.6336	7.6754	7.58966	7.43826	7.36829	7.57619	7.58197	7.44614	7.3609	7.42561	7.24163	7.1152	7.39532	7.40217	6.71409
Dr.15000.1.S1_at	lysophospholipase I	lypla1	4.56	0.127158	0.092081	0.014351	0.81414	0.482698	0.758159	0.417624	4.00938	4.50838	4.30319	4.37674	4.5206	4.55548	4.63513	4.64679	4.56613	4.43816	4.89332	4.71663	4.71929	4.68409	4.81551	4.6493
Dr.14365.1.S1_at	si:dkeyp-89c11.3	si:dkeyp-89c11.3	3.26	0.23796	0.665867	0.074669	0.107583	0.74392	0.027052	0.417412	3.20947	3.2915	3.77694	3.21647	3.31965	3.21904	3.01923	2.98913	3.36726	3.45554	3.53841	3.56811	3.13612	3.11014	2.99884	3.01457
Dr.15666.1.A1_at	similar to predicted protein	LOC569091	6.53	0.256564	0.811362	0.24019	0.477373	0.020371	0.153457	0.417381	6.52948	6.4915	6.57414	6.6226	6.30161	6.43187	6.30086	6.29683	6.52196	6.67508	6.68192	6.0848	6.7594	6.88776	6.57725	6.77629
Dr.14982.1.A1_at	si:dkey-3n22.7	si:dkey-3n22.7	3.91	0.107873	0.600496	0.384894	0.031804	0.010456	0.92504	0.415143	3.95543	4.04608	3.87753	3.81706	3.51002	3.65778	3.59049	3.79976	3.90015	3.97192	4.01403	4.25192	3.87187	4.12386	3.99789	4.225
Dr.1876.1.A1_at	zgc:153297	zgc:153297	8.05	0.031688	0.254345	0.040036	0.39798	0.662916	0.640688	0.414981	7.69714	7.5277	8.12668	7.86219	8.2585	8.15903	8.17295	8.28314	8.0186	8.03242	8.02419	8.10456	8.19128	8.08953	7.98223	8.27873
Dr.23503.1.A1_at	wu:fa96d09	wu:fa96d09	5.4	0.093611	0.031883	0.006917	0.535123	0.394097	0.950341	0.414939	4.98405	5.2312	5.10613	5.16786	5.48601	5.221	5.55756	5.35607	5.34151	5.52118	5.62501	5.60837	5.45672	5.44417	5.62456	5.62354
Dr.16249.1.S1_at	solute carrier family 25 (mitochondrial carrier, brain), member 14	slc25a14	5.12	0.603778	0.60927	0.052211	0.270106	0.014612	0.259639	0.414929	5.08713	5.19944	5.28267	5.24177	5.4243	5.3098	5.23423	5.26197	5.19404	4.9946	4.83186	5.33458	5.11168	4.83025	4.84965	4.779
Dr.8713.1.A1_at	coiled-coil domain containing 93	ccdc93	6.69	0.643358	0.588639	0.070742	0.935069	0.023483	0.019251	0.41453	6.69478	6.84111	6.60111	6.54348	6.6581	6.55564	6.43823	6.64141	6.46354	6.38834	6.71415	6.62234	6.95886	6.69708	6.9961	7.19445
Dr.8670.1.A1_at	zgc:66317	zgc:66317	5.76	0.552426	0.173052	0.018766	0.424334	0.102096	0.574411	0.414131	5.47511	5.76546	5.41674	5.52283	5.8695	5.50731	5.62716	5.68015	6.15431	5.60628	5.84703	5.78118	5.91398	5.93612	5.91978	6.0668
Dr.2408.1.A1_at	matrix metalloproteinase 2	mmp2	5.59	0.302188	0.265336	0.049401	0.88166	0.487867	0.67588	0.413816	5.42255	5.58355	5.05662	5.33004	5.8711	5.63442	5.4034	5.49058	5.86439	5.90573	5.2885	5.56353	5.8577	5.77836	5.67752	5.73445
Dr.25418.1.S1_at			3.44	0.473376	0.764588	0.02085	0.803321	0.142161	0.070496	0.413395	3.45221	3.46735	3.05057	3.13795	3.58287	3.40199	3.42441	3.30044	3.50065	3.50263	3.29432	3.12839	3.87348	3.65156	3.66888	3.56775
Dr.23238.1.A1_at	wu:fk53b01	wu:fk53b01	6.19	0.316571	0.449061	0.010751	0.939719	0.140463	0.117852	0.413081	5.88575	5.96786	6.14499	6.02721	6.28355	6.28088	5.90701	6.27239	6.32817	6.20512	6.17594	5.94528	6.37803	6.50828	6.38547	6.40635
Dr.13632.1.S1_at	zgc:162944	zgc:162944	8.48	0.017429	0.1824	0.542506	0.320775	0.02598	0.316285	0.412879	8.52246	8.69804	8.75006	8.70218	8.24068	8.37984	8.33699	8.0637	8.24493	8.42641	8.54679	8.49108	8.50094	8.5831	8.54054	8.69817
Dr.18357.1.A1_at	similar to Centromere protein F (Kinetochore protein CENP-F) (Mitosin) (AH antigen)	LOC100005596	5.26	0.263933	0.123869	0.001779	0.617902	0.030714	0.144996	0.412721	5.04165	5.05157	5.18393	4.98139	5.27338	5.18115	5.1329	5.27079	5.44657	5.25848	5.20266	5.27665	5.45638	5.48528	5.43413	5.53363
Dr.15842.1.A1_at	synaptogyrin 1	syngr1	3.51	0.015821	0.364901	0.3044	0.141945	0.053332	0.884095	0.4122	3.70182	3.70712	3.47272	3.87862	3.26264	3.35849	3.26219	3.22817	3.45362	3.48783	3.50298	3.65255	3.56485	3.4829	3.70404	3.45528
Dr.16892.1.A1_at	membrane protein, palmitoylated 2b (MAGUK p55 subfamily member 2b)	mpp2b	8.86	0.274106	0.644442	0.001592	0.676453	0.026531	0.008157	0.411935	8.77697	8.64322	8.63544	8.75248	8.8234	8.89614	8.86609	8.80166	8.90001	8.81054	8.71946	8.67976	9.22009	9.10388	9.09625	9.03562
Dr.14293.1.S1_at	translocase of outer mitochondrial membrane 40 homolog (yeast)	tomm40	7.5	0.074089	0.337668	0.035518	0.531049	0.990712	0.449893	0.410588	7.38192	7.25122	6.98757	7.32141	7.65939	7.77272	7.82486	7.31481	7.58824	7.42587	7.18466	7.72537	7.60675	7.56095	7.64482	7.77196
Dr.12956.1.S1_at	si:ch211-217g15.2	si:ch211-217g15.2	3.91	0.919403	0.313227	0.055529	0.227915	0.08848	0.004306	0.410398	4.0041	3.99864	3.84002	3.9073	3.71258	4.03866	4.00458	3.91742	4.03691	4.14671	4.10135	4.14007	3.59908	3.80146	3.68245	3.70045
Dr.16953.1.A1_at			5.94	0.276875	0.929208	0.090979	0.250431	0.007297	0.158781	0.409981	5.71518	5.98261	6.06578	5.93315	5.58218	5.80326	5.82926	5.7755	5.86366	5.91284	5.91246	6.09631	6.0184	6.24328	6.22826	6.14018
Dr.18661.1.A1_at	wu:fc47e12	wu:fc47e12	3.87	0.07822	0.900369	0.469337	0.060559	0.009277	0.67435	0.409932	4.01544	4.06749	3.91951	3.62555	3.65217	3.62443	3.68954	3.44883	3.97493	4.03082	3.89466	3.85572	3.88272	4.05203	4.05981	4.06014
Dr.19161.2.S1_at	casein kinase 1, gamma 2b	csnk1g2b	6.82	0.104418	0.863139	0.821968	0.184883	0.037425	0.657498	0.409914	6.74525	6.58331	6.78872	6.77928	7.02912	7.07331	7.19395	7.04633	6.87504	6.63725	6.58669	7.01169	6.57306	6.95443	6.85922	6.31634
Dr.14822.1.S1_at	uracil-DNA glycosylase	ung	4.44	0.045163	0.133399	0.027332	0.773231	0.924794	0.801778	0.409865	4.50819	4.70552	4.97401	4.70223	4.37929	4.11934	4.32821	4.42364	4.43296	4.53317	4.48141	4.11765	4.406	4.47592	4.21111	4.24908
Dr.9981.2.S1_at	wu:fk66f10	wu:fk66f10	6.66	0.193435	0.569128	0.438826	0.623845	0.030181	0.140528	0.409774	6.43759	6.67115	6.77012	6.50456	7.01846	6.72409	6.67081	7.04866	6.74053	6.45293	6.75401	7.01479	6.4848	6.41622	6.56461	6.35731
Dr.13633.1.A1_at	zgc:92287	zgc:92287	6.74	0.101348	0.413562	0.01193	0.537276	0.526859	0.148951	0.409312	6.46551	6.66605	6.61685	6.34048	6.8179	6.89847	6.78266	6.78461	6.4848	6.55162	6.73951	6.99464	6.90501	6.90186	6.97726	6.942
Dr.14216.1.A1_at	hypothetical protein LOC402803	LOC402803	6.94	0.093164	0.977613	0.016991	0.115409	0.679043	0.024296	0.408892	6.81373	6.62036	6.79368	6.78466	6.87852	7.03907	7.24812	7.15413	6.57496	6.62991	6.84919	6.98826	7.08196	7.03864	7.14296	7.38443
Dr.16091.1.A1_at	wu:fc83e05	wu:fc83e05	8.43	0.964478	0.95447	0.043795	0.927718	0.043099	0.07008	0.408582	8.41959	8.34378	8.14531	8.41034	8.06	8.27589	8.19315	8.73338	8.39346	8.41739	8.43591	8.15332	8.57923	8.77903	8.60007	8.93842
Dr.3375.1.A1_at	wu:fd10a02	wu:fd10a02	5.23	0.884185	0.850581	0.02528	0.965978	0.018324	0.017347	0.408526	5.14503	5.18135	5.18678	5.13939	5.33737	5.11238	5.05921	5.01069	5.37891	5.01106	5.09079	4.98042	5.44544	5.49931	5.38783	5.7627
Dr.9255.1.A1_at	zgc:92013	zgc:92013	3.26	0.349653	0.311041	0.037095	0.895809	0.346546	0.5016	0.408432	3.28246	2.89869	2.7822	3.21232	3.30455	3.39122	3.20749	3.12651	3.34174	3.58308	3.02997	3.25968	3.52007	3.4845	3.23247	3.57236
Dr.15888.1.A1_at	zgc:91862	zgc:91862	5.44	0.093916	0.524153	0.68583	0.393876	0.022481	0.222451	0.408402	5.41174	5.44142	5.09573	5.38911	5.71847	5.80336	5.57322	5.58223	5.71339	5.29902	5.46633	5.46052	5.35227	5.25313	5.4343	5.00397
Dr.7768.1.A1_at	split hand/foot malformation (ectrodactyly) type 1	shfm1	6.24	0.012704	0.123894	0.09726	0.362213	0.14435	0.78223	0.408295	5.99104	6.01985	5.85908	6.20615	6.2764	6.39011	6.52216	6.52063	6.22102	6.29181	6.28464	6.31032	6.15592	6.33824	6.2377	6.19246
Dr.3274.1.S1_at			4.24	0.117716	0.391297	0.314875	0.016255	0.446325	0.044973	0.408169	4.13584	4.17525	4.13581	4.28768	4.58078	4.5287	4.20832	4.41804	3.85521	4.08242	4.15966	4.00586	4.32592	4.34534	4.25105	4.35559
Dr.4011.1.S1_at	sb:cb11	sb:cb11	6.61	0.813611	0.167992	0.578223	0.084305	0.84653	0.027691	0.407818	6.50216	6.61246	6.49966	6.67476	6.59859	6.58363	6.30766	6.57706	7.12352	6.89468	6.83914	6.66556	6.38109	6.75694	6.48432	6.26927
Dr.138.1.A1_at	zgc:65774	zgc:65774	4.49	0.438464	0.223911	0.59024	0.038246	0.149157	0.345823	0.406521	4.54405	4.47691	4.40296	4.74341	4.84387	4.62103	4.60078	4.70007	4.04336	4.32902	4.5065	4.2608	4.61809	4.46203	4.3026	4.42541
Dr.15112.1.S1_at	Rab geranylgeranyltransferase, beta subunit	rabggtb	6.22	0.441105	0.900369	0.054042	0.366107	0.008482	0.109101	0.405922	6.21854	6.28411	6.11958	6.08526	6.1672	6.16669	5.80388	6.04238	6.34715	6.13739	6.14961	6.19842	6.35981	6.49758	6.36249	6.58397
Dr.16567.1.S1_at	zgc:110561	zgc:110561	5.35	0.292275	0.923611	0.105242	0.413853	0.009245	0.098013	0.405883	5.50765	5.28348	5.30914	5.3262	5.47994	5.33209	5.57822	5.74	5.32359	5.37693	5.29008	5.53229	5.07612	5.24172	5.01124	5.17764
Dr.3148.1.S1_at	similar to piggyBac transposable element derived 5	LOC100004288	4.88	0.295946	0.823268	0.106246	0.521686	0.009506	0.068113	0.405545	4.96266	4.89712	4.83921	4.82048	4.88109	4.81008	4.45244	4.67403	4.81055	4.86331	4.6986	4.94159	5.14227	5.09649	4.96579	5.23528
Dr.22355.1.A1_at	novel protein similar to vertebrate inositol polyphosphate-4-phosphatase, type II, 105kDa (INPP4B)	CH211-236D22.1	6.68	0.685388	0.120635	0.332959	0.038246	0.733866	0.007867	0.405504	6.71219	6.74025	6.7191	6.62067	6.83433	6.70876	6.7163	6.82434	6.45081	6.20213	6.50357	6.53834	6.70815	6.99296	6.9107	6.70504
Dr.25538.1.S1_at	novel protein similar to H.sapiens GP1BB, glycoprotein Ib (platelet), beta polypeptide (GP1BB)	DKEY-285C2.8	3.87	0.790985	0.99783	0.037611	0.831649	0.020206	0.048721	0.405187	3.74792	3.76628	4.0479	3.63952	3.63568	3.85977	3.72787	3.74136	3.5507	3.78407	3.92259	3.94223	4.17806	4.12409	4.32297	3.9603
Dr.14584.1.S1_at	zgc:110214	zgc:110214	5.89	0.823491	0.709542	0.011504	0.895024	0.025494	0.048328	0.405049	5.87379	6.05348	6.21817	5.93068	5.9877	5.91603	5.84379	6.14108	5.80385	6.01369	6.08907	5.83515	5.70173	5.5334	5.48195	5.73884
Dr.11479.1.A1_at	ligand of numb-protein X 1	lnx1	6.71	0.675043	0.57311	0.058644	0.280853	0.199587	0.014414	0.404919	6.7053	6.68975	6.46048	6.7214	6.95845	6.59988	6.73571	6.61434	6.45742	6.49817	6.51292	6.62936	6.93736	6.81874	6.81401	7.14745
Dr.24114.1.A1_at	similar to conserved hypothetical protein	LOC100002236	7.33	0.107876	0.832852	0.014826	0.205995	0.567743	0.03968	0.404794	7.50413	7.22421	7.74163	7.59646	7.26856	7.23443	7.10925	7.2505	7.6176	7.58697	7.40887	7.23955	7.15295	7.09446	7.14117	7.05867
Dr.11722.1.S1_at	dihydrofolate reductase	dhfr	4.43	0.393849	0.832852	0.143905	0.630118	0.020512	0.096478	0.404684	4.48291	4.4689	4.52593	4.27404	4.4902	4.77199	4.76154	4.39884	4.38974	4.27349	4.61092	4.69888	4.30831	4.21602	4.18525	4.09425
Dr.14345.1.A1_at	Bardet-Biedl syndrome 7	bbs7	5.05	0.550761	0.107885	0.782501	0.282742	0.322974	0.027052	0.404672	5.09541	5.08228	4.60275	4.98395	5.10436	4.83249	5.27915	5.05262	5.38702	5.30305	5.27926	5.20423	4.82018	4.83769	4.86506	5.03196
Dr.23128.1.A1_at			5.42	0.032242	0.820024	0.782684	0.069995	0.030083	0.972142	0.404297	5.70775	5.4024	5.64992	5.44067	5.06632	5.2657	5.16351	5.08802	5.3272	5.44455	5.66768	5.53508	5.29167	5.43203	5.64127	5.6425
Dr.10516.1.S1_at	family with sequence similarity 46, member C	fam46c	6.09	0.655575	0.823268	0.057375	0.479147	0.205089	0.036151	0.404291	5.99422	5.93336	6.13565	5.92572	5.94922	6.03108	5.99129	6.43025	5.84554	5.88185	5.89965	6.10724	6.59705	6.37364	6.31373	6.06703
Dr.20778.1.S1_at	zgc:103456	zgc:103456	7.12	0.157792	0.818005	0.323056	0.1047	0.014726	0.609421	0.404037	6.87088	7.0152	7.40968	7.12986	7.33426	7.51608	7.29017	7.29544	7.03788	7.02977	6.97656	7.15535	7.03398	6.98904	6.81062	6.98615
Dr.2956.1.S1_at	zgc:56418	zgc:56418	9.31	0.347516	0.138192	0.013884	0.555728	0.15845	0.571143	0.403797	9.2399	9.18771	8.83659	9.0949	9.12278	9.43038	9.28221	9.22133	9.37129	9.5103	9.4061	9.27108	9.64561	9.5864	9.43368	9.3086
Dr.24655.1.A1_at	Fanconi anemia, complementation group L	fancl	4.07	0.285277	0.852408	0.089642	0.474161	0.007504	0.064273	0.403735	4.00632	3.92015	4.25636	4.0655	3.88549	3.87859	3.8833	3.91338	3.83299	4.02348	4.1331	4.09181	4.24026	4.45148	4.32604	4.15793
Dr.21921.1.A1_at	zgc:103654	zgc:103654	7.33	0.038033	0.754487	0.798824	0.100993	0.035194	0.892739	0.403464	7.3455	7.16768	6.91684	7.34603	7.57189	7.76926	7.58983	7.45893	7.25039	7.31025	7.19999	7.32266	7.1191	7.06663	7.39171	7.38593
Dr.2896.1.S1_at	phosphoribosyl pyrophosphate synthetase 1A	prps1a	7.63	0.566522	0.644492	0.042482	0.978671	0.202305	0.198482	0.403004	7.49389	7.55952	7.06109	7.72813	7.57425	7.88259	7.55855	7.39188	7.64753	7.53857	7.45998	7.7156	7.79233	7.72454	7.90518	8.0326
Dr.11661.1.S1_at	N-ethylmaleimide sensitive fusion protein attachment protein gamma	napg	7.81	0.26153	0.925548	0.039732	0.375269	0.482624	0.072961	0.402732	8.08711	8.09043	7.81718	7.93804	8.00745	7.65941	7.48891	7.77247	8.09486	8.10757	7.8524	7.75167	7.68117	7.65176	7.2442	7.7447
Dr.7869.1.S1_s_at	zgc:64163	zgc:64163	5.29	0.968439	0.962321	0.047802	0.93838	0.04761	0.073929	0.402647	5.42773	4.96998	4.82064	5.53141	5.22063	5.29807	5.15205	5.02862	5.12771	5.27502	5.19109	5.2232	5.63755	5.63906	5.39154	5.64182
Dr.13599.1.A1_at	zgc:172295	zgc:172295	5.12	0.269038	0.399243	0.037095	0.939719	0.448079	0.378024	0.402468	4.81363	5.09735	4.74816	4.96471	5.39108	5.29033	5.05348	4.8634	5.14086	4.93784	4.96981	5.4383	5.22464	5.24342	5.37094	5.39472
Dr.11486.1.S1_at	ER degradation enhancer, mannosidase alpha-like 1	edem1	4.5	0.443759	0.602043	0.011377	0.920946	0.09184	0.069395	0.402038	4.70763	4.63841	4.58973	4.70222	4.70012	4.50111	4.48674	4.39384	4.42129	4.70825	4.61291	4.45504	4.41955	4.1579	4.04813	4.40426
Dr.4868.1.A1_at	zgc:174888	zgc:174888	7.92	0.746479	0.829672	0.011329	0.969556	0.031871	0.030811	0.401947	7.92383	8.21693	7.99236	8.05095	8.18149	7.90383	7.81332	8.02692	8.15869	7.80998	7.92574	8.08263	7.63017	7.61877	7.7538	7.57354
Dr.7273.1.A1_at	zgc:66484	zgc:66484	4.5	0.611567	0.208337	0.01735	0.060411	0.004832	0.472818	0.401903	4.435	4.32149	4.41528	4.39149	4.31599	4.28815	4.385	4.24083	4.64784	4.74245	4.61153	4.41454	4.73736	4.71408	4.84292	4.54323
Dr.1593.1.A1_at			3.07	0.1726	0.921302	0.053169	0.15676	0.771878	0.048329	0.40164	3.11101	3.63138	3.08291	3.10579	2.99415	2.66854	3.04769	3.02359	3.44267	3.31884	3.13334	3.16619	2.92595	2.66652	2.91189	2.95014
Dr.16437.1.A1_at	similar to MYC-associated zinc finger protein	LOC792369	8.02	0.903336	0.641824	0.067649	0.528029	0.113942	0.022253	0.401246	8.12053	8.12975	7.64649	7.94876	8.06481	8.04825	7.88314	7.96682	7.73706	7.80457	7.93337	7.94084	8.25116	8.11341	8.19896	8.45729
Dr.25599.1.A1_at	TBC1 domain family, member 23	tbc1d23	7.49	0.31656	0.401224	0.0072	0.983706	0.098161	0.099449	0.400732	7.50005	7.7892	7.61786	7.75615	7.3871	7.60783	7.54194	7.47517	7.71029	7.51028	7.31543	7.50015	7.26745	7.20495	7.29127	7.29666
Dr.11639.1.S1_at	arginine and glutamate rich 1b	arglu1b	8.41	0.718433	0.692965	0.069233	0.413539	0.02954	0.261756	0.400698	8.5576	8.52249	8.49592	8.39809	8.75144	8.59206	8.38236	8.58374	8.58269	8.24786	8.13007	8.6085	8.20049	8.08622	8.01868	8.40142
Dr.2613.1.A1_at	zgc:153935	zgc:153935	2.84	0.550761	0.114058	0.012728	0.296407	0.070762	0.635406	0.400697	2.48575	2.68001	2.6221	2.7429	2.69018	2.52367	3.0175	2.75551	2.83829	2.84758	3.0182	3.07886	3.04678	3.10828	3.06426	2.91423
Dr.8337.1.A1_at	Rap guanine nucleotide exchange factor (GEF) 6	rapgef6	6.11	0.326859	0.786973	0.033729	0.200085	0.348801	0.018316	0.400677	5.98166	5.94863	6.11151	5.94917	6.26891	6.32599	6.1831	5.9303	5.83479	5.83703	5.92136	6.13704	6.53841	6.35305	6.21788	6.22359
Dr.13501.1.S1_at			2.96	0.906598	0.231492	0.047486	0.154198	0.03687	0.738858	0.400092	2.69713	2.74841	2.65697	3.11318	2.90398	2.64278	2.76906	2.77034	3.21248	2.9981	3.17902	2.98821	3.15414	3.42246	2.84426	3.26566
Dr.11316.2.A1_at	nucleosome assembly protein 1, like 1	nap1l1	9.7	0.033476	0.799325	0.599891	0.016695	0.052544	0.399172	0.400056	9.61417	9.63468	9.5394	9.65883	10.0105	9.90049	9.954	9.96753	9.58747	9.26315	9.69708	9.68461	9.65876	9.77293	9.6781	9.63312
Dr.8275.1.S1_at	transient receptor potential cation channel, subfamily C, member 4 associated protein b	trpc4apb	3.67	0.20355	0.078357	0.004701	0.544606	0.118264	0.484383	0.400025	3.91474	3.80686	3.99678	3.85017	3.54377	3.62437	3.90499	3.73695	3.68252	3.51265	3.53633	3.65309	3.41599	3.48811	3.49393	3.57042
Dr.6863.1.A1_at	transmembrane protein 206	tmem206	3.31	0.665597	0.393724	0.037472	0.16438	0.012706	0.389049	0.399858	3.38573	3.29357	3.39927	3.55193	3.4034	3.29952	3.77597	3.48817	3.08436	3.29042	3.27575	3.29204	3.09027	2.98258	3.11161	3.18318
Dr.3647.1.A1_at	hydroxysteroid dehydrogenase like 2	hsdl2	7.66	0.712115	0.375365	0.160405	0.171615	0.416688	0.018932	0.39967	7.53419	7.70255	7.74299	7.74809	7.38504	7.61361	7.82134	7.6024	7.75004	7.73912	7.98477	7.99464	7.41154	7.30189	7.5843	7.57215
Dr.3891.1.A1_at	septin 6	2009-09-06	4.64	0.135315	0.95447	0.347971	0.18558	0.013038	0.349784	0.399519	4.59012	4.45827	4.62703	5.00489	4.28244	4.45808	4.47938	4.4212	4.69726	4.6634	4.6199	4.63735	4.92967	4.80597	4.74058	4.76296
Dr.24850.1.S1_at	1-acylglycerol-3-phosphate O-acyltransferase 3	agpat3	7.37	0.734646	0.453266	0.050836	0.233546	0.022443	0.399485	0.398535	7.64187	7.39762	7.5006	7.34903	7.68011	7.35328	7.54464	7.60923	7.4287	7.11443	7.27415	7.39822	6.9236	7.08346	7.38853	7.19753
Dr.1560.1.A1_at	zgc:158392	zgc:158392	4.4	0.092053	0.851825	0.39756	0.169251	0.00884	0.297313	0.398465	4.37201	4.37921	4.35012	4.3081	4.79926	4.5563	4.57843	4.59435	4.35852	4.34878	4.25779	4.61391	4.04266	4.21586	4.33559	4.34035
Dr.20839.1.A1_x_at			5.6	0.154783	0.191845	0.030073	0.97788	0.623891	0.67588	0.398453	5.21228	5.47195	5.39345	5.31745	5.5992	5.94621	5.26364	5.76906	5.70707	5.59422	5.58614	5.73478	5.92047	5.58832	5.72627	5.7539
Dr.10840.1.S1_at	microtubule-associated protein, RP/EB family, member 1, like	mapre1l	5.95	0.3427	0.115156	0.013233	0.488716	0.154881	0.645231	0.398038	5.92742	6.0704	6.43598	6.26137	5.86693	5.94227	6.1498	6.04753	5.7838	5.90861	5.81964	5.93314	5.68772	5.77631	5.75622	5.88277
Dr.25681.1.A1_at	hypothetical LOC100002197	LOC100002197	5.96	0.847425	0.620304	0.023134	0.456506	0.014632	0.126667	0.397936	6.13354	5.94915	6.06081	6.12812	6.09511	6.13519	5.97329	6.23219	5.90794	6.18132	5.99621	5.75751	5.85167	5.76001	5.48613	5.74622
Dr.4024.1.S1_at	DEAH (Asp-Glu-Ala-His) box polypeptide 15	dhx15	8.4	0.028356	0.5181	0.030393	0.152628	0.716859	0.226132	0.397827	8.3143	8.22079	7.902	8.29652	8.61657	8.56021	8.65867	8.48946	8.45822	8.1883	8.19529	8.42854	8.5076	8.41531	8.51503	8.61871
Dr.8850.1.A1_at	si:ch211-15i6.2	si:ch211-15i6.2	5.15	0.259949	0.989366	0.352424	0.304454	0.033291	0.398117	0.397338	5.28162	5.18964	4.89445	5.16356	5.52138	5.36725	5.53122	5.03907	5.05875	5.24112	5.32089	4.92555	4.8598	4.94206	5.04719	5.02051
Dr.18522.1.A1_at	similar to Zinc finger RAD18 domain-containing protein C1orf124	LOC568086	5.1	0.844264	0.383518	0.045872	0.499495	0.092764	0.457501	0.397051	4.86102	4.8663	4.92109	5.0843	5.12313	4.95996	4.7601	5.1049	5.35415	4.71864	5.11126	5.47062	5.39529	5.32122	5.36966	5.23474
Dr.15861.1.S1_at			3.68	0.991888	0.403255	0.024182	0.387299	0.028338	0.275461	0.396879	3.50472	3.50486	3.69934	3.40366	3.27312	3.56158	3.59324	3.69576	3.55478	3.64413	3.98893	3.69304	3.78403	4.1099	3.83098	3.97521
Dr.4392.1.A1_at	wu:fb40a11	wu:fb40a11	5.97	0.296575	0.578791	0.023937	0.788782	0.294528	0.148398	0.396761	6.0271	5.79995	5.57291	5.73146	6.24014	5.9331	5.84962	5.93629	5.984	6.10883	5.73743	5.83282	6.33276	6.13252	6.18605	6.06713
Dr.13720.1.S1_at	suppressor of zeste 12 homolog (Drosophila) b	suz12b	7.23	0.655655	0.461293	0.025621	0.198265	0.008416	0.237613	0.396552	7.23773	7.14135	6.94731	7.20977	7.16637	7.12142	6.92037	7.00944	7.32465	7.29578	7.25919	7.21281	7.54042	7.43901	7.24612	7.57826
Dr.26463.1.S1_at	B lymphoma Mo-MLV insertion region 1b	bmi1b	8.39	0.141035	0.930439	0.390301	0.13073	0.016244	0.547494	0.396333	8.56326	8.47532	8.10414	8.53591	8.33008	8.14824	8.14482	8.0016	8.5691	8.46405	8.34028	8.4015	8.62784	8.47357	8.51614	8.59252
Dr.2408.2.S1_at	matrix metalloproteinase 2	mmp2	7.4	0.03952	0.05997	0.03846	0.989359	0.77055	0.789642	0.396308	7.20904	7.26942	7.05	6.96387	7.72014	7.42044	7.32611	7.61086	7.50342	7.65534	7.42729	7.47453	7.59671	7.60059	7.28278	7.35936
Dr.23046.1.A1_at			5.83	0.821657	0.989764	0.053221	0.869292	0.031337	0.066165	0.39569	5.93017	5.92472	5.49051	5.70664	5.85033	5.78766	5.64304	5.5513	5.89187	5.91438	5.7898	5.44052	6.10833	6.18206	6.07128	6.05341
Dr.12593.1.S1_at	Kruppel-like factor 3 (basic)	klf3	6.23	0.581159	0.662535	0.061109	0.288177	0.268013	0.021941	0.395273	6.23727	6.24626	6.46877	6.25717	6.22484	6.24245	6.25425	6.04769	6.32199	6.62142	6.49335	6.17026	5.98515	6.02882	5.81933	6.19263
Dr.17394.2.S1_at	lipase maturation factor 2	lmf2	5.35	0.506074	0.027998	0.199448	0.093162	0.720736	0.13133	0.394566	5.45468	5.68375	5.58975	5.35157	5.42175	5.32772	5.46079	5.4216	5.20639	5.05731	5.18096	5.05681	5.36443	5.35857	5.51003	5.15556
Dr.16559.1.A1_at	zgc:101841	zgc:101841	5.62	0.73699	0.23536	0.25733	0.100993	0.558179	0.014433	0.394487	5.82319	5.70445	5.49508	5.43806	5.51265	5.59227	5.54009	5.55224	5.66864	5.85289	5.8233	6.03751	5.47975	5.57434	5.33385	5.41645
Dr.19947.1.S1_at	limb region 1 like	lmbr1l	5.2	0.90219	0.575247	0.155757	0.67695	0.12855	0.042382	0.394354	4.93203	5.36627	5.28109	5.27889	5.05712	5.32325	5.25257	5.35817	5.14474	5.41303	5.46616	5.40502	4.67372	4.92994	5.17401	5.07386
Dr.3614.1.S1_at	ATP-binding cassette, sub-family D (ALD), member 3a	abcd3a	7.45	0.349705	0.620304	0.030048	0.806518	0.295684	0.157467	0.393365	7.2254	7.4579	6.96206	7.45573	7.50313	7.42976	7.50151	7.45172	7.47658	7.18547	7.37001	7.56796	7.5275	7.49556	7.81833	7.83316
Dr.11456.1.A1_at	wu:fi49c05	wu:fi49c05	6.15	0.138097	0.434269	0.798021	0.024024	0.170453	0.21465	0.392852	6.29517	6.02331	6.17187	5.96326	6.21663	6.29992	6.50747	6.40185	6.08654	6.00941	5.93496	5.82355	6.2102	6.23806	6.0425	6.12697
Dr.25278.1.A1_at	FGF receptor activating protein 1	frag1	8.2	0.022115	0.834676	0.62481	0.042184	0.028339	0.894583	0.392807	8.2178	8.42409	8.26227	8.41725	7.8934	7.90402	7.8629	8.08988	8.29897	8.22203	8.43288	8.18294	8.22407	8.11336	8.23662	8.46096
Dr.21621.1.A1_at	wu:fc32g12	wu:fc32g12	5.81	0.025622	0.829886	0.008023	0.051962	0.939433	0.022042	0.392778	6.06741	6.12682	5.95825	5.90368	5.64161	5.81393	5.63857	5.4529	6.03802	6.06499	5.90729	5.85607	5.75581	5.58065	5.49604	5.65254
Dr.2642.1.S1_at	zgc:101555	zgc:101555	6.33	0.434155	0.162433	0.07687	0.024134	0.01213	0.960201	0.392774	6.40791	6.31824	6.48428	6.48241	6.41563	6.49825	6.60919	6.70366	6.08535	6.09144	6.18092	6.29792	6.12368	6.24698	6.35426	5.97391
Dr.26340.1.A1_at	zgc:153017	zgc:153017	9.6	0.56808	0.134731	0.539074	0.332802	0.196218	0.018882	0.392705	9.80939	9.64036	9.53917	9.71841	9.82783	9.56972	9.51316	9.35824	9.51759	9.42679	9.29877	9.28257	9.92818	9.77561	9.70934	9.6834
Dr.22156.1.A1_at	zgc:153168	zgc:153168	3.81	0.155671	0.500615	0.58318	0.613698	0.034258	0.160521	0.392485	4.06046	4.08736	3.51539	3.94232	3.74707	3.63861	3.55713	3.49785	3.70286	3.97043	3.66931	3.60094	4.09413	3.99942	4.04323	3.87382
Dr.3742.1.A1_at	novel protein similar to H.sapiens PARD6B, par-6 partitioning defective 6 homolog beta (C. elegans) (PARD6B)	CH73-186J5.3	4.47	0.116654	0.607077	0.019012	0.382589	0.611224	0.109972	0.392454	4.3183	4.30746	4.09403	4.37103	4.66016	4.84682	4.4238	4.34926	4.46949	4.38763	4.24054	4.46014	4.70878	4.51861	4.77175	4.66151
Dr.138.1.A1_x_at	zgc:65774	zgc:65774	5.03	0.308371	0.730169	0.196056	0.16438	0.02042	0.51612	0.392281	5.1163	5.00295	5.00042	5.08468	5.18664	5.17876	5.17214	5.42664	4.63167	5.07979	4.94171	5.22007	4.84565	4.84826	4.92724	4.7739
Dr.7476.1.A1_at	wu:fb25b04	wu:fb25b04	7.69	0.851506	0.737958	0.013672	0.574854	0.008657	0.05165	0.391627	7.6768	7.54709	7.60712	7.53853	7.63	7.6991	7.60262	7.29281	7.75994	7.66353	7.52044	7.70376	7.9808	7.92636	8.02946	7.85441
Dr.7080.1.A1_x_at	beta-carotene oxygenase 2b	bco2b	3.11	0.791959	0.295027	0.012437	0.156414	0.006456	0.257683	0.391587	3.01555	3.02072	2.9508	2.96953	3.05757	3.00473	2.81223	2.89356	3.21272	3.32531	2.98623	3.16031	3.45807	3.37485	3.22862	3.2729
DrAffx.2.27.S1_at	monoamine oxidase	mao	4.48	0.786023	0.602043	0.029841	0.830658	0.074002	0.165346	0.391062	4.41391	4.79046	4.82516	4.48989	4.66147	4.45915	4.51565	4.62223	4.68728	4.47223	4.50636	4.33795	4.20401	4.29006	4.47701	3.9841
Dr.16574.1.A1_at			7.34	0.068876	0.955715	0.638877	0.093334	0.013192	0.619445	0.391033	7.42878	7.54284	7.20242	7.45539	7.16555	7.13875	6.99562	7.05739	7.58965	7.4557	7.32771	7.1969	7.57895	7.34755	7.44257	7.55237
Dr.5372.7.A1_x_at	novel protein similar to hairy-related 4.2 (her4.2)	CH73-21G5.3	5.75	0.569189	0.363915	0.168303	0.11807	0.047407	0.927241	0.390998	5.8214	5.76335	5.55908	5.4957	5.78116	5.48854	5.47047	5.35792	5.89842	5.9639	5.61992	6.08115	6.05023	5.85913	5.64412	6.1086
Dr.14816.1.S1_at			2.82	0.21953	0.625881	0.211262	0.607757	0.013732	0.07219	0.390369	2.751	2.81465	2.96495	2.86049	2.58723	2.6273	2.75834	2.58264	2.62269	2.77444	2.80752	2.77543	2.81556	3.29919	2.90389	3.09835
Dr.7708.1.S1_at	LSM12 homolog (S. cerevisiae)	lsm12	7.69	0.324002	0.908799	0.008876	0.465128	0.116941	0.018316	0.39034	7.69548	7.93282	7.94861	7.78271	7.55978	7.67823	7.7669	7.70448	7.76055	7.93013	7.84137	7.71281	7.59452	7.48601	7.49335	7.22436
Dr.830.1.A1_at	v-crk sarcoma virus CT10 oncogene homolog (avian)-like	crkl	6.57	0.024144	0.957482	0.084745	0.029034	0.316331	0.133819	0.390269	6.64916	6.22218	6.43176	6.33993	6.95242	6.63659	6.83268	6.78241	6.48344	6.36078	6.34611	6.50774	6.64802	6.61658	6.68622	6.6526
Dr.9343.2.S1_at	zgc:66331	zgc:66331	5.02	0.962271	0.023925	0.743883	0.019525	0.725149	0.00385	0.389625	5.00299	5.06271	4.91985	4.76686	4.98761	4.94131	4.99519	4.86439	5.30318	5.31162	5.32743	5.19898	4.84529	4.96837	4.91603	4.85302
Dr.14817.1.A1_at	glutamate receptor, ionotropic, kainate 1a	grik1a	5.5	0.886565	0.428129	0.02459	0.520367	0.043623	0.256426	0.389186	5.5628	5.43204	5.63179	5.99562	5.69162	5.6614	5.44502	5.68386	5.53301	5.53267	5.26452	5.57119	5.23501	5.40333	5.1954	5.23177
Dr.8018.1.S1_at	gamma-glutamyl cyclotransferase	ggct	11.54	0.224661	0.802526	0.188327	0.146015	0.012328	0.426664	0.388543	11.4563	11.7145	11.4952	11.4553	11.4103	11.2897	11.1962	11.4169	11.6934	11.4516	11.6167	11.5861	11.7644	11.5261	11.9104	11.6663
Dr.8647.1.A1_at	ADP-ribosylation factor interacting protein 1 (arfaptin 1)	arfip1	4.25	0.380366	0.910789	0.253202	0.528687	0.037127	0.22167	0.38787	4.30741	4.23186	4.29343	4.16934	3.89586	4.11362	4.3188	3.92625	4.26275	4.20191	4.41312	3.98079	4.31956	4.75462	4.43514	4.2967
Dr.17756.1.A1_at			5.55	0.54134	0.48927	0.045026	0.16438	0.22711	0.007738	0.387799	5.55408	5.6261	5.25418	5.51059	5.74591	5.49261	5.51123	5.59085	5.37383	5.38623	5.36074	5.3283	5.80819	5.74159	5.76594	5.68457
Dr.11255.1.A1_at	syntaxin 3A	stx3a	4.6	0.229445	0.119543	0.008411	0.658742	0.170242	0.488701	0.387442	4.33331	4.47325	4.39393	4.35006	4.5573	4.44431	4.59877	4.71198	4.68246	4.55759	4.55296	4.86947	4.72413	4.91736	4.63365	4.82518
Dr.5583.1.A1_at			10.07	0.51662	0.629557	0.038016	0.228852	0.007732	0.188928	0.387323	10.0831	10.0952	9.86935	9.95103	9.75894	9.93861	9.90921	9.96371	10.2491	10.1904	9.96011	9.96485	10.271	10.3723	10.2436	10.2328
Dr.15719.1.S1_at	forkhead box C1a	foxc1a	5.87	0.575967	0.231492	0.048595	0.513032	0.220612	0.744759	0.387113	5.64914	5.6789	5.45907	5.88155	6.0719	5.54282	5.71338	5.8886	6.32202	5.85425	5.98704	5.73386	6.05363	6.14116	6.00755	6.01478
Dr.26531.1.A1_at	T54 protein-like	t54l	6.34	0.990114	0.452947	0.012527	0.441802	0.01473	0.134815	0.386678	6.16451	6.33737	6.01048	6.29378	6.32977	6.25798	6.09442	6.13502	6.5577	6.24062	6.36201	6.24767	6.59751	6.44002	6.61681	6.69851
Dr.367.1.A1_at	wu:fa11h10	wu:fa11h10	5.37	0.651256	0.662535	0.021629	0.983539	0.085229	0.102949	0.386535	5.22903	5.54173	4.92708	5.19221	5.38867	5.34469	5.22878	5.30896	5.36463	5.24458	5.22203	5.46893	5.71951	5.61973	5.466	5.63094
Dr.811.1.S1_at	ribosomal protein S6 kinase, like	rps6kal	7.42	0.037717	0.214931	0.023422	0.522859	0.907917	0.55017	0.386531	7.23992	7.15822	7.00809	7.25822	7.75576	7.70455	7.40536	7.3449	7.53084	7.30848	7.38043	7.46003	7.60899	7.37233	7.50852	7.62177
Dr.12869.1.A1_at			8.8	0.838762	0.878455	0.067407	0.721504	0.043623	0.143893	0.386435	8.75511	8.97177	8.42217	8.71172	8.97753	8.61679	8.61653	8.44278	8.91568	8.6094	8.6743	8.84943	8.98579	9.12673	8.97889	9.10796
Dr.16405.1.S1_at	zgc:56429	zgc:56429	4.14	0.348791	0.05997	0.879023	0.284853	0.219401	0.016717	0.386409	3.86099	4.09954	4.14402	3.94121	4.10832	4.16644	4.22916	4.19607	4.2565	4.27439	4.29995	4.65456	3.86321	4.06155	4.08436	3.93065
Dr.924.1.S1_at	wu:fa99d09	wu:fa99d09	5.26	0.632708	0.476927	0.027678	0.830455	0.112807	0.239008	0.385904	4.97705	5.12552	5.31359	4.97657	5.42454	5.25597	4.93531	5.1965	5.33487	5.13906	5.10329	5.48248	5.59517	5.39912	5.43759	5.50445
Dr.11279.1.A1_at	similar to RAS p21 protein activator 2	LOC557412	3.64	0.549704	0.624879	0.038016	0.979923	0.195041	0.192097	0.385627	3.52225	3.7021	3.50073	3.20415	3.30077	3.64958	3.64527	3.88238	3.77262	3.64054	3.56257	3.46415	3.83719	3.88534	3.74794	4.00126
Dr.1559.1.A1_at	wu:fb19c01	wu:fb19c01	6.53	0.099714	0.937377	0.412863	0.142028	0.010344	0.388764	0.385053	6.59097	6.61551	6.41316	6.67731	6.4866	6.38651	6.15573	6.18571	6.66247	6.64572	6.42599	6.48554	6.69859	6.60852	6.72963	6.71802
Dr.21010.1.S1_at	death-associated protein 6	daxx	3.7	0.130714	0.187154	0.022105	0.984569	0.605116	0.591546	0.384999	3.93273	3.91936	4.16159	3.75547	3.36837	3.7469	3.79986	3.7043	3.50562	3.64862	3.77971	3.71068	3.43353	3.66096	3.64376	3.4909
Dr.20988.1.S1_at	insulin receptor a	insra	4.87	0.997625	0.058628	0.361806	0.044579	0.406852	0.147871	0.384561	5.18179	4.98098	4.99024	4.85557	5.19643	4.73404	5.11108	4.96438	4.76069	4.64266	4.61509	4.4519	4.85658	4.81446	4.97086	4.79866
Dr.19082.1.A1_at	similar to plakophilin 3	LOC567392	3.87	0.602844	0.750932	0.053221	0.370201	0.222647	0.025222	0.384382	3.83992	3.81616	3.53609	3.95443	3.94392	4.0419	3.83254	3.74878	3.87245	3.80807	3.51873	3.64225	4.02242	3.98692	4.1715	4.19819
Dr.4468.1.S1_at	ribonuclease H2, subunit B	rnaseh2b	6.36	0.564798	0.107885	0.027863	0.273806	0.138853	0.901324	0.384379	6.18872	6.11097	6.04885	6.22736	6.16213	6.56498	6.14792	6.19254	6.4587	6.43006	6.41486	6.69351	6.76136	6.50216	6.27004	6.57986
Dr.2991.2.S1_at	transient receptor potential cation channel, subfamily M, member 7	trpm7	6.04	0.054498	0.841767	0.017556	0.107583	0.901138	0.044953	0.384369	5.87639	5.90347	5.75279	5.84885	6.12344	6.13989	6.40956	6.14033	5.83218	5.72274	5.87183	6.15344	6.05781	6.24978	6.42236	6.18902
Dr.14202.1.S1_s_at	SFT2 domain containing 1	sft2d1	3	0.716041	0.457829	0.028069	0.227162	0.011234	0.25892	0.384217	2.91879	2.96015	2.86561	2.84574	2.71144	2.71842	2.98095	2.90742	3.21954	2.94471	2.92533	3.07015	3.36294	3.22662	3.2256	3.03993
Dr.1760.2.S1_x_at	zgc:110158	zgc:110158	3.42	0.341231	0.525846	0.219608	0.8952	0.027047	0.050533	0.383855	3.60396	3.45281	3.14193	3.59752	3.32829	3.28117	3.24842	3.19619	3.50074	3.33135	3.26777	3.11256	3.77462	3.66803	3.45229	3.69455
Dr.4570.1.S1_at	si:dkey-253d23.1	si:dkey-253d23.1	3.82	0.238212	0.086145	0.470107	0.522096	0.045047	0.008157	0.383831	3.80641	4.02735	4.04954	3.75247	3.71675	3.70587	3.80096	3.70559	3.77839	3.59302	3.52032	3.59023	3.99622	4.08503	4.02867	3.90736
Dr.2540.1.A1_at	wu:fb95g08	wu:fb95g08	6.35	0.542235	0.740919	0.139627	0.886229	0.034258	0.067348	0.383655	6.50004	6.28968	6.19329	6.38407	6.50382	6.37719	5.9524	6.00836	6.24348	6.42246	6.2029	6.15076	6.68987	6.59963	6.55723	6.52966
Dr.14625.1.A1_at	coatomer protein complex, subunit beta 2	copb2	7.17	0.663518	0.55768	0.039336	0.886229	0.013408	0.009016	0.383348	7.19718	7.05745	7.22452	7.09028	6.96125	6.96316	7.11449	7.23224	7.0992	6.92263	6.94407	7.16987	7.35047	7.34546	7.51327	7.45997
Dr.19562.1.S1_at			4.6	0.046081	0.396286	0.915734	0.318388	0.030729	0.360179	0.383321	4.56502	4.79547	4.99589	4.63284	4.32065	4.3194	4.32629	4.48959	4.64764	4.50349	4.795	4.31011	4.73451	4.76856	4.71166	4.69365
Dr.2891.1.S1_at	wu:fb10b08	wu:fb10b08	5.68	0.950035	0.93556	0.034833	0.982042	0.032053	0.03379	0.383247	5.64273	5.62408	5.78237	5.33291	5.41321	5.45006	5.78893	5.66554	5.42246	5.4397	5.76821	5.65562	5.87069	5.96097	6.01367	5.97365
Dr.1810.1.A1_at			7.82	0.822728	0.506129	0.021211	0.6743	0.04678	0.174587	0.383121	7.73161	7.73892	7.39547	7.8471	7.77565	7.96641	7.58491	7.58553	7.88908	7.76055	7.81302	7.84315	7.9595	7.95903	8.14877	8.17828
Dr.15837.1.A1_at	sb:cb767	sb:cb767	5.42	0.968439	0.684086	0.025298	0.64777	0.025243	0.109973	0.383093	5.39717	5.48009	5.0302	5.31785	5.19576	5.34929	5.36313	5.27531	5.33932	5.38323	5.28536	5.60091	5.82926	5.6839	5.75478	5.44791
Dr.24188.1.S1_at	similar to Cold shock domain-containing protein E1 (UNR protein) (N-ras upstream gene protein)	LOC100004621	5.57	0.470671	0.529953	0.007623	0.99983	0.055627	0.062848	0.38304	5.44289	5.44875	5.29327	5.46328	5.74889	5.50063	5.49752	5.36896	5.60202	5.58163	5.38665	5.54578	5.78843	5.9107	5.73093	5.75028
Dr.22832.1.A1_at	wu:fj62d02	wu:fj62d02	9.16	0.817701	0.375561	0.102786	0.516279	0.062978	0.011283	0.382928	9.37842	9.2138	8.95253	9.10716	9.15619	9.1163	9.32863	9.2251	9.44441	9.32335	9.29167	9.24287	8.96778	9.01792	8.87949	8.90539
Dr.23740.1.A1_at	wu:fb50d08	wu:fb50d08	6.62	0.96586	0.883618	0.01555	0.854438	0.015286	0.034798	0.382911	6.52122	6.54682	6.40557	6.62116	6.65097	6.65963	6.38891	6.35417	6.62473	6.68333	6.62658	6.3065	6.86144	6.91571	6.84078	6.9674
Dr.25339.1.A1_at	wu:fc44c05	wu:fc44c05	4.27	0.644348	0.748915	0.041983	0.960079	0.159814	0.14343	0.382907	4.398	4.57168	4.36846	4.32447	4.33502	4.29473	4.67968	3.90981	4.26577	4.33155	4.33142	4.37169	4.09139	3.89322	4.20745	3.93892
Dr.14286.3.A1_x_at	wu:fj51b03	wu:fj51b03	5.09	0.404903	0.953583	0.046057	0.387299	0.006149	0.074111	0.382823	5.03832	5.05734	4.97806	5.13729	4.78623	4.92009	5.07288	4.92409	5.1096	5.24649	4.95864	4.95028	5.34891	5.29131	5.3122	5.28216
Dr.23467.1.S1_at	caveolin 2	cav2	4.67	0.072232	0.674875	0.78017	0.025507	0.079099	0.412533	0.382812	4.72249	4.75129	4.75107	4.69993	4.6215	4.51115	4.44529	4.15573	4.69054	4.80796	4.98571	4.78071	4.70842	4.681	4.67764	4.68316
Dr.9532.1.S1_at	Rhesus blood group, B glycoprotein	rhbg	3.03	0.248508	0.0473	0.484649	0.302065	0.591792	0.074656	0.382804	3.00042	2.90725	2.70262	2.81693	3.11404	3.04257	3.03432	3.01493	3.16422	3.07439	3.31492	3.40491	2.89882	2.78953	2.98546	3.17009
Dr.9906.1.S1_at	zgc:56548	zgc:56548	3.91	0.114529	0.17379	0.04183	0.97213	0.882596	0.830714	0.382187	3.98578	4.21437	4.31332	4.18105	3.55646	3.61871	3.93293	4.20884	3.95099	3.79872	3.85363	3.7722	3.62972	3.92705	3.75802	3.85098
Dr.25888.1.A1_at			3.06	0.994866	0.465772	0.021098	0.440162	0.023478	0.199622	0.381984	2.92055	2.9865	2.76031	3.02652	2.72886	3.07632	2.99713	2.88474	3.17821	3.31145	2.97722	2.86254	3.38115	3.37048	3.16965	3.29371
Dr.25332.1.A1_at	wu:fd43h07	wu:fd43h07	6.54	0.768411	0.051584	0.434556	0.080574	0.263309	0.003689	0.381972	6.48067	6.4051	6.43535	6.57411	6.49962	6.41531	6.60967	6.55252	6.83905	6.79481	6.68506	6.74438	6.39835	6.48687	6.35239	6.2978
Dr.25949.1.A1_at			5.36	0.799786	0.80486	0.064242	0.59618	0.148677	0.038153	0.381857	5.38107	5.09673	5.35503	5.28622	5.53797	5.21776	5.21368	5.38669	5.03394	5.41388	5.35027	5.05528	5.68938	5.68101	5.35199	5.65842
Dr.7323.1.A1_at	similar to Amyloid beta A4 precursor protein-binding family A member 1 (Neuron-specific X11 protein) (Neuronal Munc18-1-interacting protein 1) (Mint-1) (Adapter protein X11alpha)	LOC571692	4.39	0.143445	0.297681	0.018558	0.854895	0.505389	0.337833	0.381649	4.64749	4.48968	4.75268	4.54374	4.2672	4.21169	4.30796	4.58679	4.44565	4.51298	4.45132	4.16107	4.05752	4.26578	4.34464	4.23905
Dr.7795.1.S1_at	quinoid dihydropteridine reductase b1	qdprb1	6.07	0.491833	0.159468	0.15337	0.444648	0.032044	0.004511	0.38155	6.06523	6.2708	6.03259	6.07808	5.96823	6.02211	6.02764	6.03287	5.883	5.95513	5.98994	5.75256	6.27962	6.3556	6.21527	6.25635
Dr.1745.1.S1_at	excision repair cross-complementing rodent repair deficiency, complementation group 3	ercc3	6.18	0.369575	0.777485	0.020896	0.662452	0.206161	0.068064	0.381499	6.38843	6.47649	6.25346	6.22339	6.18166	6.03219	6.23543	6.2113	6.4428	6.06455	6.25819	6.29725	5.9023	5.87682	6.24558	5.79108
Dr.12943.1.A1_at	wu:fj87a11	wu:fj87a11	4	0.162631	0.611868	0.157374	0.498024	0.006277	0.04977	0.381292	4.05563	4.02711	3.8782	4.15822	3.71083	3.91338	3.75803	3.91617	3.99908	3.816	3.96815	3.97265	4.11621	4.17204	4.31673	4.21859
DrAffx.1.1.S1_x_at	CCAAT/enhancer binding protein (C/EBP) 1	cebp1	5.48	0.135503	0.13097	0.039732	0.908743	0.783024	0.926486	0.38128	5.77669	5.53113	6.01019	5.65335	5.23739	5.41062	5.68577	5.36889	5.26306	5.28215	5.64101	5.35624	5.32449	5.50445	5.43579	5.18151
Dr.15687.1.S1_x_at	zgc:92356	zgc:92356	5.32	0.133441	0.568856	0.024273	0.473759	0.620995	0.156531	0.381063	4.95478	5.02238	5.38293	5.12643	5.6531	5.25851	5.30979	5.41085	5.15008	5.19866	5.36327	5.30215	5.50241	5.63695	5.55521	5.31621
Dr.20875.1.S1_x_at			3.85	0.797774	0.614785	0.053221	0.410977	0.02921	0.261047	0.381044	3.7382	3.89675	3.62246	3.75665	3.89488	3.77101	3.61758	3.49781	3.90238	3.94674	3.79306	3.84415	4.06791	3.89896	3.94389	4.3947
Dr.16013.2.S1_at	hypothetical LOC100004591	LOC100004591	4.22	0.780463	0.438515	0.148446	0.638327	0.082733	0.022923	0.380826	4.21215	4.23532	4.38896	4.02578	4.04719	3.99475	4.30991	4.27646	3.9686	4.06274	4.15912	4.02452	4.51078	4.43071	4.57528	4.22151
Dr.14017.1.A1_at	mitochondrial ribosomal protein S23	mrps23	6.03	0.588927	0.594391	0.050819	0.246629	0.013433	0.266743	0.380516	6.17035	6.11073	5.86627	6.26529	6.33413	6.27218	6.0611	6.13814	5.98183	6.04933	6.07808	5.87427	5.86597	5.73217	5.75281	5.93253
Dr.6397.1.S1_at	peptidylprolyl isomerase (cyclophilin)-like 4	ppil4	4.12	0.202343	0.099684	0.025654	0.645655	0.454544	0.903914	0.380414	4.42402	4.44501	4.2152	4.38352	4.1105	4.20039	4.19598	3.98826	4.11085	4.11504	3.85823	3.97255	4.13335	3.74413	3.81165	4.25697
Dr.18494.1.S1_at	multiple inositol polyphosphate histidine phosphatase, 1	minpp1	4.41	0.290133	0.535897	0.03242	0.826247	0.379601	0.224312	0.380168	4.70063	4.7888	4.58247	4.29585	4.48065	4.14354	4.4465	4.43948	4.26044	4.54175	4.64348	4.32145	4.33763	4.13	4.17048	4.20897
Dr.11076.1.A1_at	wu:fi14b07	wu:fi14b07	8.62	0.987354	0.472424	0.049435	0.438918	0.054043	0.371602	0.379858	8.88569	8.49472	8.71269	8.93652	8.86311	8.69364	8.55595	8.93521	8.74219	8.51207	8.57677	8.45178	8.44176	8.52073	8.53153	8.03447
Dr.18579.1.S1_at	laminin, gamma 1	lamc1	3.49	0.088688	0.683523	0.015375	0.249102	0.666029	0.069786	0.379767	3.33202	3.2937	3.34339	3.23223	3.73712	3.58171	3.73202	3.36087	3.34587	3.56084	3.36316	3.28683	3.83678	3.77663	3.59997	3.50702
Dr.15848.1.S1_at			4.46	0.152503	0.510218	0.043969	0.59051	0.763835	0.308894	0.379766	4.44536	4.12591	4.09062	4.30557	4.7051	4.57863	4.69433	4.22427	4.25947	4.47984	4.35777	4.55039	4.91579	4.51401	4.49017	4.56655
Dr.9171.2.S1_at	WD repeat domain 21	wdr21	6.27	0.129257	0.786996	0.007356	0.278392	0.295694	0.023364	0.379513	6.22866	6.04354	5.98479	6.1549	6.23149	6.32765	6.4045	6.38085	6.27858	6.25026	6.01115	6.09275	6.43296	6.36819	6.60458	6.52422
Dr.10283.1.A1_at	BCL2/adenovirus E1B interacting protein 3-like	bnip3l	8.51	0.406622	0.367916	0.019056	0.910444	0.168153	0.266357	0.379448	8.44747	8.23615	8.34198	8.28666	8.49406	8.46283	8.62677	8.35009	8.45137	8.67151	8.23609	8.709	8.81424	8.75642	8.56223	8.69716
Dr.3341.1.A1_at	zgc:103767	zgc:103767	4.63	0.293533	0.974877	0.304251	0.357451	0.03236	0.334977	0.379382	4.72883	4.72474	4.54583	4.58147	4.70805	4.37438	4.14415	4.52564	4.73607	4.6722	4.55009	4.58628	5.03286	4.80393	4.60819	4.82476
Dr.14221.1.S1_at	EFR3 homolog A (S. cerevisiae)	efr3a	5.31	0.459567	0.546901	0.146578	0.159127	0.652883	0.03527	0.379346	5.14199	5.20888	5.39564	5.23898	5.38094	5.05535	5.50807	5.63992	5.24491	5.06306	5.10979	5.00513	5.38158	5.53933	5.62729	5.39207
Dr.25705.1.S1_at	mitogen activated protein kinase kinase kinase 4	map3k4	5.37	0.383274	0.360096	0.221097	0.064954	0.032	0.985249	0.378971	5.3953	5.42855	5.53968	5.35765	5.38696	5.40628	5.93909	5.68457	5.24854	5.23683	5.32094	5.09472	5.15935	5.34125	5.32671	5.09127
Dr.14342.1.A1_at			6.63	0.290133	0.37186	0.962651	0.046409	0.270021	0.248872	0.378932	6.68473	6.7905	6.57025	6.46347	6.74417	6.84321	6.66122	7.02754	6.19821	6.57689	6.41839	6.56691	6.625	6.6264	6.56759	6.72723
Dr.19199.1.A1_at			5.66	0.704234	0.099684	0.3198	0.032092	0.152176	0.302556	0.378888	5.4826	5.66986	5.55357	5.56241	5.43568	5.53556	5.39437	5.61336	5.91797	5.9155	5.93578	5.72527	5.53698	5.57208	5.77751	5.95068
Dr.16122.1.S1_at	similar to Zinc finger protein 180 (HHZ168)	LOC560741	5.7	0.581965	0.226682	0.632577	0.495584	0.256771	0.049655	0.378822	5.70068	6.00161	5.46919	5.95831	5.75776	5.73885	5.46491	5.66777	5.70377	5.57824	5.40118	5.29492	5.73238	5.91006	5.96647	5.88448
Dr.5628.1.A1_s_at	heterogeneous nuclear ribonucleoprotein A0, like	hnrnpa0l	10.33	0.024092	0.135743	0.004152	0.523242	0.77761	0.268401	0.378704	10.2155	9.99252	9.98893	10.1908	10.3915	10.4834	10.4734	10.3811	10.3902	10.2871	10.2185	10.4207	10.5487	10.4564	10.402	10.4955
Dr.13385.1.S1_at			5.45	0.069681	0.868867	0.036723	0.046409	0.980306	0.026951	0.378629	5.47027	5.53138	5.9067	5.49961	5.1469	5.22195	5.42246	5.27274	5.67181	5.50507	5.75705	5.64464	5.23126	5.39689	5.3308	5.12619
Dr.7359.1.A1_at	TNFAIP3 interacting protein 1	tnip1	8.33	0.726998	0.181941	0.009613	0.304007	0.029873	0.367041	0.378623	8.22114	8.18706	7.91408	8.3106	8.30765	8.25214	8.1653	8.1642	8.47314	8.47372	8.32808	8.31971	8.64447	8.612	8.46812	8.42278
Dr.10662.1.A1_at	splicing factor 1	sf1	7.63	0.52383	0.576856	0.049061	0.99824	0.258285	0.276014	0.378569	7.67957	7.53605	7.01256	7.59974	7.77222	7.73505	7.52623	7.39695	7.6097	7.73289	7.42998	7.65539	7.83923	7.77378	7.81931	7.90989
Dr.15340.1.S1_at	zgc:162634	zgc:162634	7.31	0.271386	0.815507	0.008411	0.493418	0.13862	0.024296	0.378519	7.47307	7.26285	7.60278	7.49446	7.19693	7.31971	7.33711	7.29244	7.36566	7.38556	7.41167	7.47208	6.93432	6.99032	7.12293	7.27149
Dr.8554.1.A1_at	wu:fb70b03	wu:fb70b03	3.04	0.822728	0.950776	0.019402	0.918015	0.043099	0.03221	0.378415	2.95722	2.97476	2.9408	2.862	3.0124	3.10024	2.88315	2.93266	2.83055	2.95311	2.8174	3.20348	3.42078	3.43873	3.02577	3.36316
Dr.21429.2.A1_at	zgc:85683	zgc:85683	5.33	0.856999	0.932412	0.021083	0.962828	0.041029	0.038065	0.378375	5.3235	5.35491	5.53428	5.55813	5.19296	5.38619	5.49991	5.53161	5.50782	5.34301	5.19338	5.63132	5.08396	4.95149	5.02811	5.19377
Dr.17242.1.A1_at	zgc:76924	zgc:76924	5.1	0.138097	0.409735	0.036154	0.676794	0.744537	0.360037	0.378336	4.67018	5.10847	4.68132	5.0678	5.24738	5.29182	4.99895	5.21074	5.20193	5.10758	4.92433	5.08401	5.28882	5.35835	5.00534	5.38861
Dr.25205.1.S1_at	si:dkey-11p23.2	si:dkey-11p23.2	6.26	0.099613	0.832852	0.038444	0.187695	0.91876	0.099036	0.377613	6.31623	6.26912	6.60986	6.64003	6.18066	6.27698	5.97277	5.99784	6.48493	6.68897	6.15341	6.26604	6.14831	6.06893	5.96985	6.13772
Dr.23331.1.A1_at	wu:fk91e06	wu:fk91e06	4.95	0.135315	0.723389	0.682553	0.065528	0.037277	0.95042	0.376107	5.09596	4.91491	4.75185	5.17176	4.86648	4.6206	4.627	4.66907	5.32406	4.83334	5.01569	5.11448	5.09696	5.09929	5.09398	4.93593
Dr.4498.1.S1_at	wu:fc33g02	wu:fc33g02	5.34	0.371822	0.494572	0.011904	0.953928	0.125761	0.110043	0.375844	5.08935	5.17731	5.13125	5.31743	5.48186	5.38417	5.12849	5.32323	5.4231	5.42572	5.086	5.31633	5.57773	5.51721	5.59511	5.52867
Dr.5214.2.A1_at	zgc:110815	zgc:110815	6.43	0.156593	0.977324	0.468541	0.171414	0.02474	0.556433	0.375697	6.61991	6.37078	6.61729	6.23989	6.11204	6.18031	6.20488	6.31381	6.2294	6.44585	6.65523	6.54692	6.48403	6.51034	6.67009	6.64936
Dr.3180.1.A1_at	basic helix-loop-helix family, member e40	bhlhe40	10.41	0.842827	0.39861	0.054914	0.25472	0.035087	0.49172	0.375545	10.3078	10.2253	10.3001	10.3122	10.3793	10.4073	9.96521	10.2059	10.693	10.4799	10.3115	10.437	10.8882	10.5414	10.4436	10.5866
Dr.8066.1.S1_at	frizzled homolog 8c	fzd8c	4.06	0.284474	0.33577	0.403951	0.983823	0.045877	0.047846	0.37502	4.12593	4.03844	4.24709	4.1094	3.8817	3.85557	3.98855	3.91515	3.55064	3.86029	4.14129	4.06018	4.03604	4.44018	4.41826	4.218
Dr.6479.1.A1_at	wu:fj52a05	wu:fj52a05	9.89	0.03929	0.152404	0.044967	0.67695	0.721973	0.905054	0.37484	9.78907	9.67247	9.46702	9.67724	10.2545	9.98755	9.8087	10.0545	10.0461	9.99456	9.73454	9.96234	10.0036	9.88093	9.99393	9.95834
Dr.22059.2.A1_at	wu:fe14d05	wu:fe14d05	6.88	0.032042	0.579182	0.0317	0.141651	0.754006	0.190672	0.374561	7.1462	6.95734	6.95667	7.26258	6.61752	6.72851	6.69324	6.78529	7.09769	7.07928	6.92398	6.77078	6.81164	6.83103	6.81374	6.5983
Dr.23837.1.A1_s_at	topoisomerase (DNA) II beta	top2b	7.58	0.036513	0.171908	0.106246	0.593969	0.393692	0.891154	0.374339	7.50283	7.43823	7.12097	7.3732	7.84372	7.7358	7.69728	7.65578	7.74664	7.50979	7.47704	7.76089	7.69943	7.5778	7.45203	7.65268
Dr.11266.1.S1_at	3-monooxygenase/tryptophan 5-monooxygenase activation protein, gamma polypeptide 1	ywhag1	10.38	0.82766	0.912754	0.073477	0.746664	0.046065	0.140443	0.374168	10.4496	10.7786	10.1421	10.4492	10.6677	10.6235	10.2521	10.4931	10.4519	10.3394	10.4577	10.4296	10.0738	10.1676	10.2974	10.001
Dr.5757.1.S1_at	cytochrome P450, subfamily XXVIA, polypeptide 1	cyp26a1	5.02	0.569189	0.065963	0.030048	0.174168	0.147073	0.904975	0.373975	5.29093	5.07386	5.09668	5.45279	5.06289	5.32264	4.88406	5.1959	4.81191	4.94043	4.91377	4.75224	4.95902	4.84382	4.77616	4.94212
Dr.26056.1.A1_s_at			6.47	0.405668	0.431415	0.049737	0.975501	0.364163	0.418506	0.373776	6.51992	6.33222	5.89866	6.36951	6.58743	6.52381	6.39898	6.36378	6.57075	6.45044	6.44661	6.45837	6.79131	6.75834	6.7567	6.30907
Dr.2954.1.S1_at	N-acetylneuraminate pyruvate lyase (dihydrodipicolinate synthase)	npl	4.86	0.852599	0.15507	0.194992	0.195065	0.138635	0.005635	0.373639	4.79326	4.91216	4.74042	4.88542	4.93893	4.90681	4.82316	4.7876	5.01617	5.11044	5.00469	5.08618	4.85403	4.60055	4.58821	4.68013
Dr.25559.1.S1_at	sb:cb166	sb:cb166	3.94	0.695202	0.52895	0.195223	0.263738	0.499743	0.044953	0.373168	3.91813	3.95184	3.91696	3.81397	4.00812	4.15335	3.88606	3.91062	3.92922	3.56269	3.73179	3.76723	3.8817	4.23093	4.4399	3.93107
Dr.11501.1.S1_at	argininosuccinate lyase	asl	5.27	0.177537	0.395847	0.03133	0.802218	0.575809	0.341372	0.372815	4.9704	4.83838	5.29819	5.16038	5.27066	5.28039	5.51556	5.25717	5.18108	5.24031	5.53104	5.09132	5.4004	5.31523	5.54257	5.50042
Dr.15808.1.A1_at			4.11	0.412231	0.259364	0.375288	0.042416	0.071143	0.60965	0.372621	4.09041	3.92647	4.23227	3.96344	3.89138	3.81052	3.87441	4.04437	4.51803	4.26556	4.26655	4.06103	4.19051	4.06872	4.21286	4.27171
Dr.4321.1.A1_at	zgc:136858	zgc:136858	3.01	0.10721	0.721062	0.984599	0.046409	0.063517	0.67588	0.372179	2.98826	3.33866	2.93719	2.96782	2.75818	2.62128	2.90002	2.79059	3.18057	3.01939	3.0863	3.27253	2.89693	3.07165	3.19049	3.08743
Dr.2754.1.A1_at	similar to PHD finger protein 12	LOC100000846	6.24	0.476833	0.69917	0.030267	0.867364	0.196218	0.124319	0.371528	6.20315	6.17296	5.84318	6.11442	6.434	6.27311	6.0604	6.14514	6.44761	6.14448	6.16103	5.96084	6.53255	6.42276	6.50357	6.36095
Dr.6812.1.A1_at	zgc:66472	zgc:66472	5	0.632701	0.906564	0.108881	0.805086	0.035455	0.093917	0.371455	5.04736	5.08117	4.9465	4.7899	4.99934	4.87996	4.57628	4.99365	4.94518	4.87877	4.85757	5.04239	5.4562	5.05451	5.07998	5.34437
Dr.2539.1.A1_at	wu:fy25c05	wu:fy25c05	9.81	0.980895	0.021958	0.541555	0.016918	0.607562	0.028907	0.37104	9.93702	9.93192	9.87325	9.95893	9.96878	9.78555	9.90901	10.0189	9.57788	9.36546	9.6845	9.58913	9.77433	9.81954	9.84976	9.94348
Dr.26276.1.A1_at			4.38	0.107873	0.055336	0.031351	0.676794	0.815259	0.8187	0.370828	4.67113	4.48692	4.62516	4.70594	4.44369	4.20252	4.33113	4.38804	4.10301	4.5311	4.09258	4.27916	4.2697	4.39124	4.1991	4.32496
Dr.9689.1.A1_at	hypothetical LOC570666	LOC570666	5.44	0.393578	0.749536	0.113931	0.721711	0.015805	0.056367	0.37062	5.50113	5.37095	5.71223	5.18606	5.28656	5.1944	5.37658	5.32633	5.41017	5.37565	5.31902	5.38771	5.55968	5.68123	5.72477	5.70067
Dr.16444.1.A1_at	wu:fc06f12	wu:fc06f12	6.17	0.382594	0.058434	0.847771	0.246419	0.455073	0.036196	0.370122	6.06203	6.04622	6.05717	5.97051	6.45517	6.08572	5.96067	6.25852	6.51481	6.34288	6.31533	6.44339	6.12046	5.90754	6.18435	6.05443
Dr.664.2.S1_at	DEAD (Asp-Glu-Ala-Asp) box polypeptide 5	ddx5	9.47	0.083805	0.11968	0.038019	0.986376	0.971623	0.952785	0.369988	9.31624	9.04067	9.09053	9.36249	9.47602	9.71407	9.68659	9.3746	9.54286	9.46416	9.33108	9.89028	9.49487	9.57507	9.55758	9.66236
Dr.11504.1.A1_at	ecdysoneless homolog (Drosophila)	ecd	5.99	0.997207	0.780893	0.043575	0.787704	0.049071	0.133027	0.369256	5.83644	6.26683	6.2548	6.02784	5.94561	5.9112	6.26201	6.27087	6.07605	5.98351	6.10315	5.91273	5.78864	5.45512	5.87238	5.79654
Dr.6932.1.S1_at	ADP-ribosylation factor-like 8	arl8	6.21	0.037505	0.271522	0.156863	0.416286	0.294256	0.966299	0.369107	6.08667	6.05733	5.79072	6.11811	6.26156	6.4651	6.28938	6.51323	6.30267	6.28066	6.07461	6.25111	6.27085	6.04745	6.1879	6.36534
Dr.15092.1.A1_at	procollagen C-endopeptidase enhancer 2b	pcolce2b	6.33	0.049655	0.678378	0.055695	0.156927	0.733691	0.224854	0.36908	6.12021	6.22373	6.15918	6.05421	6.5462	6.55274	6.53569	6.399	6.09442	5.9819	6.36412	6.49469	6.41717	6.43052	6.61296	6.30423
Dr.1751.1.A1_at	si:dkey-32e6.9	si:dkey-32e6.9	6.91	0.446571	0.638122	0.037331	0.89053	0.257895	0.179793	0.368825	7.06257	6.73512	6.35579	6.83852	7.00533	6.82476	6.82158	6.98158	6.92452	6.90444	6.91116	6.71977	7.2086	7.10716	7.02781	7.12374
Dr.24228.1.S1_at	wdr45 like	wdr45l	6.3	0.119242	0.580452	0.532923	0.03333	0.020177	0.925942	0.36854	6.28156	6.32937	6.2874	6.2499	6.54518	6.31462	6.72162	6.60116	6.13885	6.25793	6.25979	6.05186	6.22979	6.22409	6.32432	6.00512
Dr.23672.1.S1_at	zgc:92643	zgc:92643	5.93	0.405455	0.67094	0.201985	0.188657	0.031499	0.592843	0.367966	6.01737	6.00261	5.65313	5.91807	5.79412	5.61348	5.82817	5.70296	5.70392	6.11299	6.07038	6.10778	6.22701	5.99796	5.98922	6.19641
Dr.12231.1.S1_at	sarcoma amplified sequence	sas	8.49	0.815937	0.149681	0.353951	0.207775	0.238066	0.011314	0.367885	8.56428	8.37452	8.63759	8.53299	8.35482	8.45741	8.5942	8.53389	8.44145	8.22756	8.27182	8.18191	8.51216	8.66659	8.73215	8.68338
Dr.21216.1.A1_at	sarcalumenin	srl	3.85	0.371453	0.625924	0.320007	0.824435	0.049032	0.117223	0.367649	4.01106	3.5823	3.87649	3.80911	4.05871	3.93752	3.87199	4.17431	3.86511	4.22877	3.91133	3.77117	3.85829	3.70627	3.55803	3.44936
Dr.12529.1.S1_at			4.74	0.90695	0.635072	0.029578	0.743288	0.023123	0.009096	0.367518	4.71623	4.64203	4.78951	4.64928	4.62606	4.75427	4.59822	4.73021	4.80038	4.51816	4.55961	4.57641	4.9208	4.86798	5.03138	5.10447
Dr.22367.1.A1_at	wu:fj34d09	wu:fj34d09	7.19	0.083857	0.128437	0.027863	0.970833	0.8789	0.824646	0.367403	7.32402	7.55408	7.65151	7.26933	6.9329	6.98989	7.27518	7.26737	7.0438	7.11542	7.30794	7.05238	7.07843	7.11231	7.19499	6.9436
Dr.25413.1.A1_at	Vcell division cycle 73, Paf1/RNA polymerase II complex component, homolog (S. cerevisiae)	cdc73	6.58	0.424517	0.953577	0.257389	0.406317	0.046099	0.363063	0.367307	6.77372	6.55155	6.51024	6.4319	6.15167	6.37136	6.38468	6.67958	6.60415	6.57345	6.82792	6.33732	6.79893	6.84407	6.76824	6.64529
Dr.3470.1.A1_at	wu:fb18c07	wu:fb18c07	7.94	0.099242	0.281877	0.034044	0.725348	0.883997	0.527522	0.367285	7.76905	7.84154	7.46424	7.73993	8.27701	8.15063	7.91811	7.80121	8.16082	7.90571	7.82922	7.88855	8.19682	8.083	8.02588	7.9782
Dr.12425.4.A1_at	heat shock protein 14	hspa14	6.26	0.075657	0.840197	0.037476	0.046409	0.998133	0.02475	0.366837	6.33015	6.13214	5.91167	6.09533	6.49243	6.26785	6.53408	6.44604	6.27997	5.9723	5.92517	6.09722	6.3695	6.40669	6.44652	6.51929
Dr.4503.1.S1_at	heat shock protein 9	hspa9	7.53	0.259798	0.92545	0.228457	0.237153	0.019462	0.358363	0.36652	7.5663	7.48731	7.51553	7.5599	7.75586	7.72877	7.85746	7.5546	7.64772	7.36263	7.35308	7.66927	7.32759	7.30949	7.56009	7.23345
Dr.4429.1.A1_at	TAF5 RNA polymerase II, TATA box binding protein (TBP)-associated factor	taf5	6.57	0.114004	0.295027	0.00896	0.769836	0.394422	0.198286	0.366366	6.5551	6.24728	6.25427	6.44637	6.68399	6.53179	6.59277	6.67239	6.6758	6.45532	6.53896	6.56483	6.66007	6.71747	6.87561	6.71534
Dr.15138.1.S1_at	intraflagellar transport protein 57	ift57	5.39	0.296978	0.606054	0.15419	0.116809	0.014658	0.565136	0.365937	5.30099	5.5176	5.3655	5.48652	5.46696	5.5079	5.73008	5.64594	5.3403	5.1191	5.47625	5.32849	5.22539	5.27832	5.0824	5.30102
Dr.20526.1.A1_at	similar to GCN5-like protein	LOC556597	7.33	0.192066	0.6507	0.077172	0.081223	0.850023	0.026653	0.36558	7.27999	7.56618	7.42733	7.45176	7.23011	7.30211	7.06042	7.21741	7.43562	7.47411	7.57272	7.63746	7.40024	7.03064	6.95904	7.26767
Dr.614.1.S2_at	Orb/CPEB-related RNA-binding protein	zorba	4.42	0.581613	0.107265	0.01735	0.264291	0.085236	0.756284	0.365575	4.75436	4.65985	4.63516	4.41257	4.51462	4.54605	4.37915	4.61255	4.27239	4.28015	4.39331	4.28584	4.0851	4.1603	4.50464	4.2496
Dr.21543.1.A1_at	wu:fc41f11	wu:fc41f11	6.97	0.419763	0.67259	0.017911	0.831534	0.151236	0.083985	0.365054	6.94803	7.04779	6.61746	6.68062	7.05462	6.97329	6.83498	7.00759	6.83222	6.9034	6.95515	6.96684	7.21782	7.33739	7.08953	7.10937
Dr.5964.1.A1_at	wu:fj38g12	wu:fj38g12	9.05	0.190773	0.564103	0.026749	0.622998	0.496045	0.174587	0.364982	8.90882	9.05649	8.53134	8.98351	9.15377	9.04724	9.12252	9.12475	9.10436	9.07982	8.75942	9.05824	9.27698	9.29133	9.13229	9.23949
Dr.3496.1.A1_at	cytohesin 1	cyth1	7.87	0.285997	0.529464	0.016061	0.829652	0.226588	0.128581	0.364875	7.98477	7.87125	8.22849	8.07702	7.85066	7.72839	7.92257	7.9385	7.98797	7.81848	7.83156	8.01309	7.66681	7.76339	7.47041	7.80141
Dr.13081.1.A1_at			4.36	0.042411	0.239538	0.475749	0.513032	0.100033	0.464868	0.364789	4.52947	4.29497	4.63534	4.69805	4.08277	4.14398	4.32399	4.14793	4.2229	4.35963	4.50972	4.13099	4.45773	4.47123	4.41539	4.37877
Dr.977.2.A1_at	MUS81 endonuclease homolog (yeast)	mus81	3.86	0.08792	0.274233	0.013162	0.693301	0.617408	0.29192	0.364788	4.06497	4.26071	4.00327	3.96125	3.68338	3.79166	3.89899	3.78295	3.78651	3.90306	3.84237	3.95032	3.81453	3.8401	3.68986	3.48656
Dr.6517.2.S1_at	similar to Tripartite motif-containing protein 16 (Estrogen-responsive B box protein)	LOC796564	8.55	0.242198	0.976354	0.3198	0.263078	0.027158	0.405886	0.364413	8.64564	8.58909	8.38332	8.63587	8.27058	8.38276	8.31192	8.44698	8.82394	8.65881	8.38681	8.41586	8.79015	8.75077	8.80352	8.52545
Dr.17742.1.A1_at			3.87	0.17523	0.72764	0.60995	0.421255	0.043834	0.339025	0.364052	4.01894	3.90641	3.79364	4.02632	3.75324	3.82535	3.33052	3.75043	3.60598	3.75177	4.02068	4.00309	3.96822	4.04433	3.97015	4.13306
Dr.14885.1.A1_at	zgc:153351	zgc:153351	6.11	0.065552	0.495944	0.047567	0.314397	0.885731	0.340521	0.364009	6.008	6.0121	5.66412	5.91582	6.48304	6.19246	6.02086	6.35973	5.9347	6.13852	6.19804	5.95291	6.29077	6.29096	6.06877	6.27373
Dr.2739.1.A1_x_at	wu:fc59h03	wu:fc59h03	3.58	0.498389	0.869241	0.033282	0.388483	0.200573	0.02442	0.363874	3.78685	3.77516	3.46991	3.70674	3.64683	3.61283	3.35575	3.62785	3.89701	3.81727	3.63853	3.54788	3.39936	3.41464	3.28066	3.35053
Dr.5811.1.S1_at	adaptor-related protein complex 3, mu 1 subunit	ap3m1	4.09	0.348196	0.33577	0.008723	0.929382	0.104476	0.158341	0.363747	4.22216	4.18119	4.46139	4.17857	4.05414	4.1447	4.21962	4.04674	4.03288	4.19249	3.95887	4.19078	3.90141	3.82504	3.97887	3.88301
Dr.17013.1.S1_at	zgc:136926	zgc:136926	6.43	0.154361	0.645375	0.023802	0.447811	0.549457	0.117985	0.363311	6.31601	6.86968	6.51851	6.72805	6.31775	6.38558	6.21617	6.48464	6.39992	6.52592	6.47872	6.61736	6.26665	6.21017	6.26047	6.24172
Dr.4351.1.A1_at	striatin, calmodulin binding protein 3	strn3	6.21	0.163406	0.833495	0.036063	0.304294	0.66402	0.0928	0.36312	6.2733	6.11116	5.72064	6.0203	6.407	6.31918	6.26334	6.23538	6.06722	6.13558	5.9883	6.16193	6.3231	6.34233	6.23008	6.68236
Dr.16797.1.A1_at			5.31	0.12242	0.942304	0.017531	0.171615	0.559937	0.029821	0.363081	5.38424	5.60781	5.27488	5.60137	5.39361	5.19978	5.09755	5.11611	5.39272	5.46368	5.4541	5.48275	5.08293	5.04769	5.30305	4.9823
DrAffx.1.33.S1_at	zgc:91787	zgc:91787	4.9	0.178437	0.474551	0.039182	0.699745	0.651675	0.316947	0.362932	4.52335	4.69308	4.77494	4.81004	4.7911	4.75594	5.26616	5.06856	4.88555	4.94451	4.82423	4.82917	5.17693	4.84942	5.24538	4.9814
Dr.16570.2.S1_at	si:ch211-105d4.5	si:ch211-105d4.5	6.49	0.067659	0.592582	0.036063	0.017442	0.973724	0.009552	0.362785	6.62236	6.59009	6.66386	6.53816	6.25922	6.32404	6.29481	6.45694	6.50335	6.85528	6.67997	6.74754	6.41261	6.30604	6.31474	6.32673
Dr.26155.1.A1_at	GH3 domain containing like	ghdcl	5.88	0.424517	0.051584	0.961059	0.194185	0.408952	0.021953	0.36258	6.08943	5.98907	5.97386	5.98895	5.79467	5.75007	6.03569	5.91522	5.74798	5.53865	5.70644	5.59792	5.88593	6.26021	5.91672	5.94321
Dr.7984.1.A1_at	wu:fi24g12	wu:fi24g12	5.07	0.052204	0.588639	0.844403	0.203386	0.016783	0.377624	0.362519	5.2764	4.99906	5.3323	5.06689	4.79945	4.75031	4.89574	4.90702	5.15112	4.94829	4.99564	5.14802	5.10549	5.09949	5.21814	5.37947
Dr.9723.1.A1_at	dual specificity phosphatase 7	dusp7	6.9	0.201325	0.463836	0.00775	0.766643	0.186122	0.083233	0.36207	6.78568	6.74378	6.62624	6.7571	6.85909	7.12877	6.80431	6.86717	6.90807	6.87774	6.86417	6.77019	7.07344	7.05516	7.00638	7.2261
Dr.9070.1.A1_at	splicing factor, arginine/serine-rich 6a	sfrs6a	8.3	0.115547	0.999692	0.167569	0.133144	0.004115	0.213277	0.361873	8.2946	8.23568	8.3759	8.24514	8.53094	8.43611	8.56619	8.45371	8.40847	8.27491	8.17537	8.29246	8.22389	8.13628	8.11623	8.06304
Dr.3099.1.A1_at	coronin, actin binding protein, 2A	coro2a	5.03	0.062403	0.665867	0.010169	0.192159	0.678916	0.049672	0.361694	4.79873	4.7391	4.87402	4.94912	5.05286	5.26301	5.21582	5.01052	4.88482	4.85056	4.87537	5.08119	5.13607	5.15676	5.15231	5.36261
Dr.14507.1.A1_at	embryonic ectoderm development	eed	7.32	0.499041	0.142209	0.137857	0.026692	0.02921	0.726274	0.361651	7.31744	7.24593	7.63532	7.41944	7.51907	7.58491	7.39171	7.56212	7.07616	7.22401	7.18175	7.12928	7.16227	7.13101	7.28919	7.25949
Dr.5372.5.S1_at	zgc:110292	zgc:110292	8.75	0.13105	0.449772	0.745666	0.596871	0.042516	0.200634	0.361571	8.76337	8.65631	8.50591	8.65132	9.06662	8.92687	8.83361	8.95216	8.86424	9.00438	8.65266	8.75691	8.90702	8.42522	8.35385	8.64687
Dr.5372.7.A1_at	novel protein similar to hairy-related 4.2 (her4.2)	CH73-21G5.3	5.18	0.078749	0.810907	0.757745	0.165888	0.022258	0.537826	0.361254	5.31297	5.36615	5.30821	5.03932	5.15672	4.81653	4.90497	4.90652	5.28167	5.1397	5.03351	5.34703	5.39199	5.35107	5.20305	5.28366
Dr.2406.1.A1_at	zgc:109953	zgc:109953	4.35	0.042744	0.967084	0.36956	0.041358	0.139598	0.383321	0.361248	4.19043	3.98518	4.42542	4.31776	4.6058	4.6552	4.49153	4.56684	4.38352	4.26752	4.14521	4.07813	4.35059	4.27434	4.41281	4.39771
Dr.15617.1.S1_at	methyltransferase like 5	mettl5	5.59	0.177537	0.182172	0.031179	0.926492	0.575098	0.708589	0.360394	5.56929	6.06797	5.63048	5.98639	5.63688	5.40978	5.49153	5.69524	5.36976	5.5213	5.60142	5.62126	5.4659	5.42315	5.46618	5.45734
Dr.12057.1.A1_at	glucosamine (UDP-N-acetyl)-2-epimerase/N-acetylmannosamine kinase	gne	3.98	0.925794	0.364312	0.090979	0.27525	0.140821	0.009464	0.360334	4.03378	3.86074	4.03063	3.93988	4.08377	4.03353	3.90006	3.91822	3.99343	3.68275	3.83388	3.74652	4.25142	4.12549	4.15052	4.17049
Dr.26025.1.A1_s_at	zgc:153192	zgc:153192	8.67	0.044303	0.654323	0.047486	0.152311	0.746562	0.210789	0.35988	8.50811	8.49325	8.41552	8.50509	8.68942	8.79269	8.87401	9.00537	8.57448	8.39265	8.85849	8.48027	8.66569	8.73771	8.89321	8.82125
Dr.16229.1.A1_at			4.81	0.609464	0.437725	0.045803	0.166063	0.012845	0.386285	0.359359	4.73262	4.78098	4.51306	4.9071	4.65128	4.56467	4.73095	4.63542	4.98903	4.79759	4.87365	4.83942	4.91143	4.9325	5.12866	5.04716
Dr.1149.2.A1_at	heterogeneous nuclear ribonucleoprotein A0	hnrnpa0	9.65	0.049549	0.2665	0.009561	0.506997	0.752027	0.238668	0.359146	9.49777	9.42867	9.27697	9.55618	9.67917	9.89172	9.73537	9.68105	9.67499	9.68374	9.55217	9.61512	9.83225	9.71159	9.69464	9.95771
Dr.828.1.A1_at	zgc:77115	zgc:77115	6.62	0.043424	0.46094	0.019404	0.255569	0.998064	0.189772	0.359112	6.49149	6.43363	6.24372	6.43234	6.76775	6.82962	6.81415	6.62381	6.42624	6.65472	6.39021	6.72713	6.85707	6.89813	6.69005	6.59237
Dr.1283.1.S1_at	wu:fa99c08	wu:fa99c08	6.43	0.892851	0.50978	0.075481	0.384539	0.131603	0.014697	0.359103	6.30822	6.66725	6.29414	6.58729	6.40076	6.55308	6.38529	6.41068	6.54012	6.60913	6.54673	6.6514	6.28616	6.16235	6.21594	6.24651
Dr.18282.6.A1_at	wu:fb79g11	wu:fb79g11	4.14	0.032305	0.658796	0.144744	0.114406	0.280762	0.484332	0.359013	3.97033	3.85068	4.22247	3.87297	4.2018	4.43177	4.3315	4.38741	4.07122	4.03685	4.06583	4.09581	4.16615	4.01582	4.31199	4.22133
Dr.16566.1.S1_at			7.31	0.8609	0.589265	0.150351	0.441802	0.271939	0.043648	0.359006	6.98501	7.56852	7.38532	7.46762	7.18414	7.43663	7.27383	7.3485	7.34154	7.54764	7.53742	7.4807	7.24529	7.10516	6.99653	7.12429
Dr.126.1.A1_at	wu:fb12h08	wu:fb12h08	5.42	0.161745	0.021949	0.624717	0.26831	0.299279	0.022253	0.358839	5.23402	5.33731	5.20963	5.26687	5.45086	5.32412	5.53778	5.50876	5.74684	5.64675	5.5228	5.5668	5.26915	5.35999	5.42766	5.23726
Dr.19512.1.A1_at			3.39	0.613546	0.650773	0.055828	0.299716	0.016381	0.244514	0.358133	3.46393	3.31102	3.31509	3.18493	3.11932	3.34065	3.31127	3.14355	3.36894	3.36979	3.33327	3.56499	3.40242	3.72947	3.57398	3.64146
Dr.20472.1.A1_x_at			3.54	0.945277	0.807138	0.048726	0.872159	0.069406	0.134999	0.358055	3.43257	3.4963	3.49989	3.27566	3.50764	3.56732	3.17252	3.53158	3.38528	3.67417	3.46743	3.45455	4.15627	3.64352	3.6905	3.64636
Dr.17583.1.S1_at	mitochondrial trans-2-enoyl-CoA reductase	mecr	5.26	0.632708	0.284961	0.027917	0.554939	0.113904	0.463231	0.357615	5.28934	5.55414	5.56496	5.30373	5.06132	5.27276	5.36053	5.62782	5.14777	5.17066	5.25401	5.24024	5.02011	5.02144	5.15651	5.08364
Dr.16952.1.A1_at			5.06	0.114004	0.801923	0.766026	0.067241	0.036106	0.967624	0.357483	5.10837	5.03019	4.71342	5.22033	5.21741	5.25165	5.24072	5.54281	4.83959	5.06132	4.92813	4.99361	5.06154	4.95882	4.95987	4.88113
Dr.9053.1.A1_at	histone deacetylase 3	hdac3	7.36	0.145944	0.302436	0.292921	0.853679	0.011484	0.026464	0.357322	7.22707	7.21489	7.33097	7.40351	7.50831	7.51032	7.48707	7.55503	7.65697	7.53415	7.37628	7.32597	7.27797	7.04784	7.22638	7.07926
Dr.14211.1.S1_at	tyrosylprotein sulfotransferase 1	tpst1	7.38	0.367799	0.418758	0.030307	0.990268	0.280762	0.309127	0.357061	7.40933	7.31824	6.86064	7.24094	7.33584	7.2977	7.43251	7.45246	7.54769	7.39284	7.28281	7.30891	7.67692	7.53232	7.43355	7.6146
Dr.5681.1.S1_at	FK506 binding protein 3	fkbp3	8.74	0.994866	0.662535	0.00944	0.656684	0.010364	0.047091	0.356922	8.76403	8.87899	9.00394	8.76623	8.97114	8.82926	8.84759	8.77026	8.71279	8.70949	8.81714	8.84932	8.43982	8.42207	8.44205	8.68663
Dr.14691.1.A1_at	metaxin 1b	mtx1b	5.15	0.06217	0.163291	0.967697	0.803591	0.030066	0.080188	0.356683	5.27944	5.28484	5.46408	5.18342	4.8891	4.95611	4.87245	5.09924	4.87854	5.05614	5.22405	4.91414	5.14801	5.27969	5.56757	5.24837
Dr.5629.1.A1_at	similar to CTD (carboxy-terminal domain, RNA polymerase II, polypeptide A) small phosphatase like 2	LOC571337	7	0.833995	0.416458	0.029609	0.553578	0.061925	0.306902	0.355929	7.26054	7.045	6.95987	7.29585	7.27369	7.03393	6.95045	7.11697	6.95737	6.77361	6.98408	7.1448	6.87846	6.59095	6.79649	6.87165
Dr.25348.1.A1_x_at	wu:fc50c03	wu:fc50c03	2.7	0.019219	0.642113	0.314194	0.067241	0.064701	0.797778	0.355766	2.87206	2.81392	2.76243	2.89704	2.585	2.56093	2.29351	2.48296	2.83452	2.79099	2.78956	2.60572	2.71559	2.70282	2.75762	2.6826
Dr.25680.1.A1_at			8.56	0.037072	0.248736	0.093267	0.449598	0.435096	0.926739	0.355593	8.26225	8.48147	8.36894	8.31654	8.77455	8.77711	8.52029	8.77961	8.56482	8.44781	8.53157	8.74863	8.56169	8.68538	8.70249	8.41745
Dr.19099.1.A1_at	aspartylglucosaminidase	aga	4.64	0.969046	0.851363	0.019849	0.8952	0.026039	0.049069	0.355311	4.63741	4.56873	4.68294	4.2728	4.51842	4.6131	4.44621	4.62102	4.60387	4.48278	4.63035	4.62398	4.91868	4.92564	4.69419	5.04462
Dr.21052.1.S1_at	zgc:56259	zgc:56259	6.03	0.622307	0.738348	0.094287	0.949852	0.03	0.044727	0.355168	5.99951	6.25892	6.05384	5.89854	6.13998	6.07968	6.23269	6.15109	5.98925	5.96365	6.39829	6.17436	5.64881	5.76943	5.85949	5.90504
Dr.1691.6.A1_at	wu:fi19h12	wu:fi19h12	3.86	0.099915	0.967557	0.448724	0.100982	0.011886	0.556769	0.354988	3.86042	3.7754	3.83316	3.84231	4.19089	4.15583	4.00234	3.98196	3.79456	3.97877	3.7318	3.76695	3.84888	3.83485	3.66815	3.55919
Dr.12218.1.S1_at	SH3-domain GRB2-like 3	sh3gl3	3.77	0.021333	0.440651	0.008699	0.143611	0.973999	0.101294	0.354966	3.4711	3.69112	3.51027	3.56809	4.01862	3.9238	3.87034	3.84767	3.82342	3.72769	3.64366	3.56817	4.00103	3.95142	3.90023	3.78384
Dr.24476.1.S1_at	zgc:123330	zgc:123330	10.12	0.560161	0.728927	0.034508	0.914514	0.172389	0.129558	0.354919	10.2673	10.3204	10.0713	10.3753	10.1445	10.2391	10.1907	9.97937	9.97406	10.1156	10.2852	10.3143	9.71549	9.7999	9.92393	10.1754
Dr.7855.2.S1_at	synuclein, beta	sncb	11.2	0.512239	0.189769	0.238708	0.493846	0.057973	0.00963	0.354874	11.0772	11.3139	11.0616	11.1764	11.233	11.2808	11.18	11.3349	11.3274	11.3968	11.3654	11.387	11.1752	10.9778	10.8788	11.0253
Dr.17759.1.A1_at			4.23	0.717025	0.429992	0.051314	0.689649	0.021236	0.006933	0.354828	4.25076	4.2733	4.1272	4.22578	4.20986	4.06676	4.1918	4.18302	3.96663	4.04256	4.26518	4.10208	4.4744	4.40733	4.49538	4.41864
Dr.517.1.A1_at	wu:fa04a09	wu:fa04a09	5.88	0.597138	0.516764	0.038035	0.901234	0.169638	0.274487	0.354812	5.9265	6.09376	5.87306	6.23807	5.98888	5.86111	5.78295	6.04525	6.06353	5.93252	5.71752	5.8099	5.63168	5.45337	5.92136	5.70572
Dr.10271.2.S1_at	sorting nexin 2	snx2	5.56	0.234471	0.309018	0.525241	0.027064	0.052072	0.551526	0.354752	5.61528	5.53927	5.75049	5.4322	5.65685	5.74857	5.83354	5.81178	5.26621	5.51366	5.46155	5.3903	5.54171	5.36931	5.5242	5.55988
Dr.15586.1.S1_at	zgc:73242	zgc:73242	7.96	0.714731	0.986885	0.045306	0.77395	0.138382	0.061924	0.353855	7.94585	8.01536	7.62901	7.81176	7.99798	7.88817	7.88999	7.96625	7.97834	7.94771	8.0106	7.48455	8.25528	8.32516	8.22902	8.00794
Dr.20911.1.S1_at	eyes absent homolog 1	eya1	4.48	0.177993	0.076672	0.027917	0.593935	0.539454	0.979373	0.353691	4.1778	4.12666	4.48617	4.17389	4.4007	4.61096	4.49953	4.41282	4.53729	4.59865	4.61459	4.62876	4.56988	4.58299	4.35821	4.84316
Dr.9052.1.S1_a_at	hypoxia-inducible factor 1, alpha subunit (basic helix-loop-helix transcription factor) b	hif1ab	9.37	0.800867	0.879131	0.024957	0.967367	0.058821	0.055134	0.353458	9.28323	9.368	8.95773	9.43529	9.40731	9.40812	9.18795	9.2524	9.37766	9.3089	9.26692	9.24672	9.54425	9.62097	9.50427	9.78859
Dr.18509.1.A1_at	mitochondrial ribosomal protein L15	mrpl15	7.33	0.288688	0.13743	0.020366	0.629057	0.271103	0.691597	0.353242	7.44425	7.72996	7.47321	7.49042	7.23171	7.3894	7.32281	7.46791	7.13632	7.24232	7.29425	7.33627	7.18219	6.96448	7.17599	7.40222
Dr.13048.1.A1_at			5.26	0.068876	0.929565	0.023565	0.102567	0.900308	0.042822	0.353022	5.08896	5.10339	5.08923	5.05981	5.48671	5.47573	5.18895	5.49834	5.14631	4.81753	5.2601	5.21228	5.29107	5.45694	5.52545	5.48002
Dr.6540.1.A1_at	wu:fd43b11	wu:fd43b11	4.9	0.154361	0.974002	0.024891	0.165608	0.565106	0.028649	0.352723	4.64396	4.73945	4.74397	4.91014	4.91413	5.04524	5.10829	4.9536	4.69253	4.82714	4.64185	4.8418	4.82002	5.10434	5.24961	5.24025
Dr.3333.1.A1_at	wu:fc84a09	wu:fc84a09	5.72	0.321926	0.064343	0.022223	0.324639	0.258509	0.980439	0.352373	5.59824	5.70036	5.14967	5.56492	5.68336	5.64732	5.67557	5.69193	5.88528	5.91484	5.77755	5.84501	5.90019	5.85134	5.76162	5.88737
Dr.25689.1.A1_at	zgc:100994	zgc:100994	8.27	0.031829	0.231492	0.033729	0.436372	0.730297	0.627971	0.352191	8.0349	8.0907	7.83843	8.23652	8.39315	8.44804	8.32812	8.44	8.28933	8.19098	8.14062	8.43719	8.42051	8.30134	8.3	8.35313
Dr.11699.1.A1_at			5.91	0.806628	0.403185	0.064174	0.237591	0.03671	0.536588	0.352143	5.82249	5.74609	5.73389	5.91496	5.83403	5.84561	5.65039	5.67142	6.14886	6.07526	5.88438	5.83668	5.95249	6.00142	6.02276	6.43335
Dr.4763.1.S1_at	SRY-box containing gene 11a	sox11a	6.8	0.959831	0.99137	0.035764	0.964475	0.034232	0.048285	0.352017	6.69714	6.91624	6.78031	6.49648	6.80404	6.69633	6.5419	6.79639	6.69711	6.71953	6.66385	6.82035	7.18385	7.25627	6.9362	6.87041
Dr.12681.1.S1_at			7.41	0.580368	0.900369	0.092478	0.763223	0.025497	0.078458	0.352011	7.41832	7.3125	7.33478	7.47898	7.28787	7.22715	7.3106	7.30259	7.45097	7.52902	7.35899	7.07346	7.77163	7.74706	7.56699	7.45058
Dr.22710.1.A1_at	NEL-like 2a	nell2a	8.05	0.768912	0.876025	0.043327	0.646324	0.112444	0.032546	0.351815	8.04327	8.11851	7.68794	8.00046	8.14979	8.07502	7.92801	7.93962	7.94929	7.94618	7.74975	8.0455	8.34912	8.3906	8.17685	8.18141
Dr.6278.1.A1_at	si:dkey-220o5.3	si:dkey-220o5.3	5.32	0.687243	0.159016	0.037762	0.29196	0.128071	0.842095	0.351728	5.69756	5.56554	5.35511	5.39053	5.47226	5.20049	5.22466	5.75851	5.19789	5.21274	5.16946	5.19898	5.13713	5.1909	5.05558	5.21822
Dr.17154.1.A1_at	zgc:91975	zgc:91975	6.3	0.111606	0.569211	0.611035	0.029187	0.20091	0.218477	0.351562	6.2758	6.24827	6.3351	6.12326	6.52402	6.31039	6.54985	6.58208	6.25294	6.0556	6.21749	6.03406	6.26448	6.25189	6.45752	6.28907
Dr.9814.1.A1_at	zgc:92862	zgc:92862	7.12	0.633976	0.578095	0.027534	0.929927	0.111699	0.168848	0.351247	7.24762	7.34388	7.14599	7.32244	7.13817	7.13595	7.22943	7.17688	6.96956	7.10124	7.20959	7.29378	6.84511	6.73023	6.8399	7.2397
Dr.3939.1.A1_at	im:6903007	im:6903007	6.06	0.161454	0.516208	0.647436	0.039629	0.043658	0.741364	0.350738	6.04613	6.14134	6.03214	6.045	5.92762	5.75655	6.03898	5.64009	6.27508	6.09296	6.1907	6.20746	6.21951	5.99144	6.06819	6.25525
Dr.22128.1.A1_at	diacylglycerol O-acyltransferase homolog 1 (mouse)	dgat1	4.23	0.094829	0.163985	0.030881	0.935272	0.863931	0.758159	0.350465	4.00766	4.03823	4.02157	3.89986	4.54905	4.3028	4.19809	4.17282	4.32248	4.27299	4.16585	4.3605	4.43169	4.58946	4.10926	4.23876
Dr.24762.1.S1_at	zinc finger CCCH-type containing 15	zc3h15	6.78	0.477788	0.748896	0.090979	0.279194	0.467055	0.044727	0.350404	6.76203	6.73718	6.55147	6.72282	6.87857	6.61613	6.9606	6.87867	6.6732	6.63281	6.35192	6.79873	7.02195	6.79339	6.89218	7.15075
Dr.9715.3.S1_a_at	exosome component 4	exosc4	5.3	0.415737	0.123894	0.029087	0.438918	0.232184	0.857353	0.350332	5.15757	5.14204	4.9043	5.18375	5.38409	5.21303	5.09527	5.30988	5.38397	5.47626	5.42197	5.35346	5.57397	5.45227	5.14101	5.62175
Dr.14262.1.A1_a_at	zgc:66253	zgc:66253	8.01	0.107873	0.958396	0.301319	0.143611	0.007549	0.312704	0.350274	8.1283	7.97752	8.02333	8.02058	7.8471	7.75622	7.9158	7.7202	8.0651	7.93272	8.04252	8.06361	8.13434	8.07209	8.33353	8.10046
Dr.15903.1.S1_at	si:dkey-204a24.7	si:dkey-204a24.7	8.16	0.337792	0.784955	0.031477	0.205995	0.319642	0.016717	0.350249	8.27729	8.02822	7.92032	8.01401	8.13515	8.14481	8.34368	8.22297	7.8747	8.06518	8.00298	8.07047	8.37237	8.46186	8.29413	8.28598
Dr.6438.1.A1_at			6.87	0.93228	0.556598	0.11004	0.624438	0.100031	0.02669	0.350225	6.78412	6.81474	6.81061	6.98134	6.89654	6.98951	6.66954	6.75839	6.83214	6.6817	6.54968	6.84648	7.16347	6.94625	6.987	7.21418
Dr.9903.1.A1_at	guanine nucleotide binding protein (G protein), beta 5	gnb5	6.71	0.038033	0.209676	0.011504	0.535123	0.898667	0.362414	0.350141	6.61964	6.364	6.51718	6.42872	6.89859	6.90136	6.72096	6.7163	6.70002	6.6484	6.56038	6.89038	6.82402	6.78354	6.84568	6.87686
Dr.25779.1.A1_at	zgc:154036	zgc:154036	3.21	0.817701	0.641073	0.049056	0.449784	0.028612	0.22537	0.349921	3.07516	2.92585	3.38022	3.10733	3.0799	3.01903	3.09758	3.09843	3.26743	3.424	3.09965	3.10273	3.56795	3.46132	3.3352	3.33016
Dr.8915.1.A1_at	si:dkey-218h11.4	si:dkey-218h11.4	3.7	0.822234	0.883808	0.055764	0.708188	0.121528	0.043862	0.34924	3.70137	3.81075	3.32579	3.63097	3.7212	3.67979	3.52495	3.74442	3.65572	3.72259	3.56673	3.36437	3.8909	3.9738	4.04823	3.79345
Dr.4262.1.S1_at	insulin-like growth factor 2 mRNA binding protein 2b	igf2bp2b	5.42	0.87889	0.04051	0.237926	0.042855	0.386135	0.15214	0.349222	5.2268	5.13262	5.40204	5.40651	5.31546	5.38985	5.31522	5.26199	5.68447	5.76232	5.47328	5.64479	5.37533	5.48595	5.37895	5.52927
Dr.25838.1.A1_at	si:ch211-152m4.1	si:ch211-152m4.1	4.08	0.601278	0.653798	0.012644	0.990268	0.059085	0.064203	0.34914	3.80974	3.94298	4.03504	4.01124	4.16869	4.02245	3.85576	4.10623	4.13823	3.84395	4.07553	4.08388	4.28333	4.27852	4.34872	4.28498
Dr.7120.1.A1_at	zgc:77560	zgc:77560	6.27	0.036171	0.103305	0.054042	0.797468	0.609754	0.901324	0.34906	6.11155	6.04295	6.019	6.01804	6.36644	6.30416	6.49783	6.41935	6.56986	6.30664	6.20662	6.27158	6.5219	6.21021	6.25811	6.27007
Dr.24983.1.S1_at	polymerase (RNA) III (DNA directed) polypeptide F	polr3f	6.51	0.515818	0.383518	0.003623	0.82839	0.022538	0.055373	0.348882	6.57764	6.65431	6.7102	6.64892	6.54749	6.56855	6.53628	6.58977	6.52079	6.41336	6.63149	6.51811	6.20061	6.34168	6.3511	6.30215
Dr.15822.1.S1_at	zgc:64174	zgc:64174	5.68	0.043335	0.995339	0.751701	0.048145	0.046829	0.791676	0.348692	5.5163	5.73728	5.53039	5.52601	5.91631	6.0019	5.73795	6.04859	5.34472	5.54712	5.69498	5.72706	5.68935	5.5891	5.612	5.62056
Dr.12291.1.A1_at			6.47	0.841658	0.058628	0.025545	0.076785	0.052438	0.904975	0.348658	6.44909	6.18236	6.13394	6.4041	6.50687	6.26474	6.26808	6.28683	6.74399	6.71397	6.52214	6.58403	6.73218	6.60593	6.496	6.63714
Dr.22998.1.A1_at			4.28	0.953738	0.17379	0.049404	0.170945	0.068607	0.882295	0.348127	4.02574	4.20281	4.0753	4.12665	4.1609	4.1123	4.11657	4.10418	4.76938	4.42902	4.44999	4.03069	4.38734	4.54926	4.57564	4.31077
Dr.14413.1.A1_at	zgc:77724	zgc:77724	5.63	0.866216	0.614346	0.053974	0.765866	0.037127	0.015684	0.3477	5.62229	5.54509	5.59663	5.61149	5.46487	5.47956	5.66378	5.64166	5.61821	5.4279	5.28883	5.66678	5.81383	5.83872	5.90855	5.83142
DrAffx.2.90.A1_at	zgc:92205	zgc:92205	4.85	0.083857	0.50692	0.777346	0.378343	0.025243	0.259669	0.347565	5.0578	4.87927	5.0505	4.80066	4.67043	4.71534	4.65295	4.54557	4.72804	4.75416	4.78408	4.9819	5.11971	4.90755	5.16298	4.78431
Dr.11110.1.A1_at	zgc:162707	zgc:162707	5.57	0.355237	0.195963	0.03157	0.683521	0.302711	0.683379	0.347231	5.39951	5.6185	5.08423	5.37437	5.32116	5.64687	5.55553	5.64804	5.66212	5.63191	5.71518	5.54092	5.7113	5.73889	5.80965	5.60569
Dr.14526.1.S1_at	similar to anaphase promoting complex subunit 10	LOC798352	5.96	0.935869	0.22825	0.03155	0.236447	0.046982	0.616605	0.346729	6.1767	6.12081	6.33809	5.83437	5.9798	6.17451	6.14852	6.08786	5.77582	5.86016	5.92287	5.90428	5.62409	5.72251	5.72473	6.01171
Dr.16137.1.A1_at	si:dkey-44k1.3	si:dkey-44k1.3	4.21	0.838785	0.784521	0.034735	0.941549	0.022066	0.018766	0.346695	4.06324	4.14414	4.18178	4.25043	4.14658	4.17004	3.98398	4.18697	4.11923	3.9416	4.22623	4.1236	4.55714	4.23985	4.48573	4.51472
Dr.4060.1.S1_at	hydroxyacyl-Coenzyme A dehydrogenase/3-ketoacyl-Coenzyme A thiolase/enoyl-Coenzyme A hydratase (trifunctional protein), beta subunit	hadhb	7.87	0.032248	0.042684	0.020491	0.96883	0.893705	0.837089	0.346338	7.69863	7.57589	7.62746	7.60321	8.02295	7.951	7.77503	8.09647	8.00556	8.03183	7.78456	8.06858	7.91112	7.86467	7.96255	8.01099
Dr.6811.1.A1_at	ras-related C3 botulinum toxin substrate 3 (rho family, small GTP binding protein Rac3)	rac3	8.26	0.739909	0.697123	0.02889	0.948751	0.083628	0.119675	0.346207	8.12827	8.27563	7.89884	8.21646	8.32361	8.30877	7.96997	8.19073	8.27488	8.0503	8.22267	8.32456	8.57962	8.53063	8.34929	8.44449
Dr.13180.1.S1_at	uridine-cytidine kinase 2b	uck2b	3.91	0.632987	0.381206	0.03155	0.705913	0.12736	0.360037	0.346006	4.22688	4.15279	4.0388	3.86213	4.07694	3.95761	3.81939	4.03991	4.06181	3.98657	3.86971	3.62001	3.84129	3.739	3.64327	3.67301
Dr.4553.1.A1_at	KRIT1, ankyrin repeat containing	krit1	5	0.131635	0.636741	0.28121	0.399844	0.009277	0.103621	0.345836	4.98672	5.14467	5.03973	4.99374	4.69872	4.82685	4.7808	4.99724	5.05277	4.98833	4.97606	4.81704	5.15464	5.2229	5.12254	5.18686
Dr.7095.1.A1_at			11.81	0.930634	0.735135	0.024517	0.821474	0.036692	0.09144	0.345292	11.8192	12.0495	11.8357	11.9735	11.9398	11.8833	11.8421	11.932	11.9648	11.5799	11.9982	11.8296	11.4296	11.4992	11.745	11.623
Dr.8152.1.S1_at	solute carrier family 40 (iron-regulated transporter), member 1	slc40a1	7.3	0.554225	0.826511	0.064225	0.396328	0.297487	0.041134	0.345258	7.24876	7.2664	7.1736	7.14667	7.2891	7.10044	7.39797	7.5126	7.31526	7.03178	7.16573	7.10283	7.47427	7.28454	7.50272	7.7351
Dr.13934.1.S1_at			8.74	0.212208	0.456656	0.023744	0.80064	0.408993	0.225678	0.345247	8.87878	8.94295	8.88922	8.95469	8.63396	8.74077	8.76064	8.68194	8.67218	8.84995	8.84548	8.69673	8.62054	8.43634	8.35006	8.8777
Dr.25688.1.A1_at	zgc:136936	zgc:136936	7.81	0.12635	0.320142	0.022223	0.773231	0.621796	0.349941	0.345236	7.57968	7.72622	7.39044	7.75521	8.02615	7.83798	7.73367	7.89811	8.00313	7.79568	7.64954	7.77806	7.96462	7.92654	8.00986	7.93148
Dr.528.1.A1_at	PHD finger protein 23a	phf23a	4.38	0.067867	0.045299	0.064515	0.770368	0.794519	0.48678	0.345215	4.70417	4.55412	4.6026	4.53347	4.1305	4.2341	4.50572	4.38644	4.24721	4.25164	4.25526	4.25939	4.50283	4.27074	4.35227	4.30463
Dr.5533.1.S1_at	aldehyde dehydrogenase 3 family, member A2	aldh3a2	6.12	0.503059	0.967278	0.035837	0.499144	0.210498	0.039835	0.345004	6.41182	6.21	6.08625	6.20981	6.1272	6.01226	6.00558	6.2595	6.21928	6.39975	6.0965	6.25002	6.00522	6.02903	5.91748	5.63381
Dr.15238.1.S1_at	chemokine CCL-C11b	ccl-c11b	7.37	0.979359	0.625924	0.085257	0.596406	0.109427	0.026998	0.344974	7.40947	7.58064	7.18468	7.44877	7.56019	7.39044	7.31845	7.33016	7.54613	7.4277	7.53372	7.51501	7.26483	7.299	7.02805	7.05078
Dr.14061.1.A1_at	zgc:110585	zgc:110585	9.31	0.282926	0.459837	0.006808	0.8952	0.107383	0.073929	0.344971	9.20358	9.3191	8.99379	9.13089	9.39679	9.28804	9.28531	9.26756	9.35319	9.2543	9.25923	9.2574	9.45539	9.52439	9.46816	9.5793
Dr.8144.1.S1_at	developmental receptor tyrosine kinase	dtk	5.75	0.98771	0.889056	0.026716	0.910148	0.028947	0.02122	0.344717	5.85417	5.5772	5.53192	5.7472	5.6001	5.70334	5.61769	5.77652	5.75522	5.5731	5.67391	5.57708	5.90837	6.17241	5.96894	5.90845
Dr.17009.1.S1_at	zgc:162578	zgc:162578	6.04	0.803917	0.583757	0.014643	0.791765	0.034258	0.095143	0.344647	6.14855	6.11786	6.37987	6.0047	6.0071	6.15542	6.20807	6.09667	6.02593	5.98036	6.03367	6.19516	5.85649	5.68656	5.83546	5.89387
Dr.14650.2.S1_at	si:dkey-221h15.1	si:dkey-221h15.1	5.97	0.935869	0.933904	0.026177	0.990268	0.022817	0.024961	0.344609	5.99996	6.05346	6.2164	5.8893	6.13786	5.97967	6.17581	5.93694	5.96813	6.04856	6.10372	6.12249	5.67887	5.91023	5.55222	5.72313
Dr.1742.1.A1_at	similar to oxysterol-binding protein-like protein 10	LOC100007667	6.43	0.248571	0.700854	0.015466	0.577583	0.256324	0.066165	0.344593	6.28902	6.25981	6.15638	6.41313	6.3356	6.65903	6.38175	6.46602	6.36286	6.363	6.18068	6.51917	6.60425	6.65092	6.62939	6.61214
Dr.421.1.A1_at	dual specificity phosphatase 22a	dusp22a	3.94	0.133441	0.20101	0.022024	0.976994	0.591792	0.560147	0.344556	4.10814	4.46474	3.94798	4.09509	3.96656	3.85705	3.78455	3.98982	3.93524	3.82403	3.94754	3.92834	3.83788	3.81602	3.8668	3.71703
Dr.3762.1.S1_at	solute carrier family 35, member E1	slc35e1	4.09	0.21659	0.261847	0.559064	0.018142	0.463696	0.050362	0.344208	4.04736	4.0766	4.12275	4.05667	4.18333	4.17437	4.36486	4.25373	3.91363	3.86149	3.80162	4.02273	4.07422	4.04848	4.22098	4.24772
Dr.13662.1.S1_at	zgc:77304	zgc:77304	6.58	0.205663	0.32068	0.038019	0.948218	0.568648	0.495734	0.3441	6.47702	6.21413	6.41953	6.4056	6.76751	6.66781	6.42231	6.6084	6.81918	6.73234	6.35444	6.47548	6.79864	6.68375	6.58701	6.82328
Dr.22766.1.A1_at	hyaluronan and proteoglycan link protein 2	hapln2	2.97	0.155948	0.57579	0.686697	0.046544	0.046597	0.781959	0.34397	2.89337	2.9394	3.0253	3.09383	2.73467	2.83544	2.70268	2.75002	3.36265	3.0618	2.9877	2.98655	2.8899	3.02985	3.08914	3.18913
Dr.1848.1.A1_a_at	zgc:66298	zgc:66298	4.42	0.653838	0.919918	0.079151	0.585209	0.027844	0.143981	0.343929	4.3027	4.60543	4.32738	4.23541	4.22171	4.17832	4.35847	4.36899	4.4477	4.23035	4.32279	4.5732	4.74147	4.59933	4.66345	4.49896
Dr.13810.1.S1_at	coiled-coil domain containing 53	ccdc53	4.84	0.48558	0.429992	0.008036	0.907279	0.056174	0.098537	0.343193	4.83992	5.11847	5.10015	4.89155	4.79026	4.88432	4.9479	4.9165	4.78177	4.83026	4.93632	4.88394	4.63716	4.70615	4.61311	4.62089
Dr.11066.2.A1_a_at	similar to Zinc finger protein 135 (Zinc finger protein 61) (Zinc finger protein 78-like 1)	LOC100150130	5.54	0.840064	0.594998	0.013221	0.770368	0.027696	0.082504	0.343139	5.42258	5.46444	5.43777	5.37421	5.57733	5.59056	5.36337	5.31553	5.60336	5.62336	5.49653	5.36889	5.81155	5.7782	5.62778	5.85404
Dr.26476.1.S1_at	zgc:64119	zgc:64119	3.49	0.093724	0.771078	0.821454	0.2122	0.032053	0.54827	0.343035	3.57045	3.5186	3.6887	3.49775	3.4243	3.04457	3.43661	3.15541	3.42432	3.46102	3.63979	3.47727	3.49785	3.7616	3.47101	3.70257
Dr.1663.1.A1_at	wu:fc09e07	wu:fc09e07	7.07	0.240145	0.915475	0.219165	0.211835	0.016457	0.358843	0.343002	6.95364	7.27494	6.8948	7.13948	6.99026	6.74653	6.8585	6.94266	7.18955	7.07633	7.08969	7.00752	7.26186	7.20998	7.23406	7.20406
Dr.25039.1.A1_at	wu:fc83g02	wu:fc83g02	5.95	0.104349	0.906485	0.029308	0.16531	0.807417	0.058632	0.342973	5.92418	5.70817	5.5339	5.94796	6.16877	6.0174	6.03701	6.06945	5.74505	5.94686	5.85943	5.69114	6.1479	6.31524	5.99056	6.0324
Dr.25436.1.S1_at			3.58	0.443739	0.940854	0.113097	0.413853	0.019415	0.184214	0.342936	3.37705	3.60329	3.72662	3.52586	3.33583	3.51506	3.52704	3.34448	3.52659	3.62649	3.68638	3.46553	3.85326	3.87079	3.6514	3.7187
Dr.12594.1.S1_at	X-box binding protein 1	xbp1	9.7	0.272239	0.591894	0.031392	0.73196	0.39533	0.179793	0.342757	9.59024	9.65071	9.26552	9.64684	9.64189	9.91522	9.72868	9.66216	9.70938	9.52259	9.56343	9.82775	9.88673	9.87382	10.0143	9.74952
Dr.7083.1.S1_at			5.79	0.139473	0.594998	0.296069	0.044344	0.550453	0.096256	0.342608	5.67364	5.85824	6.08238	5.83336	5.57413	5.71565	5.58557	5.61774	6.02153	5.96953	6.0938	5.77865	5.79711	5.62961	5.74138	5.70431
Dr.7841.1.A1_at			7.21	0.12401	0.675131	0.816108	0.048989	0.047539	0.790603	0.342417	7.3246	6.93195	7.1679	7.29303	7.61849	7.316	7.38248	7.42391	7.1498	7.04782	6.98639	7.18719	7.17468	7.08945	7.10702	7.19535
Dr.7183.1.S1_at	mitochondrial ribosomal protein L45	mrpl45	6.96	0.70994	0.989764	0.073569	0.735278	0.03035	0.100683	0.342298	7.01515	7.20203	6.78303	7.01887	7.01274	7.06717	7.09877	7.13797	6.80898	6.97187	7.0774	7.14756	6.59793	6.65244	6.80342	6.89368
Dr.13584.1.S1_at	potassium channel modulatory factor 1	kcmf1	6.5	0.054842	0.155083	0.044086	0.784577	0.842794	0.895432	0.342276	6.82693	6.70327	6.84753	6.54223	6.29313	6.26152	6.5083	6.48792	6.44543	6.59793	6.51802	6.25368	6.36452	6.49185	6.54205	6.30861
Dr.24934.1.S1_at	male germ cell-associated kinase	mak	5.53	0.282926	0.297786	0.030763	0.948064	0.375697	0.467069	0.341876	5.7008	5.85942	5.56399	5.75096	5.58512	5.32038	5.64126	5.55518	5.55619	5.25476	5.53234	5.6774	5.36262	5.45663	5.46008	5.22834
Dr.8629.1.A1_at	leucine rich repeat (in FLII) interacting protein 1a	lrrfip1a	5.94	0.131635	0.986537	0.75065	0.147006	0.043535	0.805118	0.341698	6.22335	5.7987	6.10535	5.84597	5.55327	5.75405	5.60219	5.92447	6.09966	5.97621	5.88604	6.02997	6.17052	5.89701	6.07121	6.06203
Dr.9743.1.S1_at	high-mobility group box 2	hmgb2	8.44	0.056311	0.248091	0.039189	0.587107	0.891421	0.645194	0.341512	8.16252	8.34309	8.18581	8.1972	8.58712	8.61691	8.40749	8.64314	8.19961	8.52311	8.43691	8.64591	8.70599	8.46882	8.40006	8.56597
Dr.15084.1.S1_at	zgc:55479	zgc:55479	3.28	0.131635	0.251819	0.022225	0.8952	0.603302	0.460405	0.341152	3.62858	3.57151	3.2426	3.47322	3.27892	3.35058	3.18418	3.08533	3.18432	3.22775	3.35997	3.26603	3.11177	3.19936	2.97717	3.263
Dr.16748.1.A1_at			3.19	0.034459	0.290568	0.012832	0.370201	0.96117	0.269359	0.341111	3.4995	3.27816	3.42734	3.42906	2.95519	3.04601	3.06587	3.23845	3.32049	3.34207	3.1642	3.07553	3.01118	3.14533	3.09638	3.01672
Dr.2473.1.A1_at			6.86	0.167187	0.372411	0.026221	0.809138	0.547651	0.327027	0.341095	6.72862	6.62139	6.65144	6.67082	7.10126	6.99257	6.7324	6.80057	6.90799	6.78392	6.89039	6.8054	7.13399	6.97185	6.75743	7.17339
Dr.4325.1.A1_at	branched chain aminotransferase 2, mitochondrial	bcat2	8.35	0.817273	0.690251	0.007674	0.883851	0.017147	0.034798	0.340403	8.32346	8.17587	8.19132	8.25129	8.44737	8.22329	8.10419	8.31913	8.32985	8.33692	8.25764	8.29509	8.54247	8.5797	8.54976	8.63161
Dr.13595.1.A1_at	zgc:153684	zgc:153684	6.63	0.710039	0.743773	0.015948	0.447933	0.052169	0.007188	0.340239	6.52476	6.50064	6.58378	6.62273	6.6125	6.59539	6.55636	6.69065	6.54777	6.5134	6.50697	6.43898	6.703	6.79684	6.91145	6.95678
Dr.18897.1.A1_at			3.11	0.263511	0.57579	0.324134	0.091353	0.030471	0.891912	0.340075	3.02799	3.15983	3.14162	3.022	2.90142	2.87555	3.07218	2.72703	3.08446	3.26985	3.02894	3.44082	3.28994	3.23238	3.32397	3.09019
Dr.19052.1.A1_at	solute carrier family 8 (sodium/calcium exchanger), member 4b	slc8a4b	4.08	0.571176	0.077631	0.021508	0.200723	0.109126	0.952178	0.339618	4.18594	4.26293	4.40159	4.23857	4.24821	4.10419	4.04094	4.28857	4.01435	3.76365	4.18162	3.82215	3.93818	4.00093	3.89684	3.89461
Dr.23710.1.A1_at	wu:fb51c10	wu:fb51c10	3.75	0.940304	0.622566	0.033733	0.547437	0.030181	0.174587	0.338954	3.6275	3.86669	3.59732	3.49063	3.47722	3.75647	3.5623	3.71819	3.66382	3.72691	3.77267	3.83609	3.88162	4.07809	4.10686	3.80344
Dr.16327.2.S1_at	polymerase (RNA) II (DNA directed) polypeptide B	polr2b	7.23	0.093353	0.915824	0.55714	0.078408	0.015058	0.732074	0.33891	7.2128	7.09348	7.32975	7.13133	7.47707	7.31507	7.45351	7.55891	7.27508	7.06536	7.08855	7.24352	7.1807	7.09234	7.2009	6.97498
Dr.237.1.A1_at	ribulose-5-phosphate-3-epimerase	rpe	5.82	0.036813	0.401224	0.042482	0.267419	0.704081	0.413593	0.338789	6.00303	5.80631	6.25102	5.97201	5.545	5.7034	5.69775	5.73107	5.79041	5.82919	5.9608	5.84267	5.70713	5.77905	5.67103	5.77042
Dr.8471.1.A1_at	wu:fb39e12	wu:fb39e12	7.62	0.113013	0.544016	0.040036	0.436383	0.87541	0.263168	0.338577	7.54176	7.23481	7.28311	7.65605	7.81643	7.70833	7.78147	7.62469	7.46264	7.62468	7.38975	7.7923	7.67188	7.78096	7.70273	7.91446
Dr.12488.1.S1_at	zgc:56200	zgc:56200	5.71	0.756588	0.563468	0.08524	0.324945	0.042582	0.433247	0.338411	5.66453	5.7652	6.07923	5.65445	5.90848	5.7707	5.73422	6.01522	5.63213	5.52172	5.85706	5.63177	5.5925	5.50276	5.37817	5.60155
Dr.14854.1.S1_at	zgc:92910	zgc:92910	6.3	0.138097	0.93556	0.510986	0.200085	0.023538	0.474028	0.33801	6.07884	6.51303	6.3355	6.10122	6.45446	6.46947	6.6089	6.4668	6.29782	6.25443	6.19974	6.35692	6.15937	6.24519	6.06024	6.18279
Dr.16000.1.S1_at			5.77	0.496678	0.367595	0.047555	0.821245	0.271287	0.492281	0.337446	5.61458	5.61699	5.33265	5.82077	5.75689	5.83524	5.72264	5.63217	5.84231	5.63465	5.96379	5.76214	5.92644	5.74228	5.87534	6.19072
Dr.3006.1.A1_at	wu:fb73a01	wu:fb73a01	5.1	0.270351	0.510218	0.386978	0.827077	0.039827	0.096228	0.337264	4.97225	5.47877	5.15439	5.02051	4.96187	4.97002	4.84634	5.04324	4.92496	4.99165	5.0656	5.07027	5.44589	5.20207	5.15232	5.37024
Dr.13150.1.A1_at			4.11	0.313546	0.37186	0.047555	0.990268	0.459802	0.48678	0.337176	4.25639	4.1889	4.62777	4.1046	4.0655	3.99365	4.09773	4.2235	4.02289	4.07796	4.35235	3.91315	4.02884	3.92666	3.88336	3.99009
Dr.17474.1.S1_at	2-oxoglutarate and iron-dependent oxygenase domain containing 1	ogfod1	5.28	0.248508	0.642113	0.018088	0.643152	0.288998	0.093702	0.33708	5.50413	5.52184	5.50433	5.20241	5.20974	5.19251	5.20799	5.39286	5.48029	5.22169	5.35669	5.30903	5.19058	4.9779	5.08397	5.13194
Dr.15781.1.S1_at	vaccinia related kinase 2	vrk2	5.12	0.519094	0.375049	0.155757	0.10661	0.035765	0.88332	0.337074	5.0652	5.33332	5.11307	5.22507	5.5186	5.17468	5.12858	5.40621	5.12061	5.06035	4.828	4.99579	5.03081	4.97459	5.06126	4.81312
Dr.17480.1.A2_at	zgc:56488	zgc:56488	3.45	0.073281	0.446173	0.009113	0.392195	0.572669	0.102916	0.336969	3.76056	3.54292	3.65981	3.55002	3.41532	3.37528	3.46468	3.22456	3.4622	3.53792	3.59452	3.41729	3.36253	3.21066	3.28164	3.31062
Dr.2422.1.A1_at			5.95	0.076342	0.992866	0.033201	0.090549	0.96334	0.044727	0.336682	5.96735	6.23712	6.04862	6.20243	5.77354	5.71019	5.77939	5.88646	6.44164	6.09039	5.98419	5.93046	5.83382	5.68091	5.76849	5.82557
Dr.18074.1.S1_at			9.79	0.02641	0.15685	0.01473	0.521686	0.908655	0.548886	0.336462	9.51253	9.64933	9.49443	9.60828	9.94839	9.94043	9.77478	9.94681	9.87572	9.7973	9.78845	9.72171	9.99766	9.99705	9.80127	9.73556
Dr.23915.1.S1_at			2.73	0.396637	0.887598	0.057185	0.314699	0.414789	0.045605	0.336441	2.69085	2.61685	2.67431	2.52794	2.88945	2.98342	2.5459	2.7276	2.66667	2.38963	2.61698	2.68546	3.11101	2.9552	2.76777	2.87053
Dr.18341.1.S1_at	neuropilin 2b	nrp2b	4.5	0.049655	0.957482	0.736044	0.067241	0.05708	0.836739	0.336241	4.42945	4.28709	4.39877	4.47108	4.73515	4.73766	4.75947	4.69908	4.46819	4.55878	4.41416	4.20139	4.61007	4.58519	4.35684	4.24683
Dr.25549.1.S1_at	similar to myosin, heavy polypeptide 9, non-muscle	LOC100003771	6.75	0.052205	0.477379	0.769548	0.279348	0.013449	0.232258	0.336228	6.76131	6.59766	6.63461	6.62702	6.87284	6.79418	7.1274	7.0057	6.71563	6.8882	6.76771	6.74438	6.50294	6.61998	6.66185	6.67043
Dr.10068.1.A1_at			3.31	0.798981	0.045843	0.588821	0.063644	0.874821	0.053377	0.336018	3.14041	3.10626	3.22493	3.3045	3.22243	3.25912	3.35267	3.12	3.43908	3.54893	3.72655	3.40562	3.25994	3.32328	3.24415	3.23688
Dr.6362.1.A1_at	DEP domain containing 6	depdc6	8.15	0.216784	0.173054	0.014531	0.831292	0.283563	0.49644	0.335974	7.87589	8.04479	7.86549	8.04746	8.29873	8.17309	8.02231	8.08485	8.30596	8.10476	8.11288	8.24466	8.43863	8.27165	8.21296	8.2543
Dr.1864.1.A1_at	zgc:175222	zgc:175222	7.64	0.049549	0.327791	0.05839	0.416834	0.708731	0.622475	0.335475	7.67799	7.34036	7.34318	7.41143	7.75163	7.71317	7.88822	7.76184	7.66414	7.55388	7.58554	7.71228	7.64799	7.58953	7.67898	7.93637
Dr.2177.1.A1_at			5.05	0.806151	0.37186	0.17786	0.517485	0.110625	0.020703	0.33525	4.98323	5.13228	4.96307	5.07992	5.05492	5.09775	5.01213	5.17192	5.12392	5.34488	5.29431	5.03476	4.87452	4.75454	4.79933	5.02848
Dr.5403.1.A1_at	deoxynucleotidyltransferase, terminal, interacting protein 2	dnttip2	6.06	0.044024	0.066202	0.168461	0.986114	0.318844	0.353869	0.335101	5.85298	5.89731	5.68184	5.94309	6.20649	6.02399	6.12946	6.35568	6.32111	6.21297	6.15181	6.01105	6.0263	5.92923	6.06391	6.10546
Dr.21612.1.A1_at	wu:fc25f11	wu:fc25f11	7.75	0.198743	0.275783	0.006602	0.983823	0.162276	0.164209	0.335039	7.77816	7.97744	8.02865	7.87778	7.7859	7.65406	7.74739	7.79834	7.82862	7.71028	7.69296	7.77229	7.62431	7.61324	7.57026	7.51405
Dr.11260.1.A1_at			4.63	0.729403	0.690165	0.11304	0.419867	0.299947	0.045574	0.335034	4.45224	4.80743	4.565	4.48454	4.61817	4.82821	4.48441	4.66668	4.38768	4.34712	4.50676	4.7034	4.89621	4.86463	4.84463	4.67962
Dr.2702.1.A1_at	zgc:153420	zgc:153420	7.88	0.586919	0.186158	0.025865	0.422927	0.122995	0.644689	0.334971	7.93411	8.12139	8.18869	7.95311	7.80184	7.95015	8.02488	8.01815	7.60969	7.67415	7.88738	8.0143	7.65115	7.66971	7.79062	7.74592
Dr.17513.2.A1_x_at	si:ch211-113n10.4	si:ch211-113n10.4	8.04	0.131635	0.68434	0.739815	0.357736	0.042007	0.392489	0.334742	8.17558	7.91148	7.78587	7.99228	8.28091	8.23643	8.26896	8.18776	8.34541	7.9039	7.94526	8.04347	7.92161	7.83238	8.07762	7.8035
Dr.16954.1.A1_at			4.71	0.668864	0.25465	0.038019	0.467635	0.136102	0.62108	0.334741	4.9078	4.93574	4.65308	5.02057	5.02761	4.80573	4.75287	4.57565	4.67907	4.68004	4.56806	4.62967	4.77289	4.4689	4.46196	4.47447
Dr.17207.1.A1_at	zgc:63907	zgc:63907	4.57	0.779452	0.710724	0.022519	0.932393	0.057536	0.09144	0.334512	4.50534	4.32826	4.40908	4.5846	4.59729	4.57795	4.47933	4.38964	4.51504	4.71718	4.3858	4.52135	4.85143	4.58646	4.8383	4.88913
Dr.25177.1.S1_at	calreticulin	calr	8.86	0.365654	0.25465	0.038035	0.790529	0.338684	0.621534	0.334389	9.06889	9.09208	8.92127	9.08554	8.68506	8.91808	9.12161	8.75809	8.62022	8.69659	8.89998	8.99119	8.80274	8.79971	8.62097	8.60679
Dr.15967.1.A1_at	tryptophan hydroxylase 1 (tryptophan 5-monooxygenase) a	tph1a	3.07	0.289128	0.877205	0.211544	0.456439	0.020512	0.166772	0.33403	3.06266	3.06642	3.05142	3.07586	3.22714	3.43872	3.12957	3.13071	3.07586	3.0057	3.26769	3.04777	2.71995	3.01629	2.91784	2.93594
Dr.18731.1.A1_at	ring finger protein 26	rnf26	4.48	0.992247	0.418645	0.033729	0.387299	0.036862	0.333664	0.334021	4.4487	4.58577	4.71395	4.671	4.77524	4.59661	4.41912	4.63778	4.61346	4.37318	4.27462	4.48895	4.31585	4.3629	4.34994	4.06397
Dr.16486.1.A1_at	zgc:152903	zgc:152903	5.29	0.349736	0.252071	0.437766	0.803591	0.069118	0.033309	0.333809	5.5103	5.42694	5.27409	5.22445	5.12728	5.34351	5.24765	5.07352	4.91759	5.12277	5.29689	5.21691	5.48948	5.3662	5.5262	5.50751
Dr.23722.2.A1_at	si:dkeyp-68f9.12	si:dkeyp-68f9.12	3.38	0.883092	0.950337	0.049413	0.964081	0.03557	0.050265	0.333283	3.34169	3.41031	3.20529	3.29364	3.38484	3.14574	3.24802	3.34247	3.56478	3.23954	3.1277	3.24945	3.77706	3.45207	3.55117	3.67391
Dr.26338.1.A1_at	huntingtin interacting protein 1 related	hip1r	4.7	0.840245	0.942152	0.041332	0.93838	0.085732	0.070036	0.332626	4.67039	4.78294	5.06797	4.6857	4.83247	4.60722	4.75936	4.82778	4.85387	4.59331	4.96263	4.71446	4.40701	4.51869	4.32062	4.63018
Dr.13250.1.A1_at	similar to Zinc finger protein 294 (RING finger protein 160)	LOC100000122	3.33	0.592368	0.273401	0.018382	0.576791	0.088352	0.366957	0.332371	3.00873	3.26092	3.32061	3.11715	3.38288	3.20923	3.33681	3.1472	3.54413	3.31681	3.39955	3.23167	3.54474	3.47406	3.50131	3.51679
Dr.2528.1.S1_a_at	WD repeat domain 3	wdr3	4.89	0.572856	0.37186	0.043051	0.752487	0.20091	0.457501	0.33147	4.96115	4.98181	5.3862	4.86944	5.0372	4.91299	4.864	4.92466	4.71314	4.88975	4.81652	5.00154	4.75431	4.888	4.58954	4.64086
Dr.10405.1.S1_at	hypothetical LOC792230	LOC792230	8.88	0.555895	0.265336	0.047618	0.594699	0.229322	0.666225	0.331359	9.05202	9.0624	8.93356	9.1696	8.888	8.81118	8.89421	9.13586	8.83298	8.80536	8.76928	8.83253	8.46091	8.54266	8.91827	8.9703
Dr.23092.1.A1_at			7.07	0.267143	0.394845	0.623882	0.046409	0.08261	0.595811	0.331185	7.12926	7.05316	6.93863	7.10818	7.0335	6.97575	6.6402	6.87971	7.33044	7.20242	7.08367	7.23737	7.12904	7.13171	7.19334	7.05604
Dr.20010.10.A1_at	zgc:85677	zgc:85677	4.5	0.534366	0.876811	0.053169	0.42573	0.269815	0.040312	0.330937	4.45661	4.71149	4.68124	4.53142	4.4359	4.53387	4.43549	4.51104	4.33197	4.64144	4.75509	4.80817	4.42179	4.32226	4.26951	4.19937
Dr.22632.1.A1_at	zgc:92654	zgc:92654	4.73	0.949626	0.363186	0.325316	0.290084	0.423342	0.041134	0.330678	4.76854	4.64891	4.72868	4.73532	4.69573	4.61152	4.79914	4.71652	4.94171	4.89553	5.01816	4.76216	4.67299	4.84836	4.35842	4.41507
Dr.24198.1.S1_at	protein phosphatase 1D magnesium-dependent, delta isoform	ppm1d	7.01	0.903796	0.33512	0.040036	0.387299	0.067569	0.49172	0.330644	6.73219	7.11029	6.76174	6.87829	6.9202	6.63801	7.08282	6.95605	7.17238	6.97938	7.05829	7.09253	7.35854	7.19787	7.06327	7.1854
Dr.6171.1.A1_at	zgc:153516	zgc:153516	8.31	0.120697	0.240905	0.046717	0.8815	0.892687	0.712614	0.330607	8.27748	7.95208	7.87256	8.26674	8.47898	8.46649	8.2417	8.38035	8.43961	8.4091	8.17258	8.36981	8.55813	8.55213	8.32745	8.25357
Dr.14420.1.A1_at	zgc:112024	zgc:112024	3.55	0.057725	0.860827	0.983089	0.037851	0.029458	0.845339	0.330559	3.42937	3.47477	3.64822	3.41131	3.7675	3.58732	3.93758	3.84486	3.34748	3.4516	3.49685	3.51908	3.43965	3.53449	3.52752	3.44858
Dr.12916.1.A1_at			4.82	0.918808	0.919918	0.015586	0.990452	0.024915	0.029644	0.330495	4.64079	4.84182	4.66773	4.75142	4.84742	4.70162	4.59032	4.84294	4.66079	4.64069	4.79293	4.89829	5.14798	5.05487	4.96143	5.05945
Dr.16559.2.S1_at	zgc:101841	zgc:101841	5.4	0.523272	0.765544	0.057073	0.31765	0.294486	0.028714	0.330318	5.4458	5.61977	5.36513	5.49641	5.37745	5.40656	5.32311	5.37758	5.37622	5.66313	5.60195	5.54174	5.1332	5.2608	5.04015	5.42762
Dr.4619.2.S1_at			4.41	0.089462	0.934096	0.021902	0.080252	0.7813	0.02122	0.329909	4.17104	4.37829	4.31787	4.19861	4.57914	4.37466	4.6153	4.55368	4.30153	4.12091	4.34853	4.21765	4.61959	4.66394	4.61705	4.40767
Dr.597.1.S2_at	vascular endothelial growth factor Aa	vegfaa	4.76	0.146932	0.231845	0.041709	0.962828	0.763987	0.691658	0.329704	4.63337	4.55597	4.25781	4.73158	4.69201	4.78048	4.9025	4.87889	4.75706	4.70474	4.83232	4.89413	4.64868	4.85283	5.05109	4.94495
Dr.13892.1.A1_at			4.16	0.123352	0.231452	0.042801	0.907863	0.85256	0.704192	0.32934	4.52049	4.08957	4.35289	4.53612	3.92218	4.12303	4.15251	4.14274	4.14319	3.91049	4.32779	4.1002	4.01418	4.09064	4.10591	3.97099
Dr.26385.1.A1_at			3.64	0.347978	0.777485	0.236662	0.635009	0.030165	0.135696	0.329111	3.81072	3.59489	3.6979	3.53192	3.45415	3.55409	3.38467	3.5991	3.77049	3.5639	3.65087	3.39762	3.76467	3.76756	4.00578	3.77045
Dr.22060.1.A1_at			8.76	0.544967	0.416463	0.037795	0.840872	0.196314	0.362876	0.328696	8.5834	8.70157	8.47058	8.66977	8.9654	8.53997	8.73221	8.65848	8.9394	8.5701	8.81652	8.7836	8.93826	8.98647	9.04703	8.76834
Dr.20991.1.S1_at	protein phosphatase type 2C beta	pp2cb	8.21	0.312272	0.798801	0.376741	0.197714	0.047062	0.69158	0.328643	8.17856	8.13651	8.28111	8.27845	8.31763	8.33942	8.52303	8.44794	8.03022	8.15474	7.97439	8.46154	8.22482	8.19362	7.97411	7.92088
Dr.12613.1.S1_a_at	iroquois homeobox protein 1, a	irx1a	6.88	0.13784	0.262326	0.032953	0.896103	0.715902	0.556433	0.328298	6.75991	6.67897	6.56597	6.71619	7.02189	6.88884	6.99584	6.85552	7.035	6.94904	6.92555	6.70833	7.03934	7.22869	7.02376	6.74244
Dr.13624.1.A1_at	similar to mitochondrial ribosomal protein L49	LOC558658	7.2	0.127338	0.181744	0.610424	0.987621	0.028144	0.034213	0.32807	7.0203	7.1607	7.22691	6.96212	7.30239	7.33352	7.35793	7.38539	7.12704	7.23617	7.46549	7.5335	6.94756	6.95603	7.11621	7.04715
Dr.14188.1.S1_a_at	family with sequence similarity 40, member A	fam40a	6.46	0.04899	0.120509	0.051939	0.836993	0.750184	0.971579	0.327627	6.18615	6.33225	6.12886	6.29842	6.57124	6.56437	6.57402	6.54656	6.68191	6.41158	6.48995	6.47886	6.3188	6.39641	6.6959	6.62123
Dr.5277.1.A1_at	zgc:56141	zgc:56141	8.16	0.347634	0.388623	0.033729	0.982042	0.326865	0.367648	0.327369	8.12719	7.88312	7.88428	8.08519	8.2289	8.35549	7.97813	8.09148	8.28824	8.07774	8.00085	8.31556	8.42259	8.29986	8.2423	8.32451
Dr.16331.2.S1_at	mitogen-activated protein kinase 3	mapk3	7.14	0.590351	0.642113	0.153613	0.279348	0.045749	0.526404	0.327025	7.29828	7.17599	7.07699	7.21342	7.43078	7.2095	7.40466	7.14834	7.16744	7.15056	6.96057	7.06849	7.14139	7.03296	7.05036	6.66046
Dr.10637.1.S1_at	5'-3' exoribonuclease 2	xrn2	7.12	0.320244	0.502987	0.0317	0.895965	0.339313	0.247331	0.32684	7.30711	7.31164	7.4024	7.09051	7.09	7.10254	7.08868	7.13424	7.20853	6.93375	7.29926	7.11654	6.88142	7.00856	7.15005	6.76428
Dr.12213.1.A1_at	calcium channel, voltage-dependent, beta 2b	cacnb2b	5.61	0.054971	0.413562	0.029793	0.344176	0.959685	0.311121	0.326815	5.46323	5.46143	5.26962	5.44256	5.55799	5.75938	5.75765	5.86909	5.47635	5.44464	5.77112	5.57258	5.57045	5.71635	5.81332	5.8023
Dr.14031.1.A1_at			6.5	0.747617	0.34766	0.400233	0.537305	0.226492	0.049823	0.326333	6.59172	6.45193	6.30581	6.51334	6.76782	6.57635	6.27395	6.51052	6.69604	6.71664	6.67322	6.55855	6.41327	6.48251	6.18804	6.2553
Dr.14755.1.A1_at	wu:fc25f06	wu:fc25f06	4.42	0.02709	0.732846	0.146578	0.076785	0.226858	0.417912	0.326165	4.60791	4.61189	4.59631	4.4294	4.06214	4.28797	4.31421	4.27654	4.46161	4.55524	4.49436	4.48471	4.3873	4.50254	4.38029	4.28421
Dr.17259.1.A1_at	novel protein similar to human amyotrophic lateral sclerosis 2 (juvenile) chromosome region, candidate 8 (ALS2CR8)	CH211-195C14.1	4.97	0.234396	0.973436	0.469337	0.294047	0.043946	0.488984	0.326019	4.80218	5.00549	5.06814	4.90769	5.30845	4.98648	4.95819	5.37871	4.82419	4.91985	5.11261	4.96353	4.81158	4.82298	4.92624	4.76696
Dr.26224.1.A1_at			2.98	0.597138	0.899978	0.10891	0.500914	0.031462	0.210649	0.32592	2.93074	3.06695	3.01197	3.08746	3.07183	2.94986	3.22102	3.24301	3.14839	2.98208	2.99039	2.84792	2.63386	2.85569	2.98475	2.70773
Dr.16884.1.A1_at	zgc:158661	zgc:158661	3.35	0.114529	0.710482	0.798824	0.049193	0.131426	0.462403	0.32516	3.40918	3.22848	3.26512	3.29225	3.56422	3.56657	3.35924	3.70839	3.25241	3.05614	3.37158	3.21764	3.26042	3.32089	3.32358	3.44655
Dr.13479.1.A1_at	zgc:194930	zgc:194930	4.28	0.193435	0.25465	0.045874	0.994323	0.66402	0.676132	0.324903	4.33771	4.42408	4.73773	4.41491	4.3247	4.20875	3.97371	4.44129	4.10626	4.38466	4.28223	4.1695	4.10803	4.15786	4.22469	4.12424
Dr.3437.1.A1_at	si:dkey-71l1.3	si:dkey-71l1.3	4.14	0.699326	0.90069	0.020881	0.869545	0.069603	0.043372	0.3247	4.23132	4.40728	4.01654	4.34653	4.20449	4.26573	4.1128	4.14227	4.36999	4.20275	4.1899	4.12006	4.00425	3.88504	3.85003	3.96355
Dr.4841.1.S1_at	arsenate resistance protein 2	ars2	7.62	0.091479	0.668282	0.168658	0.032277	0.567798	0.065746	0.324472	7.64503	7.49942	7.49319	7.51397	7.8444	7.79591	7.84308	7.65898	7.54428	7.32259	7.39673	7.58087	7.58932	7.70312	7.7735	7.75302
Dr.1818.1.A1_at	wu:fc72a10	wu:fc72a10	7.89	0.862737	0.606463	0.110749	0.459316	0.203616	0.033147	0.323528	7.92325	7.89659	7.8431	7.72857	8.11765	7.84547	7.83886	7.72685	7.71587	7.75081	7.86135	7.65531	8.09406	8.11645	7.89264	8.1743
Dr.10643.1.A1_at	protein phosphatase 2, regulatory subunit B, delta isoform	ppp2r2d	6.55	0.100273	0.09698	0.021937	0.913668	0.734978	0.875139	0.322239	6.47525	6.27777	6.2203	6.35678	6.60384	6.60195	6.75088	6.4309	6.5405	6.58832	6.57076	6.80134	6.68875	6.53014	6.73254	6.66763
Dr.3085.1.A1_at	protein disulfide isomerase family A, member 5	pdia5	6.51	0.352862	0.185944	0.029019	0.664066	0.286227	0.676812	0.322127	6.28745	6.45714	6.19824	6.38541	6.59591	6.38099	6.39001	6.59635	6.56207	6.752	6.48324	6.5268	6.46596	6.69985	6.64003	6.81091
Dr.1798.1.S1_at	Ras-related GTP binding A	rraga	7.19	0.15436	0.285868	0.036181	0.89765	0.694108	0.540013	0.322119	7.02729	7.15566	6.68794	7.11952	7.27421	7.29418	7.16526	7.25546	7.24831	7.11332	7.15069	7.334	7.2587	7.26227	7.25666	7.50123
Dr.17741.1.A1_at	novel protein similar to vertebrate anaphase promoting complex subunit 7 (ANAPC7)	CH211-127H20.1	4.14	0.447112	0.661368	0.048538	0.87107	0.313704	0.210589	0.32167	4.27598	4.17274	4.39431	4.30509	4.15319	4.31844	3.81662	4.26651	4.17729	4.31189	4.20853	4.04258	4.13886	3.94073	3.97152	3.81034
Dr.4142.1.A1_at	zgc:158452	zgc:158452	6.33	0.366734	0.272864	0.032911	0.821474	0.299442	0.53192	0.321637	6.48704	6.43863	6.76213	6.31902	6.29945	6.31719	6.31522	6.44083	6.50335	6.15575	6.20978	6.28072	6.21544	6.25481	6.16474	6.08527
Dr.5797.1.A1_at			3.28	0.567665	0.04882	0.017454	0.128589	0.090268	0.933524	0.321593	3.01283	3.07345	3.14865	3.18074	3.23224	3.32259	3.12471	3.0918	3.45814	3.37631	3.5057	3.36188	3.34699	3.49418	3.52121	3.2816
Dr.17191.1.A1_at	zgc:152927	zgc:152927	6.44	0.776998	0.842184	0.086899	0.616283	0.046099	0.204924	0.321325	6.5577	6.43095	6.56766	6.45705	6.606	6.41365	6.52052	6.71224	6.59355	6.32251	6.59097	6.30932	6.0938	6.08133	6.4153	6.37667
Dr.11532.1.S1_at	F-box protein 32	fbxo32	3.42	0.116868	0.637118	0.032779	0.357702	0.792047	0.16105	0.321166	3.58169	3.32259	3.76555	3.69641	3.3259	3.39742	3.17804	3.3782	3.46331	3.63764	3.52534	3.34248	3.3351	3.30531	3.17748	3.26367
Dr.4910.1.A1_at	hypothetical protein LOC797627	LOC797627	7.07	0.56808	0.957357	0.045986	0.547227	0.2159	0.048601	0.320401	7.10398	7.06186	6.63353	7.09759	7.12638	7.09621	7.08742	7.02147	7.0782	6.88955	6.92293	6.94657	7.21248	7.18781	7.27745	7.4411
Dr.26059.1.A1_at			2.97	0.734768	0.81706	0.084233	0.545427	0.038337	0.215736	0.320129	2.90052	2.80102	3.10611	2.84745	2.85204	2.85279	3.06696	2.61575	2.93668	2.95357	2.94284	3.0389	3.12997	3.24934	3.27292	3.01583
Dr.4990.1.A1_at	si:dkeyp-11g8.2	si:dkeyp-11g8.2	3.61	0.147594	0.588639	0.952541	0.046409	0.122316	0.465502	0.320034	3.5751	3.68591	3.59864	3.7265	3.46689	3.48397	3.29928	3.45446	3.87105	3.66651	3.65452	3.79265	3.62961	3.44678	3.67129	3.7998
Dr.7804.2.A1_at	antizyme inhibitor 1	azin1	11.3	0.183682	0.763634	0.561072	0.406053	0.04079	0.337003	0.319417	11.4636	11.3324	11.2053	11.407	11.0261	11.2398	11.0639	11.1628	11.3859	11.2024	11.3485	11.1956	11.3085	11.3272	11.4017	11.7328
[truncated: 107 more rows]
