# Supplementary material for: Brain transcriptome variation among behaviorally distinct strains of zebrafish (Danio rerio)
Source: BMC Genomics. 2012 Jul 20;13:323. doi: 10.1186/1471-2164-13-323 (PMC3434030; doi:10.1186/1471-2164-13-323)
Supplement: Additional file 2 — Functional categories overrepresented among genes differentially expressed among strains of zebrafish (Danio rerio), revealed by DAVID analysis. [file 1471-2164-13-323-S2.xls]

## Sheet: Supplemental Table S2
Supplemental Table S2: Functional categories overrepresented among genes differentially expressed among strains of zebrafish (Danio rerio), revealed by DAVID analysis.
Category	Term	Count	%	P-Value	B-H corrected P-value	List Total	Pop Hits	Pop Total	Fold Enrichment	Affymetrix Probe IDs
GO BP	GO:0006281~DNA repair	25	1.62232	2.58958e-06	0.0035208	639	101	7504	2.90677	DR.1745.1.S1_AT, DR.2637.1.S1_AT, DR.25576.1.A1_AT, DR.10433.1.S1_AT, DR.14857.1.S1_AT, DR.18310.1.S1_AT, DR.19691.1.A1_AT, DR.10329.1.S1_AT, DR.15153.2.S1_AT, DR.23545.1.A1_AT, DR.10441.1.S1_AT, DR.14822.1.S1_AT, DR.14153.1.S1_AT, DR.1514.2.S1_AT, DR.24974.1.S1_AT, DR.21055.1.S1_AT, DR.26014.1.A1_AT, DR.21052.1.S1_AT, DR.10332.1.S1_AT, DR.3984.1.A1_AT, DR.3337.1.S1_AT, DR.977.2.A1_AT, DR.17261.1…
GO BP	GO:0006974~response to DNA damage stimulus	26	1.68722	4.54507e-06	0.00309041	639	111	7504	2.75069	DR.1745.1.S1_AT, DR.2637.1.S1_AT, DR.25576.1.A1_AT, DR.10433.1.S1_AT, DR.14857.1.S1_AT, DR.18310.1.S1_AT, DR.19691.1.A1_AT, DR.10329.1.S1_AT, DR.15153.2.S1_AT, DR.23545.1.A1_AT, DR.10441.1.S1_AT, DR.12787.2.A1_A_AT, DR.14822.1.S1_AT, DR.14153.1.S1_AT, DR.1514.2.S1_AT, DR.24974.1.S1_AT, DR.21055.1.S1_AT, DR.26014.1.A1_AT, DR.21052.1.S1_AT, DR.10332.1.S1_AT, DR.3984.1.A1_AT, DR.3337.1.S1_AT, DR.977…
GO BP	GO:0033554~cellular response to stress	27	1.75211	8.61704e-06	0.00390451	639	122	7504	2.59894	DR.1745.1.S1_AT, DR.2637.1.S1_AT, DR.25576.1.A1_AT, DR.10433.1.S1_AT, DR.14857.1.S1_AT, DR.18310.1.S1_AT, DR.19691.1.A1_AT, DR.10329.1.S1_AT, DR.15857.2.S1_AT, DR.15153.2.S1_AT, DR.23545.1.A1_AT, DR.10441.1.S1_AT, DR.12787.2.A1_A_AT, DR.14822.1.S1_AT, DR.14153.1.S1_AT, DR.1514.2.S1_AT, DR.21055.1.S1_AT, DR.24974.1.S1_AT, DR.26014.1.A1_AT, DR.21052.1.S1_AT, DR.10332.1.S1_AT, DR.3984.1.A1_AT, DR.33…
GO BP	GO:0006259~DNA metabolic process	33	2.14147	0.000432853	0.111246	639	203	7504	1.90902	DR.1745.1.S1_AT, DR.25576.1.A1_AT, DR.2637.1.S1_AT, DR.10433.1.S1_AT, DR.14857.1.S1_AT, DR.18310.1.S1_AT, DR.5091.1.S1_AT, DR.19691.1.A1_AT, DR.10329.1.S1_AT, DR.11991.1.S1_AT, DR.15153.2.S1_AT, DR.23545.1.A1_AT, DR.10441.1.S1_AT, DR.14822.1.S1_AT, DR.14153.1.S1_AT, DR.1514.2.S1_AT, DR.446.1.S1_AT, DR.784.1.S1_AT, DR.21055.1.S1_AT, DR.24974.1.S1_AT, DR.21052.1.S1_AT, DR.26014.1.A1_AT, DR.3984.1.A…
SP PIR Keyword	dna repair	8	0.519143	0.0163067	0.656535	693	33	8377	2.93043	DR.1745.1.S1_AT, DR.17261.1.A1_AT, DR.25576.1.A1_AT, DR.23545.1.A1_AT, DR.24974.1.S1_AT, DR.14822.1.S1_AT, DR.21052.1.S1_AT, DR.977.2.A1_AT
SP PIR Keyword	DNA damage	8	0.519143	0.0222463	0.566394	693	35	8377	2.76298	DR.1745.1.S1_AT, DR.17261.1.A1_AT, DR.25576.1.A1_AT, DR.23545.1.A1_AT, DR.24974.1.S1_AT, DR.14822.1.S1_AT, DR.21052.1.S1_AT, DR.977.2.A1_AT
INTERPRO	IPR005101:DNA photolyase, FAD-binding/Cryptochrome, C-terminal	7	0.45425	1.81285e-05	0.0286245	1085	9	13480	9.66308	DR.10441.1.S1_AT, DR.10433.1.S1_AT, DR.18310.1.S1_AT, DR.23983.1.A1_AT, DR.10330.1.S1_AT, DR.10329.1.S1_AT, DR.10332.1.S1_AT
INTERPRO	IPR006050:DNA photolyase, N-terminal	7	0.45425	1.81285e-05	0.0286245	1085	9	13480	9.66308	DR.10441.1.S1_AT, DR.10433.1.S1_AT, DR.18310.1.S1_AT, DR.23983.1.A1_AT, DR.10330.1.S1_AT, DR.10329.1.S1_AT, DR.10332.1.S1_AT
GO MF	GO:0003913~DNA photolyase activity	7	0.45425	2.06378e-05	0.0122453	694	9	8417	9.43308	DR.10441.1.S1_AT, DR.10433.1.S1_AT, DR.18310.1.S1_AT, DR.23983.1.A1_AT, DR.10330.1.S1_AT, DR.10329.1.S1_AT, DR.10332.1.S1_AT
PIR Superfamily	PIRSF001387:deoxyribodipyrimidine photo-lyase	7	0.45425	9.99741e-05	0.0457124	454	9	4173	7.14905	DR.10441.1.S1_AT, DR.10433.1.S1_AT, DR.18310.1.S1_AT, DR.23983.1.A1_AT, DR.10330.1.S1_AT, DR.10329.1.S1_AT, DR.10332.1.S1_AT
INTERPRO	IPR014729:Rossmann-like alpha/beta/alpha sandwich fold	12	0.778715	0.000450458	0.30295	1085	43	13480	3.46715	DR.7457.1.A1_AT, DR.10441.1.S1_AT, DR.10433.1.S1_AT, DR.25813.1.A1_AT, DR.2479.1.S1_AT, DR.18310.1.S1_AT, DR.14331.1.S1_AT, DR.23983.1.A1_AT, DR.10330.1.S1_AT, DR.10329.1.S1_AT, DR.10332.1.S1_AT, DR.9798.2.S1_AT
GO BP	GO:0009628~response to abiotic stimulus	21	1.36275	6.94388e-05	0.0233674	639	92	7504	2.68055	DR.18579.1.S1_AT, DR.8097.1.S1_AT, DR.4129.1.S1_AT, DR.25188.1.S1_AT, DR.10433.1.S1_AT, DR.14857.1.S1_AT, DR.17476.1.A1_AT, DR.450.1.S1_AT, DR.21052.1.S1_AT, DR.10329.1.S1_AT, DR.10332.1.S1_AT, DR.8301.4.S1_A_AT, DR.10405.1.S1_AT, DR.6847.1.S1_A_AT, DR.20010.7.S1_AT, DR.20080.1.S1_AT, DR.8276.1.S1_AT, DR.23545.1.A1_AT, DR.10441.1.S1_AT, DR.5687.1.A1_AT, DR.9850.1.A1_AT, DR.20198.1.S1_A_AT, DR.201…
GO BP	GO:0009314~response to radiation	13	0.843608	0.00257361	0.394316	639	57	7504	2.67831	DR.18579.1.S1_AT, DR.8097.1.S1_AT, DR.4129.1.S1_AT, DR.25188.1.S1_AT, DR.10433.1.S1_AT, DR.14857.1.S1_AT, DR.21052.1.S1_AT, DR.10332.1.S1_AT, DR.10329.1.S1_AT, DR.8276.1.S1_AT, DR.10441.1.S1_AT, DR.23545.1.A1_AT, DR.9850.1.A1_AT
GO BP	GO:0009416~response to light stimulus	10	0.648929	0.0159453	0.613974	639	47	7504	2.49858	DR.18579.1.S1_AT, DR.8097.1.S1_AT, DR.8276.1.S1_AT, DR.4129.1.S1_AT, DR.10441.1.S1_AT, DR.25188.1.S1_AT, DR.10433.1.S1_AT, DR.9850.1.A1_AT, DR.10329.1.S1_AT, DR.10332.1.S1_AT
KEGG Pathway	dre04710:Circadian rhythm	9	0.584036	5.12857e-05	0.00639037	337	18	3954	5.86647	DR.8276.1.S1_AT, DR.15260.1.S1_AT, DR.10441.1.S1_AT, DR.25257.1.A1_AT, DR.15260.2.A1_AT, DR.25188.1.S1_AT, DR.10433.1.S1_AT, DR.2436.1.A1_AT, DR.3180.1.A1_AT, DR.10329.1.S1_AT
SMART	SM00360:RRM	26	1.68722	0.00266999	0.516744	521	190	7141	1.8756	DR.17008.1.A1_AT, DR.6827.1.A1_AT, DR.8682.1.S1_AT, DR.5630.1.S1_AT, DR.5070.1.S1_AT, DR.6397.1.S1_AT, DR.23003.1.A1_AT, DR.2409.1.S1_AT, DR.1149.1.A1_A_AT, DR.24954.1.A1_AT, DR.11261.1.A1_AT, DR.5277.1.A1_AT, DR.24135.1.A1_AT, DR.26063.1.S1_AT, DR.10524.1.S1_AT, DR.24945.2.S1_A_AT, DR.9070.1.A1_AT, DR.13662.1.S1_AT, DR.323.1.S1_AT, DR.17640.1.A1_AT, DR.11658.1.A1_AT, DR.5628.1.A1_S_AT, DR.2619.1…
INTERPRO	IPR000504:RNA recognition motif, RNP-1	26	1.68722	0.00989333	0.929678	1085	190	13480	1.70012	DR.17008.1.A1_AT, DR.6827.1.A1_AT, DR.8682.1.S1_AT, DR.5630.1.S1_AT, DR.5070.1.S1_AT, DR.6397.1.S1_AT, DR.23003.1.A1_AT, DR.2409.1.S1_AT, DR.1149.1.A1_A_AT, DR.24954.1.A1_AT, DR.11261.1.A1_AT, DR.5277.1.A1_AT, DR.24135.1.A1_AT, DR.26063.1.S1_AT, DR.10524.1.S1_AT, DR.24945.2.S1_A_AT, DR.9070.1.A1_AT, DR.13662.1.S1_AT, DR.323.1.S1_AT, DR.17640.1.A1_AT, DR.11658.1.A1_AT, DR.5628.1.A1_S_AT, DR.2619.1…
INTERPRO	IPR012677:Nucleotide-binding, alpha-beta plait	24	1.55743	0.0283333	0.971043	1085	188	13480	1.58604	DR.17008.1.A1_AT, DR.6827.1.A1_AT, DR.8682.1.S1_AT, DR.5630.1.S1_AT, DR.5070.1.S1_AT, DR.6397.1.S1_AT, DR.2409.1.S1_AT, DR.1149.1.A1_A_AT, DR.23003.1.A1_AT, DR.24954.1.A1_AT, DR.11261.1.A1_AT, DR.5277.1.A1_AT, DR.26063.1.S1_AT, DR.10524.1.S1_AT, DR.24945.2.S1_A_AT, DR.9070.1.A1_AT, DR.13662.1.S1_AT, DR.323.1.S1_AT, DR.17640.1.A1_AT, DR.5628.1.A1_S_AT, DR.2619.1.S2_AT, DR.16766.1.A1_AT, DR.20073.1…
GO BP	GO:0048666~neuron development	20	1.29786	0.000651451	0.137506	639	100	7504	2.34867	DR.545.1.S1_AT, DR.597.1.S2_AT, DR.10489.1.S1_AT, DR.24262.1.A1_AT, DR.15138.1.S1_AT, DR.23065.1.S1_AT, DR.10688.1.S1_AT, DR.4926.1.S1_AT, DR.20789.1.A1_AT, DR.8139.1.S1_AT, DR.12659.1.S1_AT, DR.18341.1.S1_AT, DR.8150.2.S1_A_AT, DR.8147.1.S1_AT, DR.8111.1.S1_AT, DR.6798.1.S1_AT, DR.12613.1.S1_A_AT, DR.22745.1.A1_AT, DR.12803.1.A1_AT, DR.10644.1.A1_S_AT
GO BP	GO:0001763~morphogenesis of a branching structure	6	0.389358	0.00457385	0.46441	639	14	7504	5.03286	DR.545.1.S1_AT, DR.597.1.S2_AT, DR.10489.1.S1_AT, DR.24262.1.A1_AT, DR.8111.1.S1_AT, DR.10644.1.A1_S_AT
GO BP	GO:0031175~neuron projection development	14	0.908501	0.00547778	0.463902	639	70	7504	2.34867	DR.545.1.S1_AT, DR.597.1.S2_AT, DR.10489.1.S1_AT, DR.24262.1.A1_AT, DR.23065.1.S1_AT, DR.20789.1.A1_AT, DR.4926.1.S1_AT, DR.12659.1.S1_AT, DR.18341.1.S1_AT, DR.8150.2.S1_A_AT, DR.8147.1.S1_AT, DR.8111.1.S1_AT, DR.6798.1.S1_AT, DR.10644.1.A1_S_AT
GO BP	GO:0032990~cell part morphogenesis	17	1.10318	0.0066003	0.500326	639	96	7504	2.07955	DR.14642.1.S1_AT, DR.597.1.S2_AT, DR.10489.1.S1_AT, DR.24262.1.A1_AT, DR.15138.1.S1_AT, DR.23065.1.S1_AT, DR.4926.1.S1_AT, DR.20789.1.A1_AT, DR.12659.1.S1_AT, DR.18341.1.S1_AT, DR.8150.2.S1_A_AT, DR.8147.1.S1_AT, DR.8111.1.S1_AT, DR.6798.1.S1_AT, DR.14345.1.A1_AT, DR.15438.1.A1_AT, DR.10644.1.A1_S_AT
GO BP	GO:0007411~axon guidance	9	0.584036	0.00930876	0.572241	639	36	7504	2.93584	DR.597.1.S2_AT, DR.18341.1.S1_AT, DR.10489.1.S1_AT, DR.24262.1.A1_AT, DR.8150.2.S1_A_AT, DR.8111.1.S1_AT, DR.23065.1.S1_AT, DR.6798.1.S1_AT, DR.4926.1.S1_AT
GO BP	GO:0048812~neuron projection morphogenesis	13	0.843608	0.00999842	0.574886	639	67	7504	2.27856	DR.597.1.S2_AT, DR.10489.1.S1_AT, DR.24262.1.A1_AT, DR.23065.1.S1_AT, DR.20789.1.A1_AT, DR.4926.1.S1_AT, DR.12659.1.S1_AT, DR.18341.1.S1_AT, DR.8150.2.S1_A_AT, DR.8147.1.S1_AT, DR.8111.1.S1_AT, DR.6798.1.S1_AT, DR.10644.1.A1_S_AT
GO BP	GO:0048858~cell projection morphogenesis	16	1.03829	0.0112966	0.576684	639	93	7504	2.02036	DR.597.1.S2_AT, DR.10489.1.S1_AT, DR.24262.1.A1_AT, DR.15138.1.S1_AT, DR.23065.1.S1_AT, DR.4926.1.S1_AT, DR.20789.1.A1_AT, DR.12659.1.S1_AT, DR.18341.1.S1_AT, DR.8150.2.S1_A_AT, DR.8147.1.S1_AT, DR.8111.1.S1_AT, DR.6798.1.S1_AT, DR.14345.1.A1_AT, DR.15438.1.A1_AT, DR.10644.1.A1_S_AT
GO BP	GO:0030182~neuron differentiation	22	1.42764	0.0133077	0.598415	639	148	7504	1.74563	DR.545.1.S1_AT, DR.597.1.S2_AT, DR.10489.1.S1_AT, DR.24262.1.A1_AT, DR.18290.1.A1_AT, DR.15138.1.S1_AT, DR.23065.1.S1_AT, DR.10688.1.S1_AT, DR.12647.1.A1_AT, DR.4926.1.S1_AT, DR.20789.1.A1_AT, DR.8139.1.S1_AT, DR.12659.1.S1_AT, DR.18341.1.S1_AT, DR.8150.2.S1_A_AT, DR.8147.1.S1_AT, DR.8111.1.S1_AT, DR.6798.1.S1_AT, DR.12613.1.S1_A_AT, DR.22745.1.A1_AT, DR.12803.1.A1_AT, DR.10644.1.A1_S_AT
GO BP	GO:0000904~cell morphogenesis involved in differentiation	14	0.908501	0.0150704	0.62651	639	79	7504	2.0811	DR.597.1.S2_AT, DR.10489.1.S1_AT, DR.24262.1.A1_AT, DR.23065.1.S1_AT, DR.20789.1.A1_AT, DR.4926.1.S1_AT, DR.12659.1.S1_AT, DR.18341.1.S1_AT, DR.8150.2.S1_A_AT, DR.8147.1.S1_AT, DR.8111.1.S1_AT, DR.6798.1.S1_AT, DR.4553.1.A1_AT, DR.10644.1.A1_S_AT
GO BP	GO:0030030~cell projection organization	18	1.16807	0.01684	0.618563	639	115	7504	1.83809	DR.545.1.S1_AT, DR.597.1.S2_AT, DR.10489.1.S1_AT, DR.24262.1.A1_AT, DR.15138.1.S1_AT, DR.23065.1.S1_AT, DR.15827.1.A1_AT, DR.4926.1.S1_AT, DR.20789.1.A1_AT, DR.12659.1.S1_AT, DR.18341.1.S1_AT, DR.8150.2.S1_A_AT, DR.8147.1.S1_AT, DR.8111.1.S1_AT, DR.6798.1.S1_AT, DR.14345.1.A1_AT, DR.15438.1.A1_AT, DR.10644.1.A1_S_AT
GO BP	GO:0048667~cell morphogenesis involved in neuron differentiation	12	0.778715	0.0222412	0.678453	639	66	7504	2.13515	DR.597.1.S2_AT, DR.18341.1.S1_AT, DR.10489.1.S1_AT, DR.24262.1.A1_AT, DR.8150.2.S1_A_AT, DR.8147.1.S1_AT, DR.8111.1.S1_AT, DR.23065.1.S1_AT, DR.6798.1.S1_AT, DR.4926.1.S1_AT, DR.20789.1.A1_AT, DR.12659.1.S1_AT
GO BP	GO:0007409~axonogenesis	12	0.778715	0.0222412	0.678453	639	66	7504	2.13515	DR.597.1.S2_AT, DR.18341.1.S1_AT, DR.10489.1.S1_AT, DR.24262.1.A1_AT, DR.8150.2.S1_A_AT, DR.8147.1.S1_AT, DR.8111.1.S1_AT, DR.23065.1.S1_AT, DR.6798.1.S1_AT, DR.4926.1.S1_AT, DR.20789.1.A1_AT, DR.12659.1.S1_AT
GO BP	GO:0032989~cellular component morphogenesis	21	1.36275	0.0343614	0.774227	639	153	7504	1.61183	DR.14642.1.S1_AT, DR.597.1.S2_AT, DR.10489.1.S1_AT, DR.24262.1.A1_AT, DR.15138.1.S1_AT, DR.23065.1.S1_AT, DR.4926.1.S1_AT, DR.20789.1.A1_AT, DR.8139.1.S1_AT, DR.12659.1.S1_AT, DR.913.1.S1_AT, DR.18341.1.S1_AT, DR.8150.2.S1_A_AT, DR.8147.1.S1_AT, DR.8111.1.S1_AT, DR.6798.1.S1_AT, DR.14345.1.A1_AT, DR.20990.2.S1_AT, DR.4553.1.A1_AT, DR.15438.1.A1_AT, DR.10644.1.A1_S_AT
GO BP	GO:0000902~cell morphogenesis	18	1.16807	0.0374606	0.783347	639	126	7504	1.67762	DR.597.1.S2_AT, DR.10489.1.S1_AT, DR.24262.1.A1_AT, DR.15138.1.S1_AT, DR.23065.1.S1_AT, DR.4926.1.S1_AT, DR.20789.1.A1_AT, DR.12659.1.S1_AT, DR.18341.1.S1_AT, DR.8150.2.S1_A_AT, DR.8147.1.S1_AT, DR.8111.1.S1_AT, DR.6798.1.S1_AT, DR.14345.1.A1_AT, DR.20990.2.S1_AT, DR.4553.1.A1_AT, DR.15438.1.A1_AT, DR.10644.1.A1_S_AT
GO BP	GO:0006928~cell motion	22	1.42764	0.046613	0.811193	639	168	7504	1.53782	DR.20800.1.A1_AT, DR.25745.1.S1_AT, DR.597.1.S2_AT, DR.10489.1.S1_AT, DR.24262.1.A1_AT, DR.15138.1.S1_AT, DR.23065.1.S1_AT, DR.4926.1.S1_AT, DR.20789.1.A1_AT, DR.6007.1.S1_AT, DR.15857.2.S1_AT, DR.10719.1.S1_AT, DR.23612.1.A1_AT, DR.18341.1.S1_AT, DR.25556.1.S1_AT, DR.8150.2.S1_A_AT, DR.8147.1.S1_AT, DR.8111.1.S1_AT, DR.6798.1.S1_AT, DR.21047.1.S1_AT, DR.4716.2.A1_AT, DR.9878.1.S1_AT
GO BP	GO:0012501~programmed cell death	13	0.843608	0.0156496	0.623379	639	71	7504	2.15019	DR.6278.1.A1_AT, DR.15138.1.S1_AT, DR.8329.1.S1_AT, DR.4219.1.S1_AT, DR.16984.1.A1_S_AT, DR.4796.1.A1_AT, DR.11661.1.S1_AT, DR.18080.1.S1_AT, DR.23545.1.A1_AT, DR.25416.1.A1_AT, DR.12787.2.A1_A_AT, DR.16035.1.S1_AT, DR.17349.1.S1_AT, DR.11027.1.A1_AT
GO BP	GO:0006915~apoptosis	13	0.843608	0.0156496	0.623379	639	71	7504	2.15019	DR.6278.1.A1_AT, DR.15138.1.S1_AT, DR.8329.1.S1_AT, DR.4219.1.S1_AT, DR.16984.1.A1_S_AT, DR.4796.1.A1_AT, DR.11661.1.S1_AT, DR.18080.1.S1_AT, DR.23545.1.A1_AT, DR.25416.1.A1_AT, DR.12787.2.A1_A_AT, DR.16035.1.S1_AT, DR.17349.1.S1_AT, DR.11027.1.A1_AT
GO BP	GO:0008219~cell death	13	0.843608	0.0212684	0.675723	639	74	7504	2.06302	DR.6278.1.A1_AT, DR.15138.1.S1_AT, DR.8329.1.S1_AT, DR.4219.1.S1_AT, DR.16984.1.A1_S_AT, DR.4796.1.A1_AT, DR.11661.1.S1_AT, DR.18080.1.S1_AT, DR.23545.1.A1_AT, DR.25416.1.A1_AT, DR.12787.2.A1_A_AT, DR.16035.1.S1_AT, DR.17349.1.S1_AT, DR.11027.1.A1_AT
GO BP	GO:0016265~death	13	0.843608	0.0212684	0.675723	639	74	7504	2.06302	DR.6278.1.A1_AT, DR.15138.1.S1_AT, DR.8329.1.S1_AT, DR.4219.1.S1_AT, DR.16984.1.A1_S_AT, DR.4796.1.A1_AT, DR.11661.1.S1_AT, DR.18080.1.S1_AT, DR.23545.1.A1_AT, DR.25416.1.A1_AT, DR.12787.2.A1_A_AT, DR.16035.1.S1_AT, DR.17349.1.S1_AT, DR.11027.1.A1_AT
GO BP	GO:0042398~cellular amino acid derivative biosynthetic process	6	0.389358	0.00865199	0.570605	639	16	7504	4.40376	DR.8670.1.A1_AT, DR.2999.2.S1_AT, DR.15967.1.A1_AT, DR.25148.2.A1_AT, DR.18653.1.A1_AT, DRAFFX.2.18.S1_AT, DR.7804.2.A1_AT
GO BP	GO:0006575~cellular amino acid derivative metabolic process	9	0.584036	0.0129454	0.607036	639	38	7504	2.78132	DR.23163.1.A1_AT, DR.8670.1.A1_AT, DR.2999.2.S1_AT, DR.15967.1.A1_AT, DR.25148.2.A1_AT, DR.17468.1.A1_AT, DR.18653.1.A1_AT, DRAFFX.2.18.S1_AT, DRAFFX.2.27.S1_AT, DR.7804.2.A1_AT
GO BP	GO:0006576~biogenic amine metabolic process	6	0.389358	0.0406822	0.783217	639	23	7504	3.06348	DR.23163.1.A1_AT, DR.2999.2.S1_AT, DR.15967.1.A1_AT, DR.25148.2.A1_AT, DR.18653.1.A1_AT, DRAFFX.2.27.S1_AT, DR.7804.2.A1_AT
GO BP	GO:0009309~amine biosynthetic process	10	0.648929	0.00544773	0.491541	639	40	7504	2.93584	DR.11501.1.S1_AT, DR.2999.2.S1_AT, DR.15967.1.A1_AT, DR.25813.1.A1_AT, DR.4325.1.A1_AT, DR.25148.2.A1_AT, DR.19647.1.S1_AT, DR.11722.1.S1_AT, DR.18653.1.A1_AT, DR.7804.2.A1_AT, DR.7738.1.A1_AT
COG Ontology	Secondary metabolites biosynthesis, transport, and catabolism	15	0.973394	0.00043014	0.0123992	138	93	2482	2.90089	DR.7080.1.A1_AT, DR.11380.1.A1_AT, DR.23722.2.A1_AT, DR.9478.1.S1_AT, DR.17511.1.S1_AT, DR.11729.1.S1_AT, DR.17457.1.A1_AT, DRAFFX.2.62.S1_AT, DR.1603.1.A1_AT, DR.5757.1.S1_AT, DR.15192.1.A1_AT, DRAFFX.2.81.A1_AT, DRAFFX.2.90.A1_AT, DR.7080.1.A1_X_AT, DR.21429.2.A1_AT, DR.12451.2.A1_AT, DR.12451.1.S1_AT, DRAFFX.2.57.A1_AT, DR.1603.1.A1_X_AT
GO MF	GO:0046906~tetrapyrrole binding	19	1.23297	0.0146528	0.828382	694	126	8417	1.82886	DR.11380.1.A1_AT, DR.25155.1.S1_S_AT, DR.23722.2.A1_AT, DR.9478.1.S1_AT, DR.17511.1.S1_AT, DR.11729.1.S1_AT, DR.17457.1.A1_AT, DRAFFX.2.62.S1_AT, DR.1603.1.A1_AT, DR.5757.1.S1_AT, DR.15192.1.A1_AT, DRAFFX.2.81.A1_AT, DR.1411.1.S1_AT, DR.636.1.S1_AT, DRAFFX.2.90.A1_AT, DR.400.1.A1_AT, DR.17749.2.A1_A_AT, DR.4925.1.S1_AT, DR.1676.1.A1_AT, DRAFFX.2.57.A1_AT, DR.1603.1.A1_X_AT
INTERPRO	IPR017973:Cytochrome P450, C-terminal region	12	0.778715	0.0154467	0.937398	1085	66	13480	2.2589	DR.11380.1.A1_AT, DR.23722.2.A1_AT, DR.9478.1.S1_AT, DR.17511.1.S1_AT, DR.11729.1.S1_AT, DR.17457.1.A1_AT, DRAFFX.2.62.S1_AT, DR.1603.1.A1_AT, DR.5757.1.S1_AT, DR.15192.1.A1_AT, DRAFFX.2.81.A1_AT, DRAFFX.2.90.A1_AT, DR.1603.1.A1_X_AT, DRAFFX.2.57.A1_AT
GO MF	GO:0020037~heme binding	18	1.16807	0.018751	0.800986	694	120	8417	1.81924	DR.11380.1.A1_AT, DR.25155.1.S1_S_AT, DR.23722.2.A1_AT, DR.9478.1.S1_AT, DR.17511.1.S1_AT, DR.11729.1.S1_AT, DR.17457.1.A1_AT, DRAFFX.2.62.S1_AT, DR.1603.1.A1_AT, DR.5757.1.S1_AT, DR.15192.1.A1_AT, DRAFFX.2.81.A1_AT, DR.1411.1.S1_AT, DR.636.1.S1_AT, DRAFFX.2.90.A1_AT, DR.400.1.A1_AT, DR.17749.2.A1_A_AT, DR.4925.1.S1_AT, DRAFFX.2.57.A1_AT, DR.1603.1.A1_X_AT
SP PIR Keyword	heme	16	1.03829	0.0198057	0.579731	693	102	8377	1.89616	DR.11380.1.A1_AT, DR.25155.1.S1_S_AT, DR.23722.2.A1_AT, DR.9478.1.S1_AT, DR.17511.1.S1_AT, DR.11729.1.S1_AT, DR.17457.1.A1_AT, DRAFFX.2.62.S1_AT, DR.1603.1.A1_AT, DR.5757.1.S1_AT, DR.15192.1.A1_AT, DRAFFX.2.81.A1_AT, DR.1411.1.S1_AT, DR.636.1.S1_AT, DRAFFX.2.90.A1_AT, DR.4925.1.S1_AT, DRAFFX.2.57.A1_AT, DR.1603.1.A1_X_AT
INTERPRO	IPR001128:Cytochrome P450	12	0.778715	0.0307728	0.972029	1085	73	13480	2.0423	DR.11380.1.A1_AT, DR.23722.2.A1_AT, DR.9478.1.S1_AT, DR.17511.1.S1_AT, DR.11729.1.S1_AT, DR.17457.1.A1_AT, DRAFFX.2.62.S1_AT, DR.1603.1.A1_AT, DR.5757.1.S1_AT, DR.15192.1.A1_AT, DRAFFX.2.81.A1_AT, DRAFFX.2.90.A1_AT, DR.1603.1.A1_X_AT, DRAFFX.2.57.A1_AT
SP PIR Keyword	iron	23	1.49254	0.0470471	0.566251	693	183	8377	1.51926	DR.11380.1.A1_AT, DR.25155.1.S1_S_AT, DR.11729.1.S1_AT, DR.5757.1.S1_AT, DR.12425.5.S1_AT, DR.636.1.S1_AT, DR.1411.1.S1_AT, DRAFFX.2.57.A1_AT, DR.3293.1.S1_AT, DR.23722.2.A1_AT, DR.9478.1.S1_AT, DR.17511.1.S1_AT, DR.3477.1.S1_AT, DR.17457.1.A1_AT, DRAFFX.2.62.S1_AT, DR.1603.1.A1_AT, DRAFFX.2.81.A1_AT, DR.12425.6.S1_X_AT, DR.15192.1.A1_AT, DR.20662.1.A1_AT, DR.8152.1.S1_AT, DRAFFX.2.90.A1_AT, DR.4…
GO CC	GO:0043232~intracellular non-membrane-bounded organelle	70	4.5425	0.0276335	0.970719	359	673	4330	1.25452	DR.5231.1.S1_AT, DR.9814.1.A1_AT, DR.13908.2.S1_A_AT, DR.5372.5.S1_AT, DR.20010.10.A1_AT, DR.264.1.S1_AT, DR.14555.1.S1_AT, DR.23228.1.A1_AT, DR.20008.2.A1_AT, DR.3681.1.S1_AT, DR.263.2.S1_AT, DR.18349.1.A1_AT, DR.23754.1.S1_AT, DR.263.2.S1_X_AT, DR.4498.1.S1_AT, DR.20990.2.S1_AT, DR.16605.1.A1_AT, DR.520.1.A1_AT, DR.5419.1.S1_AT, DR.11201.1.S1_AT, DR.4416.3.A1_AT, DR.14854.1.S1_AT, DR.2813.1.S1_…
GO CC	GO:0043228~non-membrane-bounded organelle	70	4.5425	0.0276335	0.970719	359	673	4330	1.25452	DR.5231.1.S1_AT, DR.9814.1.A1_AT, DR.13908.2.S1_A_AT, DR.5372.5.S1_AT, DR.20010.10.A1_AT, DR.264.1.S1_AT, DR.14555.1.S1_AT, DR.23228.1.A1_AT, DR.20008.2.A1_AT, DR.3681.1.S1_AT, DR.263.2.S1_AT, DR.18349.1.A1_AT, DR.23754.1.S1_AT, DR.263.2.S1_X_AT, DR.4498.1.S1_AT, DR.20990.2.S1_AT, DR.16605.1.A1_AT, DR.520.1.A1_AT, DR.5419.1.S1_AT, DR.11201.1.S1_AT, DR.4416.3.A1_AT, DR.14854.1.S1_AT, DR.2813.1.S1_…
INTERPRO	IPR015943:WD40/YVTN repeat-like	31	2.01168	0.00319237	0.722126	1085	221	13480	1.74273	DR.3099.1.A1_AT, DR.19511.1.A1_AT, DR.25576.1.A1_AT, DR.2921.1.A1_AT, DR.14687.1.A1_AT, DR.2350.1.A1_AT, DR.9922.1.S1_AT, DR.7120.1.A1_AT, DR.4351.1.A1_AT, DR.18512.1.A1_AT, DR.16678.1.S1_AT, DR.12556.1.A1_AT, DR.4429.1.A1_AT, DR.8094.1.S1_AT, DR.9379.1.S1_AT, DR.2528.1.S1_A_AT, DR.10643.1.A1_AT, DR.26330.1.S1_AT, DR.8095.1.A1_AT, DR.9171.2.S1_AT, DR.16542.1.A1_AT, DR.24228.1.S1_AT, DR.2901.1.S2_…
SMART	SM00320:WD40	26	1.68722	0.0040568	0.42469	521	196	7141	1.81819	DR.3099.1.A1_AT, DR.19511.1.A1_AT, DR.25576.1.A1_AT, DR.14687.1.A1_AT, DR.2921.1.A1_AT, DR.2350.1.A1_AT, DR.9922.1.S1_AT, DR.7120.1.A1_AT, DR.4351.1.A1_AT, DR.18512.1.A1_AT, DR.16678.1.S1_AT, DR.12556.1.A1_AT, DR.4429.1.A1_AT, DR.9379.1.S1_AT, DR.2528.1.S1_A_AT, DR.10643.1.A1_AT, DR.26330.1.S1_AT, DR.9171.2.S1_AT, DR.16542.1.A1_AT, DR.24228.1.S1_AT, DR.2901.1.S2_AT, DR.4431.2.S1_AT, DR.16984.1.A1…
INTERPRO	IPR019775:WD40 repeat, conserved site	21	1.36275	0.0139752	0.96008	1085	147	13480	1.77485	DR.24228.1.S1_AT, DR.3099.1.A1_AT, DR.19511.1.A1_AT, DR.2901.1.S2_AT, DR.25576.1.A1_AT, DR.2921.1.A1_AT, DR.2350.1.A1_AT, DR.9922.1.S1_AT, DR.7120.1.A1_AT, DR.4351.1.A1_AT, DR.16984.1.A1_S_AT, DR.20008.3.A1_AT, DR.18512.1.A1_AT, DR.15832.1.S1_AT, DR.4429.1.A1_AT, DR.9379.1.S1_AT, DR.22632.1.A1_AT, DR.9903.1.A1_AT, DR.26493.1.A1_A_AT, DR.2528.1.S1_A_AT, DR.2642.1.S1_AT, DR.14507.1.A1_AT, DR.26330.…
INTERPRO	IPR001680:WD40 repeat	26	1.68722	0.0143297	0.944439	1085	196	13480	1.64808	DR.3099.1.A1_AT, DR.19511.1.A1_AT, DR.25576.1.A1_AT, DR.14687.1.A1_AT, DR.2921.1.A1_AT, DR.2350.1.A1_AT, DR.9922.1.S1_AT, DR.7120.1.A1_AT, DR.4351.1.A1_AT, DR.18512.1.A1_AT, DR.16678.1.S1_AT, DR.12556.1.A1_AT, DR.4429.1.A1_AT, DR.9379.1.S1_AT, DR.2528.1.S1_A_AT, DR.10643.1.A1_AT, DR.26330.1.S1_AT, DR.9171.2.S1_AT, DR.16542.1.A1_AT, DR.24228.1.S1_AT, DR.2901.1.S2_AT, DR.4431.2.S1_AT, DR.16984.1.A1…
INTERPRO	IPR017986:WD40 repeat, region	22	1.42764	0.0396898	0.982664	1085	174	13480	1.57085	DR.3099.1.A1_AT, DR.19511.1.A1_AT, DR.25576.1.A1_AT, DR.14687.1.A1_AT, DR.2921.1.A1_AT, DR.2350.1.A1_AT, DR.9922.1.S1_AT, DR.7120.1.A1_AT, DR.4351.1.A1_AT, DR.18512.1.A1_AT, DR.4429.1.A1_AT, DR.9379.1.S1_AT, DR.2528.1.S1_A_AT, DR.26330.1.S1_AT, DR.9171.2.S1_AT, DR.16542.1.A1_AT, DR.2901.1.S2_AT, DR.4431.2.S1_AT, DR.16984.1.A1_S_AT, DR.20008.3.A1_AT, DR.15832.1.S1_AT, DR.22632.1.A1_AT, DR.26493.1.…
INTERPRO	IPR019782:WD40 repeat 2	21	1.36275	0.0422567	0.978563	1085	165	13480	1.58123	DR.3099.1.A1_AT, DR.19511.1.A1_AT, DR.25576.1.A1_AT, DR.14687.1.A1_AT, DR.2921.1.A1_AT, DR.2350.1.A1_AT, DR.9922.1.S1_AT, DR.4351.1.A1_AT, DR.7120.1.A1_AT, DR.18512.1.A1_AT, DR.4429.1.A1_AT, DR.9379.1.S1_AT, DR.2528.1.S1_A_AT, DR.26330.1.S1_AT, DR.16542.1.A1_AT, DR.2901.1.S2_AT, DR.4431.2.S1_AT, DR.20008.3.A1_AT, DR.16984.1.A1_S_AT, DR.15832.1.S1_AT, DR.22632.1.A1_AT, DR.26493.1.A1_A_AT, DR.9903.…
INTERPRO	IPR009169:Calreticulin	3	0.194679	0.0183461	0.948508	1085	3	13480	12.424	DR.20067.1.S1_AT, DR.1809.1.A1_AT, DR.25177.1.S1_AT
PIR Superfamily	PIRSF002356:Calreticulin	3	0.194679	0.0327396	0.994444	454	3	4173	9.19163	DR.20067.1.S1_AT, DR.1809.1.A1_AT, DR.25177.1.S1_AT
GO BP	GO:0034622~cellular macromolecular complex assembly	18	1.16807	0.0037978	0.476807	639	99	7504	2.13515	DR.4726.1.A1_AT, DR.7201.1.A1_AT, DR.4416.3.A1_AT, DR.2813.1.S1_AT, DR.5231.1.S1_AT, DR.23065.1.S1_AT, DR.9145.1.S1_AT, DR.4416.1.A1_AT, DR.5372.5.S1_AT, DR.12586.1.S1_AT, DR.3681.1.S1_AT, DR.428.1.S1_AT, DR.13722.2.A1_AT, DR.52.1.A1_AT, DR.6291.1.S1_AT, DR.1712.1.A1_AT, DR.20990.2.S1_AT, DR.2415.1.S1_AT, DR.21754.1.A1_AT, DR.11201.1.S1_AT, DR.2956.1.S1_AT
GO BP	GO:0034621~cellular macromolecular complex subunit organization	18	1.16807	0.0101341	0.557832	639	109	7504	1.93927	DR.4726.1.A1_AT, DR.7201.1.A1_AT, DR.4416.3.A1_AT, DR.2813.1.S1_AT, DR.5231.1.S1_AT, DR.23065.1.S1_AT, DR.9145.1.S1_AT, DR.4416.1.A1_AT, DR.5372.5.S1_AT, DR.12586.1.S1_AT, DR.3681.1.S1_AT, DR.428.1.S1_AT, DR.13722.2.A1_AT, DR.52.1.A1_AT, DR.6291.1.S1_AT, DR.1712.1.A1_AT, DR.20990.2.S1_AT, DR.2415.1.S1_AT, DR.21754.1.A1_AT, DR.11201.1.S1_AT, DR.2956.1.S1_AT
GO BP	GO:0006325~chromatin organization	18	1.16807	0.0350559	0.770723	639	125	7504	1.69104	DR.11956.1.A1_AT, DR.5231.1.S1_AT, DR.13720.1.S1_AT, DR.24974.1.S1_AT, DR.13908.2.S1_A_AT, DR.9145.1.S1_AT, DR.5372.5.S1_AT, DR.12586.1.S1_AT, DR.26463.1.S1_AT, DR.9053.1.A1_AT, DR.3681.1.S1_AT, DR.23545.1.A1_AT, DR.428.1.S1_AT, DR.8835.2.S1_AT, DR.1712.1.A1_AT, DR.20990.2.S1_AT, DR.6812.1.A1_AT, DR.520.1.A1_AT, DR.14507.1.A1_AT, DR.8658.1.A1_AT, DR.2956.1.S1_AT
SP PIR Keyword	acetylation	6	0.389358	0.0365713	0.52533	693	23	8377	3.1534	DR.5231.1.S1_AT, DR.6963.1.A1_AT, DR.1411.1.S1_AT, DR.19446.2.S1_A_AT, DR.9145.1.S1_AT, DR.5372.5.S1_AT, DR.12586.1.S1_AT, DR.7908.1.S1_AT, DR.2956.1.S1_AT
GO BP	GO:0051276~chromosome organization	20	1.29786	0.0376897	0.775756	639	145	7504	1.61977	DR.11956.1.A1_AT, DR.2637.1.S1_AT, DR.5231.1.S1_AT, DR.13720.1.S1_AT, DR.24974.1.S1_AT, DR.13908.2.S1_A_AT, DR.9145.1.S1_AT, DR.5372.5.S1_AT, DR.12586.1.S1_AT, DR.26463.1.S1_AT, DR.23837.1.A1_S_AT, DR.9053.1.A1_AT, DR.3681.1.S1_AT, DR.23545.1.A1_AT, DR.428.1.S1_AT, DR.8835.2.S1_AT, DR.1712.1.A1_AT, DR.20990.2.S1_AT, DR.6812.1.A1_AT, DR.520.1.A1_AT, DR.14507.1.A1_AT, DR.2956.1.S1_AT, DR.8658.1.A1_…
GO BP	GO:0044092~negative regulation of molecular function	6	0.389358	0.00865199	0.570605	639	16	7504	4.40376	DR.11508.3.A1_AT, DRAFFX.2.32.S1_S_AT, DR.12210.1.A1_AT, DRAFFX.2.32.S1_AT, DRAFFX.2.33.S1_AT, DR.8139.1.S1_AT, DRAFFX.1.35.S1_AT
GO BP	GO:0043086~negative regulation of catalytic activity	5	0.324465	0.0331345	0.794549	639	15	7504	3.91445	DR.11508.3.A1_AT, DRAFFX.2.32.S1_S_AT, DR.12210.1.A1_AT, DRAFFX.2.32.S1_AT, DRAFFX.2.33.S1_AT, DRAFFX.1.35.S1_AT
SP PIR Keyword	disulfide bond	23	1.49254	0.0146807	0.722451	693	163	8377	1.70567	DR.1089.1.S1_AT, DR.6690.1.A1_AT, DR.8097.1.S1_AT, DR.597.1.S2_AT, DR.18579.1.S1_AT, DR.10475.1.A1_AT, DR.307.1.S1_AT, DR.23830.1.A1_X_AT, DR.8149.1.A1_AT, DR.8326.1.S1_AT, DRAFFX.2.33.S1_AT, DR.8144.1.S1_AT, DR.8094.1.S1_AT, DR.8092.1.S1_AT, DR.7931.1.A1_AT, DRAFFX.2.32.S1_S_AT, DR.8111.1.S1_AT, DR.20975.1.S1_A_AT, DRAFFX.2.32.S1_AT, DR.9850.1.A1_AT, DR.12854.1.A1_AT, DR.12590.1.S1_AT, DR.17743.…
SP PIR Keyword	glycoprotein	39	2.53082	0.0230452	0.4901	693	331	8377	1.42427	DR.20800.1.A1_AT, DR.1089.1.S1_AT, DR.8097.1.S1_AT, DR.597.1.S2_AT, DR.12231.1.S1_AT, DR.16550.1.A1_AT, DR.1330.1.S1_AT, DR.307.1.S1_AT, DR.23830.1.A1_X_AT, DR.9532.1.S1_AT, DR.19202.1.S1_AT, DR.1831.1.S1_AT, DRAFFX.2.33.S1_AT, DR.8326.1.S1_AT, DR.7467.1.S1_AT, DR.8144.1.S1_AT, DR.8094.1.S1_AT, DR.7931.1.A1_AT, DR.21822.2.A1_A_AT, DRAFFX.2.32.S1_S_AT, DR.21822.1.A1_X_AT, DR.20975.1.S1_A_AT, DRAFF…
SP PIR Keyword	signal	33	2.14147	0.0362685	0.550861	693	280	8377	1.42466	DR.1089.1.S1_AT, DR.597.1.S2_AT, DR.16550.1.A1_AT, DR.23453.1.S1_S_AT, DR.8145.1.S1_AT, DR.1330.1.S1_AT, DR.307.1.S1_AT, DR.23830.1.A1_X_AT, DR.8149.1.A1_AT, DR.19202.1.S1_AT, DR.8144.1.S1_AT, DR.8094.1.S1_AT, DR.3391.1.A1_AT, DR.25782.2.S1_AT, DR.22745.1.A1_AT, DR.17711.1.S1_AT, DR.12590.1.S1_AT, DR.7538.1.S1_AT, DR.22710.1.A1_AT, DR.19934.1.S1_S_AT, DR.25782.3.S1_AT, DR.6690.1.A1_AT, DR.18579.1…
UP SEQ Feature	metal ion-binding site:Iron (heme proximal ligand)	4	0.259572	0.0161983	0.996455	263	6	2592	6.57034	DR.25155.1.S1_S_AT, DR.1411.1.S1_AT, DR.636.1.S1_AT, DR.4925.1.S1_AT
UP SEQ Feature	metal ion-binding site:Iron (heme distal ligand)	4	0.259572	0.0161983	0.996455	263	6	2592	6.57034	DR.25155.1.S1_S_AT, DR.1411.1.S1_AT, DR.636.1.S1_AT, DR.4925.1.S1_AT
GO BP	GO:0006839~mitochondrial transport	7	0.45425	0.00382038	0.439686	639	19	7504	4.3265	DR.6162.1.S1_AT, DR.16249.1.S1_AT, DR.14691.1.A1_AT, DR.16518.1.A1_AT, DR.5829.1.A1_AT, DR.7713.1.S1_AT, DR.4905.1.S1_AT, DR.26139.1.A1_AT
GO BP	GO:0046907~intracellular transport	26	1.68722	0.0182006	0.632379	639	190	7504	1.60698	DR.11255.1.A1_AT, DR.14687.1.A1_AT, DR.16249.1.S1_AT, DR.2921.1.A1_AT, DR.15138.1.S1_AT, DR.16518.1.A1_AT, DR.16486.1.A1_AT, DR.7713.1.S1_AT, DR.1691.4.A1_AT, DR.11567.1.S1_AT, DR.4905.1.S1_AT, DR.26139.1.A1_AT, DR.6162.1.S1_AT, DR.14691.1.A1_AT, DR.5811.1.S1_AT, DR.5829.1.A1_AT, DR.14345.1.A1_AT, DR.10271.2.S1_AT, DR.23208.1.S1_AT, DR.15827.1.A1_AT, DR.4027.1.A1_AT, DR.25238.1.A1_AT, DR.7740.1.S…
GO BP	GO:0017038~protein import	7	0.45425	0.0497817	0.824254	639	32	7504	2.56886	DR.14691.1.A1_AT, DR.16518.1.A1_AT, DR.23208.1.S1_AT, DR.6291.1.S1_AT, DR.5829.1.A1_AT, DR.7713.1.S1_AT, DR.1691.4.A1_AT
INTERPRO	IPR017995:Homeobox protein, antennapedia type	6	0.389358	0.00163347	0.582298	1085	12	13480	6.21198	DR.509.1.S1_AT, DR.5734.1.S1_AT, DR.5752.1.S1_AT, DR.5756.1.S1_AT, DR.21031.1.S1_AT, DR.5572.1.S1_AT
INTERPRO	IPR001827:Homeobox protein, antennapedia type, conserved site	8	0.519143	0.00359912	0.685017	1085	26	13480	3.82276	DR.7232.1.S1_AT, DR.5779.1.S1_AT, DR.5723.1.S1_S_AT, DR.509.1.S1_AT, DR.5734.1.S1_AT, DR.5752.1.S1_AT, DR.5756.1.S1_AT, DR.21031.1.S1_AT, DR.5572.1.S1_AT
PIR Superfamily	PIRSF002612:homeotic protein Hox A5/D4	5	0.324465	0.00366942	0.576932	454	7	4173	6.56545	DR.5734.1.S1_AT, DR.5752.1.S1_AT, DR.5756.1.S1_AT, DR.21031.1.S1_AT, DR.5572.1.S1_AT
UP SEQ Feature	short sequence motif:Antp-type hexapeptide	8	0.519143	0.00588335	0.983049	263	23	2592	3.428	DR.7232.1.S1_AT, DR.5779.1.S1_AT, DR.5723.1.S1_S_AT, DR.509.1.S1_AT, DR.5734.1.S1_AT, DR.5752.1.S1_AT, DR.5756.1.S1_AT, DR.21031.1.S1_AT, DR.5572.1.S1_AT
PIR Superfamily	PIRSF500608:homeotic protein Hox A5	3	0.194679	0.0327396	0.994444	454	3	4173	9.19163	DR.5752.1.S1_AT, DR.5756.1.S1_AT, DR.5572.1.S1_AT
INTERPRO	IPR019578:Serine-threonine phosphatase 2A, subunit B, alpha/ beta central domain	3	0.194679	0.0183461	0.948508	1085	3	13480	12.424	DR.10643.1.A1_AT, DR.16678.1.S1_AT, DR.12556.1.A1_AT
INTERPRO	IPR019573:Serine/threonine-protein phosphatase 2A, subunit B, N-terminal	3	0.194679	0.0183461	0.948508	1085	3	13480	12.424	DR.10643.1.A1_AT, DR.16678.1.S1_AT, DR.12556.1.A1_AT
INTERPRO	IPR000009:Protein phosphatase 2A, regulatory subunit PR55	3	0.194679	0.0347422	0.977096	1085	4	13480	9.31797	DR.10643.1.A1_AT, DR.16678.1.S1_AT, DR.12556.1.A1_AT
SP PIR Keyword	zymogen	4	0.259572	0.022932	0.529505	693	8	8377	6.04401	DR.12787.2.A1_A_AT, DR.16035.1.S1_AT, DR.4796.1.A1_AT, DR.11027.1.A1_AT
GO BP	GO:0010942~positive regulation of cell death	8	0.519143	0.0385582	0.774098	639	38	7504	2.47228	DR.1745.1.S1_AT, DR.2418.1.A1_AT, DR.10283.1.A1_AT, DR.12787.2.A1_A_AT, DRAFFX.1.57.S1_AT, DR.16035.1.S1_AT, DR.10736.1.S1_AT, DR.4796.1.A1_AT
GO BP	GO:0043065~positive regulation of apoptosis	8	0.519143	0.0385582	0.774098	639	38	7504	2.47228	DR.1745.1.S1_AT, DR.2418.1.A1_AT, DR.10283.1.A1_AT, DR.12787.2.A1_A_AT, DRAFFX.1.57.S1_AT, DR.16035.1.S1_AT, DR.10736.1.S1_AT, DR.4796.1.A1_AT
GO BP	GO:0043068~positive regulation of programmed cell death	8	0.519143	0.0385582	0.774098	639	38	7504	2.47228	DR.1745.1.S1_AT, DR.2418.1.A1_AT, DR.10283.1.A1_AT, DR.12787.2.A1_A_AT, DRAFFX.1.57.S1_AT, DR.16035.1.S1_AT, DR.10736.1.S1_AT, DR.4796.1.A1_AT
GO MF	GO:0004197~cysteine-type endopeptidase activity	12	0.778715	0.0495738	0.965703	694	77	8417	1.89012	DR.15967.1.A1_AT, DR.8329.1.S1_AT, DR.25714.2.S1_AT, DR.25714.1.A1_AT, DR.3374.1.S1_AT, DR.4048.1.S1_AT, DR.4796.1.A1_AT, DR.24341.1.S1_AT, DR.12787.2.A1_A_AT, DR.20990.2.S1_AT, DR.16035.1.S1_AT, DR.12057.1.A1_AT, DR.11027.1.A1_AT
GO BP	GO:0019725~cellular homeostasis	17	1.10318	0.0288899	0.759729	639	113	7504	1.7667	DR.25782.3.S1_AT, DR.1894.1.S1_AT, DR.14738.1.S1_AT, DR.3085.1.A1_AT, DR.7379.1.A1_AT, DR.20789.1.A1_AT, DR.4948.1.A1_AT, DR.10719.1.S1_AT, DR.6509.1.S1_AT, DR.20010.7.S1_AT, DR.12425.6.S1_X_AT, DR.6501.1.S1_AT, DR.20662.1.A1_AT, DR.10624.2.S1_A_AT, DR.25782.1.S1_AT, DR.12425.5.S1_AT, DR.25782.2.S1_AT, DR.17468.1.A1_AT, DR.9878.1.S1_AT
GO BP	GO:0000041~transition metal ion transport	8	0.519143	0.03384	0.79048	639	37	7504	2.5391	DR.3293.1.S1_AT, DR.6847.1.S1_A_AT, DR.12425.6.S1_X_AT, DR.8152.1.S1_AT, DR.20662.1.A1_AT, DR.838.1.A1_AT, DR.12425.5.S1_AT, DR.12771.1.A1_AT
GO BP	GO:0006826~iron ion transport	5	0.324465	0.0412954	0.779431	639	16	7504	3.6698	DR.3293.1.S1_AT, DR.12425.6.S1_X_AT, DR.8152.1.S1_AT, DR.20662.1.A1_AT, DR.12425.5.S1_AT
GO BP	GO:0000041~transition metal ion transport	8	0.519143	0.03384	0.79048	639	37	7504	2.5391	DR.3293.1.S1_AT, DR.6847.1.S1_A_AT, DR.12425.6.S1_X_AT, DR.8152.1.S1_AT, DR.20662.1.A1_AT, DR.838.1.A1_AT, DR.12425.5.S1_AT, DR.12771.1.A1_AT
GO MF	GO:0015082~di-, tri-valent inorganic cation transmembrane transporter activity	7	0.45425	0.0497957	0.952611	694	33	8417	2.57266	DR.6847.1.S1_A_AT, DR.20010.7.S1_AT, DR.8152.1.S1_AT, DR.16838.1.A1_AT, DR.838.1.A1_AT, DR.17051.1.A1_AT, DR.12771.1.A1_AT, DR.6801.1.S1_AT
INTERPRO	IPR000243:Peptidase T1A, proteasome beta-subunit	4	0.259572	0.04055	0.979776	1085	10	13480	4.96959	DR.8213.1.S1_AT, DR.8212.1.S1_AT, DR.8210.1.S1_AT, DR.7957.1.S1_AT
GO CC	GO:0005829~cytosol	17	1.10318	0.0419782	0.97274	359	122	4330	1.68067	DR.25155.1.S1_S_AT, DR.4286.1.A1_AT, DR.8134.1.S1_AT, DR.20347.1.S2_AT, DR.8135.1.S1_AT, DR.16670.1.S1_AT, DR.7829.1.A1_AT, DR.8213.1.S1_AT, DR.20347.1.S1_AT, DR.12210.1.A1_AT, DR.8757.1.A1_AT, DR.8210.1.S1_AT, DR.7957.1.S1_AT, DR.1411.1.S1_AT, DR.8212.1.S1_AT, DR.18194.1.A1_AT, DR.25204.1.S1_AT, DR.143.1.A1_A_AT
GO MF	GO:0016887~ATPase activity	26	1.68722	0.0111846	0.965175	694	188	8417	1.67731	DR.1745.1.S1_AT, DR.9785.1.A1_AT, DR.7111.1.S1_A_AT, DR.14489.1.A1_AT, DR.14857.1.S1_AT, DR.11082.1.A1_AT, DR.4503.1.S1_AT, DR.6801.1.S1_AT, DR.24208.1.S1_AT, DR.1514.2.S1_AT, DR.2652.1.S1_AT, DR.10198.1.S1_AT, DR.16838.1.A1_AT, DR.24974.1.S1_AT, DR.4617.1.A1_AT, DR.1943.1.S1_AT, DR.14738.1.S1_AT, DR.10602.1.A1_AT, DR.14725.1.A1_AT, DR.245.1.A1_AT, DR.23837.1.A1_S_AT, DR.10719.1.S1_AT, DR.7111.2.…
GO MF	GO:0042623~ATPase activity, coupled	22	1.42764	0.0156706	0.792281	694	155	8417	1.72143	DR.9785.1.A1_AT, DR.1745.1.S1_AT, DR.7111.1.S1_A_AT, DR.14489.1.A1_AT, DR.14857.1.S1_AT, DR.11082.1.A1_AT, DR.6801.1.S1_AT, DR.1514.2.S1_AT, DR.2652.1.S1_AT, DR.10198.1.S1_AT, DR.16838.1.A1_AT, DR.24974.1.S1_AT, DR.4617.1.A1_AT, DR.14738.1.S1_AT, DR.14725.1.A1_AT, DR.10602.1.A1_AT, DR.245.1.A1_AT, DR.23837.1.A1_S_AT, DR.10719.1.S1_AT, DR.20010.7.S1_AT, DR.7111.2.S1_AT, DR.1514.1.A1_AT, DR.17051.1…
GO MF	GO:0015405~P-P-bond-hydrolysis-driven transmembrane transporter activity	12	0.778715	0.0386785	0.947329	694	74	8417	1.96674	DR.10198.1.S1_AT, DR.16838.1.A1_AT, DR.14489.1.A1_AT, DR.7713.1.S1_AT, DR.14738.1.S1_AT, DR.4617.1.A1_AT, DR.10719.1.S1_AT, DR.20010.7.S1_AT, DR.17051.1.A1_AT, DR.7183.1.S1_AT, DR.3614.1.S1_AT, DR.6801.1.S1_AT, DR.9878.1.S1_AT
GO MF	GO:0015399~primary active transmembrane transporter activity	12	0.778715	0.0386785	0.947329	694	74	8417	1.96674	DR.10198.1.S1_AT, DR.16838.1.A1_AT, DR.14489.1.A1_AT, DR.7713.1.S1_AT, DR.14738.1.S1_AT, DR.4617.1.A1_AT, DR.10719.1.S1_AT, DR.20010.7.S1_AT, DR.17051.1.A1_AT, DR.7183.1.S1_AT, DR.3614.1.S1_AT, DR.6801.1.S1_AT, DR.9878.1.S1_AT
GO MF	GO:0015082~di-, tri-valent inorganic cation transmembrane transporter activity	7	0.45425	0.0497957	0.952611	694	33	8417	2.57266	DR.6847.1.S1_A_AT, DR.20010.7.S1_AT, DR.8152.1.S1_AT, DR.16838.1.A1_AT, DR.838.1.A1_AT, DR.17051.1.A1_AT, DR.12771.1.A1_AT, DR.6801.1.S1_AT
COG Ontology	Translation, ribosomal structure and biogenesis	10	0.648929	0.0067441	0.0934605	138	63	2482	2.85484	DR.12526.1.A1_AT, DR.17513.2.A1_X_AT, DR.17358.1.A1_AT, DR.4169.1.A1_AT, DR.13749.2.S1_AT, DR.17302.1.S1_AT, DR.17154.1.A1_AT, DR.8864.1.S1_AT, DR.15617.1.S1_AT, DR.9798.2.S1_AT
GO BP	GO:0048638~regulation of developmental growth	5	0.324465	0.0331345	0.794549	639	15	7504	3.91445	DR.10489.1.S1_AT, DR.8147.1.S1_AT, DR.23065.1.S1_AT, DR.6798.1.S1_AT, DR.8149.1.A1_AT
GO BP	GO:0044057~regulation of system process	6	0.389358	0.0341449	0.782679	639	22	7504	3.20273	DR.597.1.S2_AT, DR.20010.7.S1_AT, DR.16838.1.A1_AT, DR.10283.1.A1_AT, DR.6801.1.S1_AT, DR.3504.1.A1_AT, DR.23830.1.A1_X_AT
GO BP	GO:0009266~response to temperature stimulus	6	0.389358	0.0406822	0.783217	639	23	7504	3.06348	DR.8301.4.S1_A_AT, DR.10441.1.S1_AT, DR.10433.1.S1_AT, DR.5687.1.A1_AT, DR.17476.1.A1_AT, DR.20198.1.S1_A_AT, DR.20198.2.S1_X_AT
GO CC	GO:0005739~mitochondrion	33	2.14147	0.0208949	0.995114	359	269	4330	1.47964	DR.25155.1.S1_S_AT, DR.11982.3.S1_AT, DR.16249.1.S1_AT, DR.16518.1.A1_AT, DR.9814.1.A1_AT, DR.7713.1.S1_AT, DR.13222.1.A1_AT, DR.14293.1.S1_AT, DR.4905.1.S1_AT, DR.26139.1.A1_AT, DR.6162.1.S1_AT, DR.14691.1.A1_AT, DR.4503.1.S1_AT, DR.1411.1.S1_AT, DR.5829.1.A1_AT, DR.3504.1.A1_AT, DR.16884.1.A1_AT, DR.7083.1.S1_AT, DRAFFX.2.27.S1_AT, DR.3293.1.S1_AT, DR.14262.1.A1_A_AT, DR.2418.1.A1_AT, DR.14642.…
GO MF	GO:0003684~damaged DNA binding	6	0.389358	0.0129321	0.925	694	18	8417	4.04275	DR.15153.2.S1_AT, DR.1514.1.A1_AT, DR.18310.1.S1_AT, DR.26014.1.A1_AT, DR.19691.1.A1_AT, DR.3337.1.S1_AT, DR.1514.2.S1_AT
GO MF	GO:0016564~transcription repressor activity	7	0.45425	0.0139008	0.876221	694	25	8417	3.39591	DR.15260.1.S1_AT, DR.10441.1.S1_AT, DR.25257.1.A1_AT, DR.15260.2.A1_AT, DR.3180.1.A1_AT, DR.21010.1.S1_AT, DR.10330.1.S1_AT, DR.10329.1.S1_AT
INTERPRO	IPR011700:Basic leucine zipper	6	0.389358	0.0228865	0.965673	1085	21	13480	3.5497	DR.578.2.S1_A_AT, DR.9920.1.A1_AT, DR.12594.1.S1_AT, DRAFFX.1.1.S1_X_AT, DR.15663.1.S1_AT, DR.12986.1.A1_A_AT
INTERPRO	IPR012335:Thioredoxin fold	14	0.908501	0.0273976	0.975489	1085	90	13480	1.93262	DR.25782.3.S1_AT, DR.1894.1.S1_AT, DR.3085.1.A1_AT, DR.15244.1.A1_AT, DR.12286.1.A1_AT, DR.14498.1.S1_A_AT, DR.6509.1.S1_AT, DR.25277.1.S1_AT, DR.4983.1.S1_AT, DR.23788.1.S1_AT, DR.6501.1.S1_AT, DR.7977.1.S1_AT, DR.10624.2.S1_A_AT, DR.25782.1.S1_AT, DR.7946.2.A1_A_AT, DR.25782.2.S1_AT
INTERPRO	IPR006715:PEA3-type ETS-domain transcription factor, N-terminal	3	0.194679	0.0347422	0.977096	1085	4	13480	9.31797	DR.618.1.S1_AT, DR.23024.1.A1_AT, DR.7714.1.S1_AT
INTERPRO	IPR002305:Aminoacyl-tRNA synthetase, class Ib	3	0.194679	0.0347422	0.977096	1085	4	13480	9.31797	DR.2479.1.S1_AT, DR.14331.1.S1_AT, DR.9798.2.S1_AT
INTERPRO	IPR006876:LMBR1-like conserved region	3	0.194679	0.0347422	0.977096	1085	4	13480	9.31797	DR.19947.1.S1_AT, DR.14415.1.A1_AT, DR.1676.1.A1_AT
KEGG Pathway	dre00380:Tryptophan metabolism	8	0.519143	0.0381018	0.911779	337	38	3954	2.47009	DR.9478.1.S1_AT, DR.15967.1.A1_AT, DR.2479.1.S1_AT, DR.14331.1.S1_AT, DR.2045.1.A1_AT, DR.5533.1.S1_AT, DR.4751.2.A1_AT, DRAFFX.2.27.S1_AT
SP PIR Keyword	lyase	12	0.778715	0.00179154	0.372629	693	49	8377	2.96033	DR.2954.1.S1_AT, DR.14262.1.A1_A_AT, DR.11501.1.S1_AT, DR.7829.1.A1_AT, DR.11183.1.A1_AT, DR.2166.1.S1_AT, DR.18800.1.S1_AT, DR.2828.1.A1_AT, DR.450.1.S1_AT, DRAFFX.2.18.S1_AT, DR.10332.1.S1_AT, DR.19224.1.S1_AT
SP PIR Keyword	cytoplasm	62	4.02336	0.00367561	0.380417	693	526	8377	1.42482	DR.23163.1.A1_AT, DR.2954.1.S1_AT, DR.15659.1.S1_AT, DR.7201.1.A1_AT, DR.8329.1.S1_AT, DR.16380.1.A1_AT, DR.4212.1.S1_AT, DR.10270.3.S1_A_AT, DR.18080.1.S1_AT, DR.14555.1.S1_AT, DR.11043.1.A1_AT, DR.4498.1.S1_AT, DR.10964.1.A1_AT, DR.25038.1.S1_AT, DR.4841.1.S1_AT, DR.11261.1.A1_AT, DR.25204.1.S1_AT, DR.17340.1.S1_AT, DR.24762.1.S1_AT, DR.8213.1.S1_AT, DR.12210.1.A1_AT, DR.14738.1.S1_AT, DR.13517…
SP PIR Keyword	transferase	75	4.86697	0.0181569	0.614355	693	707	8377	1.28232	DR.23163.1.A1_AT, DR.4060.1.S1_AT, DR.22186.1.A1_AT, DR.23065.1.S1_AT, DR.4219.1.S1_AT, DR.991.2.A1_S_AT, DR.13550.1.A1_AT, DR.22128.1.A1_AT, DR.24850.1.S1_AT, DR.17700.1.S1_AT, DR.18349.1.A1_AT, DR.14365.1.S1_AT, DR.13599.1.A1_AT, DR.17711.1.S1_AT, DR.520.1.A1_AT, DR.19744.1.A1_AT, DR.17340.1.S1_AT, DR.7738.1.A1_AT, DR.13180.1.S1_AT, DR.20808.1.S1_AT, DR.811.1.S1_AT, DR.10511.1.A1_AT, DR.10452.2…
SP PIR Keyword	coiled coil	43	2.7904	0.0249409	0.481434	693	375	8377	1.38609	DR.11255.1.A1_AT, DR.15138.1.S1_AT, DR.15952.1.A1_AT, DR.20297.1.S1_AT, DR.3363.1.A1_AT, DR.8757.1.A1_AT, DR.19202.1.S1_AT, DR.264.1.S1_AT, DR.23228.1.A1_AT, DR.913.1.S1_AT, DR.20008.2.A1_AT, DR.23003.1.A1_AT, DR.11043.1.A1_AT, DR.263.2.S1_AT, DR.3391.1.A1_AT, DR.4498.1.S1_AT, DR.263.2.S1_X_AT, DR.520.1.A1_AT, DR.24899.1.A1_AT, DR.263.1.S1_A_AT, DR.18579.1.S1_AT, DR.17326.2.S1_AT, DR.24262.1.A1_A…
SP PIR Keyword	selenocysteine	6	0.389358	0.0306354	0.520703	693	22	8377	3.29673	DR.4983.1.S1_AT, DR.8850.1.A1_AT, DR.7977.1.S1_AT, DR.16641.1.A1_AT, DR.7379.1.A1_AT, DR.1330.1.S1_AT, DR.24960.1.S1_AT
SP PIR Keyword	oxidoreductase	35	2.27125	0.0441519	0.567692	693	306	8377	1.38262	DR.22671.1.A1_AT, DR.11380.1.A1_AT, DR.396.1.A1_AT, DR.1012.1.A1_AT, DR.16380.1.A1_AT, DR.13011.1.A1_AT, DR.4212.1.S1_AT, DR.11729.1.S1_AT, DR.13222.1.A1_AT, DR.785.1.A1_AT, DR.5757.1.S1_AT, DR.4983.1.S1_AT, DR.7977.1.S1_AT, DR.16884.1.A1_AT, DR.25685.1.A1_AT, DRAFFX.2.27.S1_AT, DRAFFX.2.57.A1_AT, DR.691.1.S1_AT, DR.21921.1.A1_AT, DR.23722.2.A1_AT, DR.9478.1.S1_AT, DR.3647.1.A1_AT, DR.17511.1.S1_…
SP PIR Keyword	endoplasmic reticulum	16	1.03829	0.0476209	0.547456	693	114	8377	1.69656	DR.1012.1.A1_AT, DR.19511.1.A1_AT, DR.20067.1.S1_AT, DR.1809.1.A1_AT, DR.12138.1.S1_AT, DR.14738.1.S1_AT, DR.20571.1.S1_AT, DRAFFX.2.62.S1_AT, DR.5682.1.S1_AT, DR.7467.1.S1_AT, DR.5757.1.S1_AT, DR.21822.2.A1_A_AT, DR.21822.1.A1_X_AT, DR.13722.2.A1_AT, DR.25278.1.A1_AT, DR.25177.1.S1_AT, DR.17462.1.S1_AT
