# Supplementary material for: Brain transcriptome variation among behaviorally distinct strains of zebrafish (Danio rerio)
Source: BMC Genomics. 2012 Jul 20;13:323. doi: 10.1186/1471-2164-13-323 (PMC3434030; doi:10.1186/1471-2164-13-323)
Supplement: Additional file 3 — Microarray analysis revealed 112 probe sets that differed significantly between domesticated and wild zebrafish strains. [file 1471-2164-13-323-S3.xls]

## Sheet: Supplemental Table S3
Supplemental Table S3: Microarray analysis revealed 112 probe sets that differed significantly between domesticated and wild zebrafish strains.
Abbreviations: Zebrafish strains: N = Nadia, G = Gaighata, SH = Scientific Hatcheries, TM1 = Transgenic Mosaic 1.
	D - W = Mean intensity of domesticated strains minus mean intensity of wild strains.
				Benjamini-Hochberg Adjusted P-Values (FDR = 5%)								RMA Normalized Microarray Intensity Data
Affymetrix Probe ID	Gene Description	Gene Symbol	Average Log2 Intensity	N vs. G	SH vs. G	TM1 vs. G	SH vs. N	TM1 vs. N	TM1 vs. SH	Domest.	Log2 Fold Change (D - W)	G-1 Female	G-2 Female	G-3 Male	G-4 Male	N-1 Female	N-2 Female	N-3 Male	N-4 Male	SH-1 Female	SH-2 Female	SH-3 Male	SH-4 Male	TM1-1 Female	TM1-2 Female	TM1-3 Male	TM1-4 Male
Dr.14121.1.A1_at			5.34	0.037717	0.000627	3.4e-05	0.046409	0.004685	0.542177	4.2e-05	2.27517	3.31895	3.49475	4.04087	3.13148	5.40701	4.93127	3.38778	5.8891	6.31445	6.70049	6.20178	5.88283	6.47936	6.49542	6.49063	7.23765
Dr.18793.1.A1_at	similar to coiled-coil domain containing 39	LOC100005620	6.34	0.998907	0.000193	0	0.000116	0	0.005344	0	1.58826	5.15292	5.62227	5.79988	5.62008	5.37332	5.55951	5.7723	5.49185	6.60134	6.87499	6.974	6.7359	7.2675	7.31281	7.82372	7.50795
Dr.14502.1.S1_at	hypothetical LOC100002043	LOC100002043	4.64	0.345131	0.052923	0.015503	0.004204	0.00156	0.997391	0.000514	1.43415	4.22653	4.30906	4.42687	3.7707	3.67814	3.71281	3.477	3.78708	4.19466	5.78458	5.76959	5.68621	5.23506	5.32941	4.70859	6.15329
Dr.12334.1.A1_at			4.52	0.037896	0.000295	0	6e-06	0	0.008802	0	1.17917	4.06138	4.23525	4.24802	3.89122	3.70521	3.77253	3.72976	3.78476	5.02254	4.93818	4.93371	4.69099	5.277	5.49048	5.25076	5.25784
Dr.23163.1.A1_at			5.01	0.901837	0.000577	1.3e-05	0.000199	7e-06	0.292071	1e-06	1.09138	4.34876	4.75747	4.30258	4.53811	4.43779	4.682	4.16163	4.52479	5.4964	5.46951	5.26314	5.56908	5.67838	5.90847	5.64828	5.45093
Dr.18930.1.A1_at	wu:fb72e05	wu:fb72e05	5.03	0.033942	0.088569	1.3e-05	0.000433	0	0.000751	2e-06	0.897216	4.69329	4.75175	4.86563	4.84538	4.32285	4.37781	4.65913	4.1285	4.93792	5.37291	5.10073	5.1798	5.74449	5.79396	5.7787	5.91356
Dr.1330.1.S1_at	selenoprotein P, plasma, 1a	sepp1a	10.31	0.880144	0.013613	0.000303	0.015528	0.000447	0.273449	8.8e-05	0.886804	9.97589	9.8723	9.64143	9.88535	10.2515	9.77206	9.51896	10.0403	10.8499	10.5829	10.4442	10.5757	11.069	11.0652	11.0288	10.4366
Dr.11175.1.A1_at			4.68	0.888603	0.000627	0.001941	0.000211	0.001339	0.179793	2e-05	0.858682	4.41824	4.37142	4.29477	4.01806	4.16823	4.33705	4.0588	4.37566	5.36679	4.91656	5.18094	5.56313	4.75537	5.05974	5.12867	4.94049
Dr.16020.1.A1_at			4.18	0.120697	7.3e-05	3e-06	0.000549	6.7e-05	0.675526	1e-06	0.812067	3.59712	3.56623	3.81882	3.6013	4.12322	3.70488	3.85381	3.91871	4.58719	4.66341	4.50623	4.44031	4.62837	4.58475	4.57524	4.69513
Dr.4106.1.A1_at	wu:fb36b08	wu:fb36b08	4.69	0.106538	0.304065	0.000367	0.00951	8e-06	0.007755	7.1e-05	0.784166	4.33559	4.62762	4.58116	4.44311	3.98612	4.35343	3.9587	4.1181	4.64956	5.14035	4.71441	4.60678	5.56223	5.49223	5.49405	5.01753
Dr.14053.1.A1_at	synaptoporin	synpr	4.43	0.54134	0.265336	0.003506	0.069428	0.000728	0.097946	0.001386	0.759706	4.08292	3.79671	4.27447	4.46054	4.07903	3.85267	3.98832	3.85022	4.57169	4.95728	4.13625	4.58432	5.47482	4.88915	4.6098	5.23923
Dr.16324.1.A1_at			5.9	0.353676	0.002492	0.000369	0.01405	0.003773	0.90315	9.1e-05	0.714435	5.52907	5.47739	5.24873	5.50145	5.7569	5.59473	5.63983	5.61536	6.52682	6.38496	5.89561	6.16726	6.4763	5.95735	6.33088	6.33979
Dr.14160.1.A1_at	zgc:123267	zgc:123267	5.09	0.12242	0.001913	3e-06	0.037973	5.8e-05	0.014741	8e-06	0.688332	4.69565	4.59186	4.79175	4.39612	4.86612	4.94754	4.78458	4.91713	5.37684	5.18181	5.34511	5.07604	5.70986	5.66168	5.50076	5.64532
Dr.16296.1.S1_a_at	hypothetical LOC565189	LOC565189	8.43	0.090712	0.144959	0.031394	0.002815	0.000461	0.813797	0.00056	0.671137	8.45942	8.12738	8.19338	8.4768	8.17147	8.02562	7.46347	7.82828	8.70042	8.52599	8.76081	8.9339	8.49835	8.75796	8.9579	8.97957
Dr.13552.1.A1_at			4.38	0.830587	0.021958	0.000967	0.009057	0.000531	0.455172	0.000129	0.649173	4.07947	4.34755	3.94749	3.95761	3.76147	4.0658	4.17343	4.11484	4.85289	4.5991	4.49349	4.56556	4.84619	4.53799	4.7775	4.96831
Dr.15002.1.S1_a_at	eukaryotic translation initiation factor 1A, X-linked	eif1ax	4.81	0.831145	0.019539	0.007547	0.024216	0.015958	0.885283	0.001049	0.629038	4.53384	4.80037	3.90552	4.60122	4.45855	4.6957	4.37436	4.57661	5.02876	4.99075	5.23843	5.31994	5.07267	4.95805	5.10487	5.265
Dr.16670.1.S1_at	sialidase 3.2	neu3.2	5.06	0.041025	0.193155	0.003189	0.001665	2.3e-05	0.141335	8.8e-05	0.600947	4.87755	4.79928	5.15193	5.01429	4.3561	4.56889	4.79104	4.5423	5.116	5.3316	5.2675	5.22948	5.36238	5.46501	5.72403	5.41296
Dr.15949.3.S1_a_at	ras homolog gene family, member Ad	rhoad	7.39	0.296575	0.02693	0.000343	0.170883	0.004532	0.171812	0.000588	0.579017	7.05895	7.03453	6.89513	6.96111	7.30007	7.5334	7.16583	6.8791	7.31537	7.54867	7.64563	7.6584	8.00732	7.59699	7.7268	7.96108
Dr.20271.1.S1_at	zgc:162119	zgc:162119	5.49	0.833995	0.032241	0.001345	0.039605	0.002668	0.443265	0.000505	0.574702	5.18429	5.20535	5.30349	5.01447	5.26912	5.39559	4.81801	5.43969	5.50613	5.82397	5.73073	5.73007	5.79507	5.90288	6.02396	5.71481
Dr.17842.1.S1_at			3.74	0.651516	0.086145	0.005675	0.023259	0.001776	0.495734	0.00085	0.57262	3.71389	3.38116	3.49143	3.46052	3.21471	3.44094	3.40603	3.52425	3.72607	4.13181	4.03386	3.90635	3.92636	3.81151	4.20446	4.47346
Dr.6690.1.A1_at	zgc:113035	zgc:113035	7.14	0.877674	0.022159	0.00115	0.024655	0.001968	0.508092	0.000317	0.561036	7.02404	6.59906	6.94341	6.79269	6.9672	6.89757	6.66731	6.98182	7.34856	7.25507	7.1842	7.63042	7.51483	7.46239	7.34281	7.62311
Dr.19511.1.A1_at	sec31 homolog A (S. cerevisiae)	sec31a	4.94	0.393912	0.219828	0.015948	0.031036	0.001952	0.431121	0.002252	0.543756	4.49911	5.01838	4.93386	4.63515	4.26684	4.42977	4.88378	4.64645	5.21404	5.07431	5.21684	4.9503	5.11703	5.55428	5.331	5.20559
Dr.12556.1.A1_at	zgc:123166	zgc:123166	9.47	0.090207	0.058628	0.001432	0.778301	0.112807	0.278377	0.011179	0.537035	9.33032	8.80266	8.35847	9.2556	9.52203	9.41216	9.49977	9.41504	9.64755	9.62038	9.26793	9.78728	9.81561	9.73616	9.78981	10.2276
Dr.8934.2.S1_at	zgc:113208	zgc:113208	6.87	0.033067	0.00327	0.00017	0.251204	0.035194	0.495734	0.000507	0.536152	6.12826	6.23798	6.67125	6.46834	6.88739	6.88261	6.77916	6.73837	7.25687	6.98991	6.82999	7.19407	7.3254	7.19165	7.13467	7.16
Dr.20441.1.A1_at	wu:fj68e05	wu:fj68e05	5.06	0.851506	0.012244	0.00102	0.015195	0.001867	0.663649	0.000189	0.521026	4.93428	4.75613	4.56155	4.84748	4.79753	4.88769	4.72761	4.84732	5.33174	5.14436	5.47554	5.15139	5.53363	5.34003	5.19534	5.35576
Dr.16524.1.S1_at	transglutaminase 2b	tgm2b	4.99	0.765943	0.215338	0.008023	0.096965	0.003737	0.276063	0.00348	0.493154	4.89031	4.43041	5.03252	4.78185	4.46421	4.69857	4.60643	5.041	5.05164	5.11711	5.3153	4.97675	5.48912	5.22274	5.25956	5.45834
Dr.13418.1.S1_at			2.95	0.560266	0.073372	0.000193	0.014423	4.2e-05	0.028408	6.2e-05	0.490172	2.75358	2.81673	2.79738	2.64877	2.69168	2.71507	2.65083	2.59051	3.09282	3.02786	3.15909	2.91341	3.30601	3.54222	3.32019	3.22432
Dr.13794.1.S1_at			4.55	0.429464	0.163291	0.000156	0.517311	0.00098	0.007461	0.000979	0.479193	4.38312	4.3322	4.14367	4.06932	4.23583	4.49	4.40242	4.44176	4.5892	4.54813	4.70393	4.3141	5.10627	5.2979	4.8493	4.92305
Dr.10237.1.A1_at	wu:fc14c10	wu:fc14c10	7.49	0.917045	0.229732	0.008015	0.246789	0.012617	0.254193	0.00869	0.465791	7.43001	7.46673	6.70006	7.3529	7.50428	7.44521	6.98703	7.15073	7.59758	7.51903	7.5985	7.62154	7.81588	7.92618	7.75381	7.93074
Dr.11716.2.A1_at	synaptophysin b	sypb	10.11	0.447112	0.206017	0.019993	0.03476	0.003122	0.522267	0.002809	0.457317	9.97517	10.082	9.65537	10.1464	9.45169	9.95147	9.94566	9.83769	10.3771	10.0922	10.3625	10.2485	10.3431	10.3555	10.5302	10.3949
Dr.23612.1.A1_at	similar to SI:bZ6L08.1 (novel protein similar to human cadherin, EGF LAG seven-pass G-type receptor (CELSR))	LOC100148269	3.68	0.906648	0.432828	0.00083	0.322641	0.000586	0.010029	0.002252	0.456539	3.5403	3.34368	3.44686	3.52862	3.63474	3.29978	3.34621	3.45405	3.69888	3.65781	3.58468	3.67011	4.26792	3.8039	4.07658	4.48668
Dr.3363.1.A1_at	si:ch211-201b11.2	si:ch211-201b11.2	3.92	0.751951	0.022433	0.017458	0.007025	0.007872	0.678424	0.000762	0.429226	3.69386	3.67234	3.88706	3.7096	3.71477	3.54475	3.63438	3.82262	4.34135	4.12691	4.12104	4.11499	4.12613	4.09862	3.88332	4.30082
Dr.21882.1.A1_at	wu:fc76f02	wu:fc76f02	3.24	0.403023	0.349273	0.000438	0.066949	5.5e-05	0.007489	0.00032	0.42551	3.20228	2.93017	3.03506	3.18892	2.85701	2.9779	2.9248	3.07194	3.19317	3.29061	3.31619	3.2125	3.68084	3.79661	3.59	3.51224
Dr.12534.1.A1_at			6.85	0.721087	0.224302	0.008866	0.378404	0.028144	0.280905	0.014952	0.408847	6.69968	6.82462	6.25282	6.59007	6.82985	6.78808	6.54013	6.60636	6.85854	7.06076	6.85482	6.93236	7.16949	7.59007	7.04832	6.88802
Dr.26469.1.S1_at	sp4 transcription factor	sp4	6.59	0.706495	0.427781	0.020896	0.201012	0.008022	0.225801	0.014126	0.393209	6.15768	6.4712	6.65444	6.47853	6.40703	6.10341	6.45075	6.40485	6.72297	6.6622	6.31459	6.91409	6.93347	6.79959	6.78593	7.14072
Dr.9166.1.A1_at	basic leucine zipper nuclear factor 1	blzf1	6.43	0.089384	0.271054	0.028964	0.006061	0.000409	0.494235	0.000944	0.389583	6.49099	6.45329	6.20089	6.34984	6.08654	5.97876	6.30838	6.02107	6.60802	6.52832	6.55877	6.59407	6.60927	6.60183	6.83689	6.66926
Dr.4796.1.A1_at	caspase 3, apoptosis-related cysteine protease a	casp3a	6.11	0.97659	0.25465	0.037476	0.237893	0.047591	0.616602	0.023988	0.372093	5.98633	5.98284	5.70152	5.99253	6.02315	5.98699	5.96893	5.72507	6.48533	6.37065	5.94732	6.11789	6.56587	6.15538	6.07073	6.63093
Dr.14261.1.A1_at	zgc:123178	zgc:123178	7.46	0.826317	0.135598	0.05234	0.186822	0.112444	0.985633	0.023836	0.33525	7.26934	7.25729	7.23464	7.28423	7.43586	7.36794	7.08064	7.38983	7.47934	8.04983	7.4619	7.50053	7.83837	7.57341	7.43505	7.66336
Dr.17563.1.S1_at	UPF0691 protein C9orf116 homolog	CH211-248E11.2	3.5	0.676999	0.163291	0.131408	0.053051	0.050722	0.796067	0.01622	0.331244	3.21663	3.45522	3.31068	3.52683	3.24034	3.44104	3.05228	3.40087	3.77748	3.76496	3.59471	3.6247	3.45034	3.54004	3.59417	3.94745
Dr.22998.1.A1_at			4.28	0.953738	0.17379	0.049404	0.170945	0.068607	0.882295	0.021339	0.322206	4.02574	4.20281	4.0753	4.12665	4.1609	4.1123	4.11657	4.10418	4.76938	4.42902	4.44999	4.03069	4.38734	4.54926	4.57564	4.31077
Dr.12291.1.A1_at			6.47	0.841658	0.058628	0.025545	0.076785	0.052438	0.904975	0.00633	0.317421	6.44909	6.18236	6.13394	6.4041	6.50687	6.26474	6.26808	6.28683	6.74399	6.71397	6.52214	6.58403	6.73218	6.60593	6.496	6.63714
Dr.7273.1.A1_at	zgc:66484	zgc:66484	4.5	0.611567	0.208337	0.01735	0.060411	0.004832	0.472818	0.003915	0.30759	4.435	4.32149	4.41528	4.39149	4.31599	4.28815	4.385	4.24083	4.64784	4.74245	4.61153	4.41454	4.73736	4.71408	4.84292	4.54323
Dr.12526.1.A1_at	cleavage and polyadenylation specific factor 2	cpsf2	6.35	0.12851	0.384893	0.024502	0.017204	0.000586	0.297349	0.001888	0.299858	6.26913	6.18167	6.39901	6.34097	6.06847	6.10696	6.05264	6.1532	6.4717	6.42006	6.36265	6.46885	6.65144	6.61692	6.43427	6.54502
Dr.3322.1.A1_at	novel protein similar to H.sapiens FAM135A, family with sequence similarity 135, member A (FAM135A)	CH73-226C13.1	7.11	0.486105	0.147715	0.007415	0.426212	0.051192	0.370119	0.015125	0.294362	7.03387	6.99073	6.5851	6.97423	7.09738	7.12952	6.97842	6.88936	7.26762	7.07887	7.14322	7.2266	7.31837	7.24106	7.29259	7.46518
Dr.7080.1.A1_at	beta-carotene oxygenase 2b	bco2b	3.08	0.609464	0.634159	0.00285	0.284439	0.000758	0.015578	0.004845	0.294274	3.02522	2.83115	3.02682	3.0115	2.8509	2.84508	2.99116	2.87794	3.21812	3.04448	2.87869	3.0967	3.48122	3.38449	3.38157	3.32869
Dr.7080.1.A1_x_at	beta-carotene oxygenase 2b	bco2b	3.11	0.791959	0.295027	0.012437	0.156414	0.006456	0.257683	0.007268	0.28679	3.01555	3.02072	2.9508	2.96953	3.05757	3.00473	2.81223	2.89356	3.21272	3.32531	2.98623	3.16031	3.45807	3.37485	3.22862	3.2729
Dr.3180.1.A1_at	basic helix-loop-helix family, member e40	bhlhe40	10.41	0.842827	0.39861	0.054914	0.25472	0.035087	0.49172	0.033131	0.284785	10.3078	10.2253	10.3001	10.3122	10.3793	10.4073	9.96521	10.2059	10.693	10.4799	10.3115	10.437	10.8882	10.5414	10.4436	10.5866
Dr.7359.1.A1_at	TNFAIP3 interacting protein 1	tnip1	8.33	0.726998	0.181941	0.009613	0.304007	0.029873	0.367041	0.012551	0.277478	8.22114	8.18706	7.91408	8.3106	8.30765	8.25214	8.1653	8.1642	8.47314	8.47372	8.32808	8.31971	8.64447	8.612	8.46812	8.42278
Dr.5797.1.A1_at			3.28	0.567665	0.04882	0.017454	0.128589	0.090268	0.933524	0.007542	0.269877	3.01283	3.07345	3.14865	3.18074	3.23224	3.32259	3.12471	3.0918	3.45814	3.37631	3.5057	3.36188	3.34699	3.49418	3.52121	3.2816
Dr.13720.1.S1_at	suppressor of zeste 12 homolog (Drosophila) b	suz12b	7.23	0.655655	0.461293	0.025621	0.198265	0.008416	0.237613	0.015969	0.267809	7.23773	7.14135	6.94731	7.20977	7.16637	7.12142	6.92037	7.00944	7.32465	7.29578	7.25919	7.21281	7.54042	7.43901	7.24612	7.57826
Dr.3333.1.A1_at	wu:fc84a09	wu:fc84a09	5.72	0.321926	0.064343	0.022223	0.324639	0.258509	0.980439	0.023446	0.263979	5.59824	5.70036	5.14967	5.56492	5.68336	5.64732	5.67557	5.69193	5.88528	5.91484	5.77755	5.84501	5.90019	5.85134	5.76162	5.88737
Dr.25465.1.A1_at	si:dkey-15j16.2	si:dkey-15j16.2	3.83	0.858731	0.246965	0.085401	0.148697	0.060007	0.902519	0.027843	0.257478	3.7137	3.7974	3.67396	3.69574	3.81808	3.60815	3.72867	3.57834	3.85278	3.85331	3.9429	4.13801	4.22523	3.92077	3.96281	3.77806
Dr.18076.1.A1_at	zgc:92655	zgc:92655	4	0.524117	0.290114	0.005341	0.671297	0.032713	0.131554	0.022152	0.253663	3.97473	3.70308	3.83081	3.77027	3.94728	4.00125	3.88565	3.88463	4.03113	4.0446	4.05972	3.92684	4.11187	4.43735	4.05117	4.36433
Dr.16341.1.S1_at			6.39	0.980895	0.293784	0.054042	0.276647	0.067851	0.657498	0.035498	0.244985	6.19256	6.34639	6.27123	6.24366	6.33033	6.32776	6.14957	6.26915	6.35101	6.39947	6.54319	6.5909	6.59791	6.58845	6.76375	6.25587
Dr.3315.1.A1_at	similar to GCN1 general control of amino-acid synthesis 1-like 1	LOC100149027	7.63	0.799107	0.317208	0.03269	0.171667	0.017772	0.457499	0.01622	0.24363	7.45409	7.56481	7.48459	7.61459	7.63346	7.46875	7.44475	7.39539	7.82351	7.74529	7.56739	7.65459	7.7267	7.8065	7.74407	7.94142
Dr.9785.1.A1_at	wu:fk50h11	wu:fk50h11	6.79	0.431958	0.083676	0.063197	0.300254	0.40482	0.76264	0.042263	0.227694	6.72431	6.76189	6.31536	6.61628	6.77338	6.75818	6.72414	6.71043	6.85907	6.9804	6.88761	6.98653	7.01097	6.85556	6.69885	6.92652
Dr.17770.1.A1_at	zgc:103736	zgc:103736	3.62	0.624002	0.166441	0.037476	0.351443	0.152849	0.817508	0.035434	0.200023	3.51691	3.44645	3.62049	3.34372	3.58829	3.47894	3.56012	3.60523	3.58008	3.7319	3.71944	3.77477	3.72457	3.86429	3.70823	3.65706
Dr.1861.1.A1_at	wu:fb95b07	wu:fb95b07	2.77	0.741474	0.504297	0.071987	0.272853	0.032979	0.447795	0.041851	0.194948	2.65575	2.72636	2.81369	2.59698	2.64685	2.7077	2.46317	2.75755	2.82136	2.81903	2.78247	2.82761	2.93639	3.04052	2.87483	2.82544
Dr.17797.1.A1_at	zgc:85611	zgc:85611	5.14	0.80388	0.299699	0.019338	0.424672	0.045732	0.34439	0.028526	-0.207836	5.2103	5.2742	5.22077	5.36595	5.34996	5.09338	5.21374	5.25031	5.15666	5.09869	5.05994	5.09435	4.82285	4.97591	5.036	5.07151
Dr.14763.1.A1_at	zgc:92489	zgc:92489	6.74	0.960054	0.276261	0.080446	0.219945	0.080571	0.824034	0.03745	-0.216612	6.77688	6.84231	7.03476	6.70724	6.72881	6.81091	7.02517	6.83903	6.62294	6.61713	6.69275	6.66154	6.68725	6.4919	6.70036	6.55834
Dr.3033.3.A1_x_at	hypothetical LOC559027	LOC559027	6.27	0.63825	0.220191	0.373926	0.069995	0.150297	0.527853	0.044171	-0.219475	6.27484	6.31061	6.39091	6.37751	6.189	6.3154	6.60723	6.58338	6.14162	6.12669	5.95739	6.21428	6.16745	6.21525	6.22845	6.24193
Dr.4431.2.S1_at	BUB3 budding uninhibited by benzimidazoles 3 homolog (yeast)	bub3	6.37	0.90695	0.309018	0.125198	0.217456	0.104354	0.906877	0.048936	-0.225459	6.42695	6.53242	6.65279	6.28381	6.46482	6.38227	6.6646	6.48774	6.29588	6.25264	6.3163	6.22874	6.23603	6.37729	6.36994	6.01493
Dr.3539.1.A1_at	zgc:85789	zgc:85789	4.57	0.951183	0.268832	0.042482	0.27275	0.059085	0.622342	0.030149	-0.228991	4.68341	4.63707	4.77638	4.6505	4.67027	4.63822	4.8965	4.49206	4.43548	4.4506	4.53217	4.54652	4.55752	4.36668	4.43424	4.28928
Dr.10051.1.A1_at	cyclin G2	ccng2	6.77	0.946221	0.151308	0.160321	0.152373	0.224532	0.688277	0.042263	-0.232374	6.80312	6.76176	7.19198	6.80352	6.85647	6.83192	6.8427	6.96857	6.71156	6.57581	6.71985	6.44828	6.58431	6.71418	6.67003	6.77702
Dr.17640.1.A1_at	heterogeneous nuclear ribonucleoprotein H1	hnrnph1	7.08	0.480447	0.086145	0.029506	0.27525	0.189407	0.993444	0.023496	-0.242403	7.50967	7.13297	7.13885	7.26538	7.05209	7.12051	7.18871	7.22275	6.91712	6.85531	7.00868	7.0679	6.98097	7.00037	6.99257	6.86878
Dr.17583.1.S1_at	mitochondrial trans-2-enoyl-CoA reductase	mecr	5.26	0.632708	0.284961	0.027917	0.554939	0.113904	0.463231	0.047548	-0.242527	5.28934	5.55414	5.56496	5.30373	5.06132	5.27276	5.36053	5.62782	5.14777	5.17066	5.25401	5.24024	5.02011	5.02144	5.15651	5.08364
Dr.1543.1.S1_at	DnaJ (Hsp40) homolog, subfamily C, member 3	dnajc3	5.86	0.899819	0.240905	0.063393	0.275045	0.108908	0.8187	0.039176	-0.254059	5.90023	6.0026	6.28799	5.80272	5.84143	6.17439	5.85963	5.99881	5.84101	5.6364	5.73544	5.80026	5.61947	5.63471	5.76848	5.79956
Dr.14507.1.A1_at	embryonic ectoderm development	eed	7.32	0.499041	0.142209	0.137857	0.026692	0.02921	0.726274	0.009775	-0.277846	7.31744	7.24593	7.63532	7.41944	7.51907	7.58491	7.39171	7.56212	7.07616	7.22401	7.18175	7.12928	7.16227	7.13101	7.28919	7.25949
Dr.6278.1.A1_at	si:dkey-220o5.3	si:dkey-220o5.3	5.32	0.687243	0.159016	0.037762	0.29196	0.128071	0.842095	0.030149	-0.285472	5.69756	5.56554	5.35511	5.39053	5.47226	5.20049	5.22466	5.75851	5.19789	5.21274	5.16946	5.19898	5.13713	5.1909	5.05558	5.21822
Dr.6863.1.A1_at	transmembrane protein 206	tmem206	3.31	0.665597	0.393724	0.037472	0.16438	0.012706	0.389049	0.016821	-0.285921	3.38573	3.29357	3.39927	3.55193	3.4034	3.29952	3.77597	3.48817	3.08436	3.29042	3.27575	3.29204	3.09027	2.98258	3.11161	3.18318
Dr.25705.1.S1_at	mitogen activated protein kinase kinase kinase 4	map3k4	5.37	0.383274	0.360096	0.221097	0.064954	0.032	0.985249	0.028142	-0.289808	5.3953	5.42855	5.53968	5.35765	5.38696	5.40628	5.93909	5.68457	5.24854	5.23683	5.32094	5.09472	5.15935	5.34125	5.32671	5.09127
Dr.5757.1.S1_at	cytochrome P450, subfamily XXVIA, polypeptide 1	cyp26a1	5.02	0.569189	0.065963	0.030048	0.174168	0.147073	0.904975	0.015636	-0.305033	5.29093	5.07386	5.09668	5.45279	5.06289	5.32264	4.88406	5.1959	4.81191	4.94043	4.91377	4.75224	4.95902	4.84382	4.77616	4.94212
Dr.20479.3.S1_at	zgc:158780	zgc:158780	3.66	0.216596	0.804193	0.029019	0.1417	0.001544	0.084578	0.012258	-0.314244	3.80893	3.51673	3.73068	3.763	3.76202	3.89173	3.80141	4.24665	3.66926	3.67531	3.64424	3.58855	3.36219	3.27849	3.27494	3.51424
Dr.2642.1.S1_at	zgc:101555	zgc:101555	6.33	0.434155	0.162433	0.07687	0.024134	0.01213	0.960201	0.005896	-0.320636	6.40791	6.31824	6.48428	6.48241	6.41563	6.49825	6.60919	6.70366	6.08535	6.09144	6.18092	6.29792	6.12368	6.24698	6.35426	5.97391
Dr.23208.1.S1_at	zgc:64014	zgc:64014	6.56	0.838244	0.382902	0.025298	0.239829	0.015687	0.308227	0.018599	-0.322536	6.63999	6.96385	6.41138	6.75928	6.79653	6.74635	6.64764	6.77901	6.61614	6.30775	6.44888	6.59628	6.40023	6.05288	6.42198	6.3196
Dr.24121.1.A1_at	im:7146988	im:7146988	3.43	0.018471	0.492659	0.568784	0.002831	0.001952	0.78223	0.006327	-0.32582	3.35373	3.4481	3.41136	3.28393	3.62301	3.78182	3.65668	4.14545	3.20319	3.24635	3.24273	3.2536	3.2606	3.25281	3.33856	3.29966
Dr.10676.1.S1_at	CDP-diacylglycerol synthase (phosphatidate cytidylyltransferase) 2	cds2	9.59	0.189711	0.010187	0.013672	0.130508	0.311323	0.491012	0.006439	-0.328808	9.91034	9.92601	9.55764	10.0892	9.78286	9.58181	9.54266	9.68403	9.42761	9.29042	9.39854	9.37207	9.52267	9.52756	9.48259	9.42264
Dr.23715.1.S1_at	wu:fb52c12	wu:fb52c12	7.36	0.440878	0.416458	0.007849	0.098938	0.001174	0.101498	0.00348	-0.340934	7.6453	7.39536	7.41823	7.38994	7.5589	7.76488	7.68951	7.35663	7.23774	7.37475	7.26611	7.35631	6.97998	7.12288	7.03558	7.11793
Dr.11073.1.A1_at	wu:fc01g09	wu:fc01g09	5.03	0.53525	0.265058	0.049429	0.06728	0.010772	0.679442	0.009254	-0.343539	4.98289	5.08357	5.38182	5.09678	5.26233	5.34477	5.31636	5.12309	5.0306	4.97668	4.88189	4.69653	4.8555	4.85555	4.97976	4.56677
Dr.24945.2.S1_a_at	zgc:112425	zgc:112425	10.92	0.876233	0.041912	0.078066	0.044579	0.142469	0.406876	0.00966	-0.351111	11.299	11.2155	11.1143	10.8459	11.0419	11.1008	11.0919	11.0889	10.8217	10.602	10.7933	10.4657	10.8979	10.9433	10.9032	10.5623
Dr.7931.1.A1_at	core 1 synthase, glycoprotein-N-acetylgalactosamine 3-beta-galactosyltransferase, 1a	c1galt1a	4.05	0.521754	0.273863	0.058679	0.068467	0.012435	0.719252	0.010788	-0.352356	3.97537	4.25275	4.16063	4.24763	4.29235	4.53692	4.12275	4.22657	4.04381	3.77139	3.8371	3.99825	3.89034	4.08343	3.76685	3.60496
Dr.23694.1.A1_x_at	galactokinase 2	galk2	3.73	0.855158	0.170289	0.018499	0.094972	0.012043	0.580453	0.006231	-0.353537	3.81577	3.61386	4.12284	4.00233	3.83686	3.9672	3.82915	4.08242	3.49464	3.7749	3.50818	3.64865	3.46679	3.5483	3.52072	3.47994
Dr.22661.1.A1_at	similar to mKIAA0668 protein	LOC796761	4.4	0.59867	0.058434	0.029013	0.012366	0.007753	0.862487	0.00157	-0.363425	4.52746	4.42526	4.76985	4.41946	4.75614	4.64003	4.50364	4.60394	4.24094	4.11945	4.25758	4.18709	4.26278	4.24355	4.31863	4.10837
Dr.16518.1.A1_at	zgc:123195	zgc:123195	5.25	0.948714	0.032917	0.04038	0.027965	0.057533	0.530023	0.004037	-0.36492	5.58846	5.55082	5.26519	5.35173	5.44708	5.3993	5.49604	5.35273	4.81723	4.93631	5.23538	5.05418	5.09999	5.07981	5.00721	5.30185
Dr.16660.1.A1_at	similar to Molybdenum cofactor synthesis protein 2 small subunit (Molybdopterin-synthase small subunit) (MOCS2A) (MOCO1-A)	LOC100003554	5.24	0.560161	0.146007	0.008057	0.03293	0.001847	0.398036	0.001458	-0.365948	5.41439	5.31765	5.46354	5.2833	5.32281	5.48723	5.49205	5.56845	4.89254	5.20958	5.20269	5.16081	4.91892	5.05132	4.90454	5.08142
Dr.22382.1.A1_at			4.41	0.611153	0.183653	0.002171	0.398059	0.009505	0.106487	0.005741	-0.367305	4.68965	4.52724	4.64421	4.73231	4.59958	4.62346	4.31724	4.63287	4.50113	4.2077	4.47984	4.28324	4.22927	3.80093	4.14885	4.17719
Dr.19077.1.A1_at	zgc:136815	zgc:136815	4.31	0.283481	0.131034	0.069691	0.010902	0.005639	0.916633	0.002794	-0.378006	4.56265	4.54009	4.27133	4.2623	4.72598	4.37314	4.71397	4.57748	4.08522	4.1002	4.11724	4.15488	4.04937	4.23489	3.99445	4.26663
Dr.25429.1.S1_at	zgc:77398	zgc:77398	6.29	0.838244	0.056362	0.003603	0.07268	0.007097	0.525938	0.001458	-0.378551	6.50685	6.3606	6.75366	6.3947	6.34728	6.42044	6.63857	6.45194	6.12902	6.19481	6.14999	6.15413	6.05081	6.15974	6.06193	5.94521
Dr.17261.1.A1_at	zgc:194152	zgc:194152	4.07	0.048653	0.005348	0.000152	0.28061	0.019794	0.304232	0.000507	-0.379407	4.49422	4.41461	4.4669	4.22764	4.1789	4.06822	4.20582	3.9912	3.87795	4.00242	4.02864	3.87542	3.80691	3.8494	3.82943	3.74209
Dr.20953.1.S1_at	wu:fb33b12	wu:fb33b12	6.18	0.539625	0.316702	0.048745	0.088959	0.0108	0.579036	0.011654	-0.395895	6.17635	6.34767	6.47057	6.23176	6.44849	6.24377	6.56102	6.56474	6.07425	6.15191	6.08699	5.87904	6.05992	5.96664	6.18041	5.47804
Dr.17358.1.A1_at	wu:fi04c12	wu:fi04c12	4.6	0.853862	0.238019	0.001715	0.139498	0.001034	0.059602	0.001543	-0.400906	4.73973	4.97682	4.6969	4.69502	4.7473	4.95196	4.68926	4.87373	4.61941	4.58001	4.56251	4.41825	4.14632	4.29664	4.46142	4.07891
Dr.24848.1.S1_at	solute carrier family 38, member 7	slc38a7	4.68	0.734768	0.079504	0.0139	0.026978	0.005909	0.813797	0.00178	-0.411291	5.00483	4.81159	5.00925	4.58329	4.98414	4.76128	5.02159	4.92261	4.56376	4.45013	4.59828	4.38815	4.58666	4.47485	4.46629	4.28012
Dr.14331.1.S1_at	tryptophanyl-tRNA synthetase	wars	6.49	0.890529	0.118994	0.000855	0.140464	0.001422	0.078748	0.000941	-0.490628	6.60222	6.80271	6.76598	6.85798	6.45756	6.69056	6.94065	6.8002	6.47759	6.15242	6.56155	6.45001	6.00678	6.13227	6.27212	5.94008
Dr.3352.1.A1_at	eukaryotic translation initiation factor 4E nuclear import factor 1	eif4enif1	5.27	0.630292	0.07756	0.001051	0.174213	0.004221	0.155931	0.001386	-0.498337	5.68564	5.64182	5.62164	5.36071	5.13021	5.62105	5.38219	5.72593	5.17064	5.04325	5.1643	5.2671	4.75337	4.85321	5.11549	4.81515
Dr.15173.1.S1_at	wu:fa20g08	wu:fa20g08	4.87	0.693599	0.074841	0.005072	0.021519	0.001832	0.527846	0.000762	-0.504022	5.07235	5.00162	5.11495	5.11086	5.12252	5.0192	5.38452	5.12917	4.62902	4.84285	4.5254	4.7155	4.76568	4.47482	4.73427	4.23548
Dr.23694.1.A1_at	galactokinase 2	galk2	3.88	0.687005	0.023605	0.007476	0.046409	0.026348	0.953797	0.001771	-0.515082	4.02589	4.04084	4.47028	4.20178	3.80335	4.23258	4.19796	4.09412	3.32366	3.83385	3.59686	3.68529	3.49863	3.82061	3.51677	3.67047
Dr.610.2.S1_at	heat shock protein 90-alpha 1	hsp90a.1	9.05	0.196355	0.03369	0.001776	0.295174	0.046728	0.503183	0.003504	-0.544327	9.60694	9.27318	9.55446	9.52261	9.17618	8.93165	9.35591	9.16102	9.09503	8.58449	8.82837	8.94966	8.34156	8.65366	9.15212	8.62244
Dr.20053.1.S1_at	interleukin enhancer binding factor 3	ilf3	7.11	0.792577	0.03715	0.056013	0.013162	0.030235	0.467069	0.002727	-0.550622	7.1947	7.36721	7.73791	7.08429	7.04115	7.47952	7.45151	7.72723	6.89384	6.55466	6.73392	6.79316	7.01373	6.96928	7.00359	6.71637
Dr.21822.1.A1_x_at			3.12	0.204884	0.004621	5.9e-05	0.057784	0.000892	0.141335	6.5e-05	-0.591374	3.58787	3.5928	3.5361	3.3994	3.13356	3.26476	3.31668	3.50614	2.93806	2.84189	3.21207	2.79585	2.64894	2.59919	2.82838	2.74195
Dr.5141.1.A1_at	zgc:171679	zgc:171679	5.1	0.36906	0.159016	0.008712	0.018142	0.00098	0.392739	0.000944	-0.60006	5.25661	5.54514	5.06422	5.30383	5.78835	5.22816	5.50321	5.548	4.85788	4.82817	4.96196	4.97238	4.41838	4.62851	5.11251	4.65726
Dr.8135.1.S1_at	proteasome activator subunit 1	psme1	6.4	0.032248	0.014738	0.00017	0.675495	0.036229	0.141335	0.00157	-0.606421	6.69356	6.65846	7.27572	7.35299	6.25204	6.45743	6.54782	6.39292	6.20871	6.38619	6.15206	6.35408	5.84459	5.74369	5.83905	6.25121
Dr.17476.1.A1_at	hypothetical protein LOC100151106	LOC100151106	5.9	0.497379	0.082426	0.154525	0.013989	0.032986	0.457815	0.006352	-0.652721	6.22761	6.01148	6.14212	6.05204	6.63265	6.68037	5.6697	6.42196	5.04787	5.33239	5.56106	5.87301	5.89872	5.43488	5.64987	5.81837
Dr.24649.1.S1_at	breast cancer metastasis-suppressor 1	brms1	6.81	0.527071	0.00417	0.000578	0.013989	0.0031	0.847355	0.00012	-0.716805	7.39976	7.31404	6.76739	7.52154	7.03853	7.06547	7.02696	7.24646	6.41377	6.46086	6.38315	6.66781	6.50053	6.2093	6.49232	6.51796
Dr.13560.1.S1_at			3.4	0.024144	0.084173	0.005701	0.000286	2.2e-05	0.507391	4.6e-05	-0.743448	3.51926	3.44117	3.53792	3.54662	4.42561	3.80359	3.84361	4.02994	2.88805	3	3.3681	3.12774	2.83058	2.95898	2.99223	3.03448
Dr.15952.1.A1_at	hypothetical protein LOC553303	DKEYP-117H8.1	4.93	0.009556	0.108199	0.262202	0.000171	0.000294	0.381943	0.000321	-0.768267	4.9438	4.94577	4.82198	4.96991	6.03926	5.61689	5.05821	6.09291	4.51458	4.34913	4.42144	4.42412	4.75065	4.62369	4.66878	4.59018
Dr.10452.2.S1_a_at	mitogen-activated protein kinase 1	mapk1	8.28	0.789522	0.003468	0.006212	0.004605	0.015296	0.369467	0.000303	-0.816029	8.83816	8.51568	8.57267	9.00253	8.28179	8.75855	8.98963	8.53672	8.13535	7.39267	7.79485	7.66315	7.93715	8.11995	8.16679	7.75759
Dr.14868.1.S1_at	zgc:103699	zgc:103699	5.89	0.055106	0.001574	6e-06	0.080252	0.000294	0.037199	1.7e-05	-0.824694	6.66304	6.4556	6.68005	6.25902	6.1828	6.01439	6.05705	6.09475	5.73594	5.28271	5.83	5.89194	5.18255	5.3742	5.15573	5.35609
Dr.23877.2.S1_at			3.73	0.959831	0.03715	0.013064	0.021931	0.012328	0.92571	0.001462	-1.10325	3.72672	4.38744	3.9659	4.97918	4.031	5.23425	3.83267	4.09267	2.95078	3.11942	2.94666	3.58716	3.18885	3.09907	3.23574	3.29617
Dr.13746.1.S1_at			4.4	0.276875	0.026678	0.000262	0.181535	0.003644	0.134763	0.000527	-1.18082	5.23824	5.57706	4.89337	5.20857	4.75258	5.0952	4.09037	5.04111	3.77021	3.48177	4.69127	4.51368	3.25667	3.62607	3.84151	3.2688
Dr.14235.1.S1_at			4.41	0.738649	0.029971	0.00242	0.049406	0.00684	0.641261	0.00084	-1.22898	5.11309	4.81302	4.334	6.21692	5.49094	4.57732	4.71706	4.93919	3.99623	3.9053	3.67175	4.08915	3.67075	3.90043	3.72235	3.41376
Dr.16478.1.A1_at			5.26	0.995905	0.002633	6.5e-05	0.001665	5.2e-05	0.278878	9e-06	-1.93518	6.60432	6.8344	6.05751	5.41401	6.55664	6.29293	6.14301	5.93011	4.9923	4.08895	5.0077	4.06345	3.92072	3.88613	4.42569	3.96655
Dr.26538.1.A1_at	G protein-coupled receptor 177	gpr177	5.16	0.411656	0.005758	0	0.028431	0	2.4e-05	1e-06	-2.48191	7.05938	6.32512	6.37003	6.64796	5.8736	6.08639	6.76886	6.06115	4.10244	5.05703	5.51639	5.71919	2.53913	2.91369	2.72742	2.7619
