# Supplementary material for: Brain transcriptome variation among behaviorally distinct strains of zebrafish (Danio rerio)
Source: BMC Genomics. 2012 Jul 20;13:323. doi: 10.1186/1471-2164-13-323 (PMC3434030; doi:10.1186/1471-2164-13-323)
Supplement: Additional file 4 — Genes and primers for validation of microarray results with quantitative Real-Time PCR (qRT-PCR). [file 1471-2164-13-323-S4.xls]

## Sheet: Supplemental Table S4
Supplemental Table S4: Genes and primers for validation of microarray results with quantitative Real-Time PCR (qRT-PCR).
Probe Set	Symbol	Description	Primer1	Primer2	Efficiency
Dr.1109.1.S1_at	bactin2	b actin 2	gtaccaccagacaatacagtg	cttcttgggtatggaatcttgc	0.97
Dr.12949.1.S1_at	dio2	deiodinase 2	actcggacacttggcttgac	caaatgagcgactgcctatg	0.945
DrAffx.2.18.S1_at	gad2	glutamate decarboxylase 2	tggacgtcatgtggacatct	caggcatttgtcgatctgag	0.959
Dr.14127.1.S1_at	gfap	glial fibrillary acidic protein	tttcctgaagaaggtccatga	gacacatccagatccacatga	0.902
Dr.19934.1.S1_s_at	pomca	proopiomelanocortin a	cctcagcacagaggagaaca	cgggggtttcatctgtaagt	0.994
Dr.1330.1.S1_at	sepp1a	selenoprotein P, plasma, 1a	atcctgagccacccacat	actcttcaagttgcgctgaa	0.915
Dr.14053.1.A1_at	synpr	synaptoporin	acccatctggaccaatctca	agggataccgctggaaagac	0.978
